# Supplementary material for: Phylodynamics of a regional SARS-CoV-2 rapid spreading event in Colorado in late 2020
Source: PLoS One. 2022 Oct 4;17(10):e0274050. doi: 10.1371/journal.pone.0274050 (PMC9531818; doi:10.1371/journal.pone.0274050)
Supplement: S1 Table — Sample ID#s represent deidentified IDs. (XLSX) [file pone.0274050.s008.xlsx]

## Sheet: STable1
Letter ID	Sample	Replicates
A	1210	2
B	1212	2		List off successfully sequenced genomes. Sample ID#s represent deidentified IDs
C	1214	2
D	1218	2
E	1220	2
F	1222	2
G	1224	2
H	1226	2
I	1228	2
J	1236	3
K	1238	3
L	1246	3
M	1248	3
N	1254	2
O	1256	2
P	1258	2
Q	3	2
R	1234	3
S	9	4
T	13	4
U	14	4
V	18	4
W	19	4
X	1260	2
Y	1264	2
Z	1266	2
AA	1270	2
AB	1272	2
AD	B71	2
AE	B43	4
AF	B46	4
AG	B59	2
AH	B72	4
AJ	B75	4
AK	B84	2
AL	B97	2
AM	B142	2
AN	B146	2
AO	B150	2
AQ	B159	2
AR	B163	2
AS	B171	2
AT	B174	2
AV	B209	2
