# Supplementary material for: Phylodynamics of a regional SARS-CoV-2 rapid spreading event in Colorado in late 2020
Source: PLoS One. 2022 Oct 4;17(10):e0274050. doi: 10.1371/journal.pone.0274050 (PMC9531818; doi:10.1371/journal.pone.0274050)
Supplement: S2 Table — (XLSX) [file pone.0274050.s009.xlsx]

## Sheet: STable2
Flags	Letter ID	Batch	ID #	Barcode	DNA concentration	# Reads	% reads mapped	Error rate	Average read length
	A	1	1210.1	3	118 ng/uL	72000	99.5	8.53	491
	A	1	1210.2	4	108 ng/uL	72000	99.4611	8.54	498
	B	1	1212.1	5	108 ng/uL	40000	99.5925	8.51	472		Sequencing meta data for successfully sequenced replicates. Sample ID#s represent deidentified IDs
	B	1	1212.2	6	94.6 ng/uL	84000	99.7119	8.59	490
	C	2	1214.1	15	110 ng/uL	86564	99.7597	7.96	498
	C	2	1214.2	16	108 ng/uL	101556	99.7341	8.07	502
	D	2	1218.1	17	out of Range, High	53325	99.8368	8.14	546
	D	2	1218.2	18	out of Range, High	64855	99.8813	8.09	544
	E	2	1220.1	19	120 ng/uL	84986	99.8788	8.02	507
	E	2	1220.2	20	116 ng/uL	90923	99.8878	8.03	512
	F	3	1222.1	3	116 ng/uL	61197	99.7124	8.56568	613
	F	3	1222.2	4	Out of Range, High	67508	99.7408	8.59522	616
	G	3	1224.1	5	118 ng/uL	63242	99.7676	8.43381	546
	G	3	1224.2	6	114 ng/uL	70051	99.753	8.59977	565
	H	3	1226.1	7	62 ng/uL	70325	99.818	8.32068	499
	H	3	1226.2	8	39.4 ng/uL	78822	99.8275	8.30324	503
	I	3	1228.1	9	112 ng/uL	97162	99.8405	8.26281	506
	I	3	1228.2	10	118 ng/uL	68678	99.818	8.30875	505
* Barcode is off	R	4.2	1234.3	1	Out of Range, High	62586	99.8898	0.0813	503
* Barcode is off	R	10	1234.4	8	110 ng/uL	47958	99.0554	9.83	462
	R	10	1234.5	23	102 ng/uL	39201	99.2245	9.79	461
	J	4.2	1236.3	10	51.6 ng/uL	52189	99.7356	8.24	496
	J	10	1236.4	13	31 ng/uL	24843	97.6935	9.88	453
	J	10	1236.5	20	29.3 ng/uL	22304	97.7672	9.97	455
	K	4.2	1238.1	11	82.4 ng/uL	191791	99.81	8.36	518
	K	10	1238.2	6	too high (out of range)	24077	99.6927	9.91	501
	K	10	1238.3	15	61 ng/uL	19802	98.7678	9.95	647
	L	4.2	1246.1	12	73.6 ng/uL	112984	99.81	8.27	493
	L	10	1246.2	12	40.8 ng/uL	52910	99.2516	9.99	457
	L	10	1246.3	19	92 ng/uL	41732	98.8953	9.93	458
	M	4.2	1248.1	13	63.8 ng/uL	192342	99.84	8.26	500
	M	10	1248.2	5	too high (out of range)	18445	99.4633	9.92	465
	M	10	1248.3	11	120 ng/uL	47407	98.9622	10.01	459
	N	5	1254.1	16	94.2 ng/uL	62922	97.15	8.31	494
	N	5	1254.2	17	94.2 ng/uL	59460	92.1376	8.17	485
	O	5	1256.1	18	84.4 ng/uL	67630	99.756	8.19	512
	O	5	1256.2	19	114 ng/uL	79361	99.4531	8.25	509
	P	5	1258.1	20	87.6 ng/uL	113219	99.1671	8.26	494
	P	5	1258.2	21	110 ng/uL	40944	98.2342	8.23	488
	Q	6	3.1	5	48.0 ng/uL	64776	99.7206	8.5	492
	Q	6	3.2	6	48.0 ng/uL	81577	99.7757	8.54	498
	S	7	9.1	15	75 ng/uL	75567	97.7583	8.05	492
	S	7	9.2	16	72.2 ng/uL	138252	98.123	8.16	502
	S	10	9.3	18	81.4 ng/uL	43566	98.7261	9.78	466
	S	10	9.4	24	92 ng/uL	50197	98.6374	9.9	460
	T	7	13.1	17	27 ng/uL	68055	98.4806	8.15	494
	T	7	13.2	18	33 ng/uL	55502	98.4379	8.11	497
	T	10	13.3	14	57.8 ng/uL	20997	96.1471	9.94	465
	T	10	13.4	17	59.6 ng/uL	20303	97.6358	9.95	465
	U	8	14.1	19	99.1 ng/uL	202629	99.8465	8.15	496
	U	8	14.2	20	95.4 ng/uL	208340	99.8781	8.17	498
	U	10	14.3	7	91.2 ng/uL	57741	99.0925	9.95	463
	U	10	14.4	10	94.8 ng/uL	58741	99.1437	9.9	465
	V	8	18.1	21	97.9 ng/uL	222577	99.9209	8.12	500
	V	8	18.2	22	101.2 ng/uL	189836	99.9436	8.11	499
	V	10	18.3	21	92.8 ng/uL	59108	99.7276	9.89	472
	V	10	18.4	9	97.6 ng/uL	53381	99.6572	9.87	476
	W	8	19.1	23	108 ng/uL	155753	99.9436	8.08	496
	W	8	19.2	24	108 ng/uL	157290	99.754	8.13	497
	W	10	19.3	16	102 ng/uL	238	99.1597	9.54	442
	W	10	19.4	22	98.3 ng/uL	42698	98.377	9.83	459
	X	9	1260.1	2	25.6 ng/uL	36900	98.336	9.63	469
	X	9	1260.2	7	30.1 ng/uL	33733	97.1897	9.53	460
	Y	9	1264.1	3	94.6 ng/uL	77598	99.9149	9.29	468
	Y	9	1264.2	8	99.4 ng/uL	78975	99.8329	9.37	473
	Z	9	1266.1	4	93.3 ng/uL	45470	99.7339	9.4	470
	Z	9	1266.2	9	86.2 ng/uL	63492	99.8299	9.42	473
	AA	9	1270.1	5	100 ng/uL	70591	99.881	9.37	486
	AA	9	1270.2	10	108 ng/uL	85966	99.8709	9.49	486
	AB	9	1272.1	6	42.2 ng/uL	39514	99.2458	9.59	472
	AB	9	1272.2	11	39.2 ng/uL	60925	98.3389	9.64	465
	AD	11	B71.1	1	52.8 ng/uL	142604	99.885	7.77	509
	AD	11	B71.2	9	57.2 ng/uL	116584	99.9159	7.73	510
	AE	12	B43.1	15	88.8ng/uL	88539	99.9311	7.75	499
	AE	12	B43.2	24	90.8ng/uL	62683	99.9091	7.78	500
*missing ng/uL*	AE	12.2	B43.3	3	too high	145780	99.9314	7.71	504
*missing ng/uL*	AE	12.2	B43.4	11	too high	133253	99.9257	7.76	505
	AF	12	B46.1	14	118ng/uL	115472	99.7653	7.71	504
*missing ng/uL*	AF	12	B46.2	20	112ng/uL	76254	98.7922	7.75	504
*missing ng/uL*	AF	12.2	B46.3	22	too high	66265	99.8385	7.8	504
	AF	12.2	B46.4	7	too high	107650	99.8504	7.75	502
	AH	12	B72.1	2	68.4ng/uL	81767	99.8875	7.79	500
*missing ng/uL*	AH	12	B72.2	10	71.2ng/uL	75259	99.8685	7.78	497
*missing ng/uL*	AH	12.2	B72.3	19	116ng/uL	103084	99.8603	7.76	503
	AH	12.2	B72.4	4	120 ng/uL	148186	99.9183	7.73	501
	AJ	12	B75.1	6	30.6ng/uL	76893	99.4889	7.76	501
	AJ	12	B75.2	16	31.6ng/uL	60488	99.676	7.77	499
	AJ	12.2	B75.3	18	72.8ng/uL	71490	99.5006	7.66	501
	AJ	12.2	B75.4	8	87.0ng/uL	109573	99.8622	7.65	501
	AG	13.2	B59.1	16	67.2 ng/uL	92970	99.2385	11.1	514
	AG	13.2	B59.2	18	69.6 ng/uL	94379	98.453	10.9	514
	AK	13.2	B84.1	22	63.4 ng/uL	75324	98.0192	10.9	513
	AK	13.2	B84.2	24	71.0 ng/uL	91556	99.87	10.8	508
	AQ	13.2	B159.1	15	49.0 ng/uL	113672	98.6804	10.9	489
	AQ	13.2	B159.2	21	50.2 ng/uL	128642	97.7737	10.9	501
	AM	14	B142.1	3	116 ng/uL	51976	99.4055	10.9	533
	AM	14	B142.2	7	81 ng/uL	75468	99.8529	10.9	529
	AS	14	B171.1	12	110 ng/uL	59583	99.5687	11	546
	AS	14	B171.2	1	104 ng/uL	70749	99.7654	10.9	549
	AV	14	B209.1	6	89.6 ng/uL	44206	99.1268	11	546
	AV	14	B209.2	13	76.8 ng/uL	60072	99.5687	11	546
	AL	15	B97.1	11	too high	138234	99.8025	11	497
	AL	15	B97.2	2	116ng/uL	98018	99.7062	10.9	498
	AN	15	B146.1	9	110ng/uL	110033	99.9218	10.8	500
	AN	15	B146.2	5	102ng/uL	93826	99.935	10.8	499
	AO	15	B150.1	14	80.2ng/uL	96597	99.3302	10.8	494
	AO	15	B150.2	4	77.2ng/uL	98628	99.3764	10.9	533
	AR	15	B163.1	8	112ng/uL	100311	99.8963	10.8	505
	AR	15	B163.2	10	too high	107108	99.9318	10.8	500
	AT	16	B174.1	18	116 ng/uL	44000	98.8614	8.39	534
	AT	16	B174.2	20	too high	56000	99.2161	8.46	536
