# Supplementary material for: Phylodynamics of a regional SARS-CoV-2 rapid spreading event in Colorado in late 2020
Source: PLoS One. 2022 Oct 4;17(10):e0274050. doi: 10.1371/journal.pone.0274050 (PMC9531818; doi:10.1371/journal.pone.0274050)
Supplement: S3 Table — (XLSX) [file pone.0274050.s010.xlsx]

## Sheet: STable 3
		Excluded during QC process
F	1222		AB	1272		AQ	159		J	1236			M	1248			AF	AF46				AL	AF97		W	AF19			AH	AF72				H	1226		I	1228			N	1254		O	1256		P	1258
241	241		241	241		241	241		241	241	241		241	241	241		241	241	241	241		241	241		241	241	241		241	241	241	241		241	241		241	241			241	241		241	241		241	241
2015	2015		3037	3037		829	829		1191	1191	1191		922	922	922		1059	1059	1059	1059		1059	1059		1059	1059	1059		829	829	829	829		1059	1059		255	255			1059	1059		1059	1059		1059	1059
3037	3037		3226	3226		1059	1059		3037	3037	3037		3037	3037	3037		1927	1927	1927	1927		2698	2698		1927	1927	1927		1059	1059	1059	1059		2668	2668		1059	1059			1917	1917		1567	1567		3037	3037
6360	6360		14408	14408		3037	3037		4540	4540			13424	13424	13424		3037	3037	3037	3037			3037		3037	3037	3037		3037	3037	3037	3037		3037	3037		3037	3037			3037	3037		2675	2675		3411	3411
9541	9541		23403	23403		4021	4021				8022		14408	14408	14408		10319	10319	10319	10319		4021	4021		10319	10319	10319		4021	4021	4021	4021		8022	8022		4372	4372			3695	3695		3037	3037		6394	6394
11083	11083		25511	25511		7086	7086		9521	9521	9521		18486	18486	18486		14408	14408	14408	14408		7086	7086		14408	14408	14408		7086	7086	7086	7086		14408	14408		7101	7101			14408	14408		3885	3885		10319	10319
14408	14408		27240	27240		10319	10319		14187	14187	14187		20268	20268	20268		15766	15766	15766	15766			10319		15766	15766	15766		10319	10319	10319	10319			19334		10319	10319			17766	17766		7767	7767		11824	11824
23403	23403		28881	28881		11020	11020		14408	14408	14408		22162	22162	22162		18424	18424	18424	18424		12295	12295		18424	18424	18424		12295	12295	12295	12295			19419		14408	14408			23403	23403		11087	11087		14408	14408
24502	24502		28882	28882		12295	12295		23403	23403	23403		23403	23403	23403		18538	18538	18538	18538		13216	13216		18538	18538	18538		13094	13094	13094	13094			19449		17506	17506			24389			13452	13452		14584	14584
28881	28881		28883	28883		13216	13216		24904	24904	24904		28854	28854	28854		21304	21304	21304	21304		14187	14187		21304	21304	21304		13216	13216	13216	13216			19489		18424	18424			24390			14408	14408		19891	19891
28882	28882					14187	14187		28854	28854	28854		29700		29700		22255	22255	22255	22255		14408	14408		22255	22255	22255		14187	14187	14187	14187		23403	23403		19299	19299			25563	25563		23403	23403		23403	23403
28883	28883					14408	14408		29422								22687	22687	22687	22687		18424	18424		22687	22687	22687		14408	14408	14408	14408		25563	25563		19303							23604	23604		24389
						16700	16700		29465								23403	23403	23403	23403			21304		23403	23403	23403		18424	18424	18424	18424		26954	26954		19533							24389			24390
						18424	18424		29567										24389			21390	21390		25563	25563	25563					19299		27569	27569		21304	21304						24390			25563	25563
							19299												24390			23403	23403				25907		21304	21304	21304	21304		28655	28655		22129	22129						25455	25455		26040	26040
						21304	21304										25563	25563	25563	25563		24389			25930	25930	25930		21390	21390	21390	21390		28887	28887		23403	23403						25563	25563		27964	27964
						21390	21390												25907			24390			27964	27964	27964		21830	21830	21830	21830		29733	29733		25563	25563						25691	25691		28887	28887
						21830	21830										25930	25930	25930	25930			25563		28472	28472	28472		23403	23403	23403	23403					25907	25907
						23403	23403										27964	27964	27964	27964			25593		28869	28869	28869		25563	25563	25563	25563					27964	27964
						25563	25563										28472	28472	28472	28472		25907	25907		29439	29439	29439		25593	25593	25593	25593					28472	28472
						25593	25593										28869	28869	28869	28869		27620	27620						25907	25907	25907	25907					28869	28869
						25907	25907										29439	29439	29439	29439			27964						27964	27964	27964	27964
						28178	28178																28472						28472	28472	28472	28472
						28472	28472															28676							28869	28869	28869	28869
						28869	28869															28869	28869
							29363															29363	29363
[truncated: 13 more columns]
