# Supplementary material for: Phylodynamics of a regional SARS-CoV-2 rapid spreading event in Colorado in late 2020
Source: PLoS One. 2022 Oct 4;17(10):e0274050. doi: 10.1371/journal.pone.0274050 (PMC9531818; doi:10.1371/journal.pone.0274050)
Supplement: S4 Table — (XLSX) [file pone.0274050.s011.xlsx]

## Sheet: STable 4
	Discordant genomes containing putative false positive variant calls. Validity of putatitve false positives evaluated with respect to relatedness network
								True Positive-Annotated
								False Positive- Excluded
	J	1236			R	1234			S	AF9				AE	AF43				AF	AF46				AH	AF72				AJ	AF75				AL	AF97		AS	AF171		AT	AF174		AU	AF188		AV	AF209		AW
	241	241	241		241	241	241		241	241	241	241		241	241	241	241		241	241	241	241		241	241	241	241		241	241	241	241		241	241		241	241		241	241		241	241		241	241		241
	1191	1191	1191		1059	1059	1059		1059	1059	1059	1059		1059	1059	1059	1059		1059	1059	1059	1059		829	829	829	829					829		1059	1059		1059	1059		829	829		854	854		829	829		829
	3037	3037	3037		3037	3037	3037		3037	3037	3037	3037		3037	3037	3037	3037		1927	1927	1927	1927		1059	1059	1059	1059		1059	1059	1059	1059		2698	2698		3037	3037		1059	1059		1059	1059		1059	1059		1059
	4540	4540			10319	10319	10319		3768	3768	3768	3768		4021	4021	4021	4021		3037	3037	3037	3037		3037	3037	3037	3037		3037	3037	3037	3037			3037		4021	4021		3037	3037		1927	1927		3037			3037
			8022		14408	14408	14408		6421	6421	6421	6421		7086	7086	7086	7086		10319	10319	10319	10319		4021	4021	4021	4021		4021	4021	4021	4021		4021	4021		7086	7086		4021	4021			2508		4021	4021		4021
	9521	9521	9521		17506	17506	17506		6640	6640	6640	6640		10319	10319	10319	10319		14408	14408	14408	14408		7086	7086	7086	7086		7086	7086	7086	7086		7086	7086		10319	10319		7086	7086		3037	3037		7086	7086		10319
	14187	14187	14187		18424	18424	18424		8739	8739	8739	8739		12295	12295	12295	12295		15766	15766	15766	15766		10319	10319	10319	10319		10319	10319	10319	10319			10319		12295	12295		10319	10319		10319	10319		10319	10319		12295
	14408	14408	14408		21304	21304			10319	10319	10319	10319		13216	13216	13216	13216		18424	18424	18424	18424		12295	12295	12295	12295		12295	12295	12295	12295		12295	12295			13094		12295	12295		10974	10974		12295	12295		13094
	23403	23403	23403		22129	22129	22129		11575	11575	11575	11575		14187	14187	14187	14187		18538	18538	18538	18538			13094				13094					13216	13216		13216	13216			13094		14408	14408		13094			13216
	24904	24904	24904		23403	23403	23403		13527	13527	13527	13527		14408	14408	14408	14408		21304	21304	21304	21304		13216	13216	13216	13216		13216	13216	13216	13216		14187	14187		14187	14187		13216	13216		18424	18424		13216	13216		13356
	28854	28854	28854		25563	25563	25563		14408	14408	14408	14408		18424	18424	18424	18424		22255	22255	22255	22255		14187	14187	14187	14187		14187	14187	14187	14187		14408	14408		14408	14408		14187	14187			21304		14187	14187		14187
							25907		17502	17502	17502	17502		20823	20823	20823	20823		22687	22687	22687	22687		14408	14408	14408	14408		14408	14408	14408	14408		18424	18424		18424	18424		14408	14408		21811	21811		14408	14408		14408
					27964				20262	20262	20262	20262			21304	21304	21304		23403	23403	23403	23403		18424	18424	18424	18424		18424	18424	18424	18424			21304		21304	21304		18424	18424		22255	22255		15237	15237		18424
					28472	28472	28472		21305	21305	21305	21305		21390	21390	21390	21390		25563	25563	25563	25563					21304		21390		21390			21390	21390		21390	21390		21304	21304		22388	22388		15848	15848		21830
					28869	28869	28869		23029	23029	23029	23029		22201	22201	22201	22201				25907					21390	21390					21830		23403	23403		23403	23403		21390	21390		23403	23403		18424	18424		23403
									23403	23403	23403	23403		23403	23403	23403	23403		25930	25930	25930	25930		21830	21830	21830	21830		23403	23403	23403	23403			25563		23625	23625		21830	21830		24390	24390		21304	21304		25563
									23570	23570	23570	23570					24390		27964	27964	27964	27964		23403	23403	23403	23403		25563	25563	25563	25563			25593		25563	25563		23403	23403		25563	25563		21390	21390		25593
									25563	25563	25563	25563		25563	25563	25563	25563		28472	28472	28472	28472		25563	25563	25563	25563		25593		25593	25593		25907	25907		25593	25593		25563	25563		25907	27964		21830	21830		25907
									27857	27857		27857		25593	25593	25593	25593		28869	28869	28869	28869		25593	25593	25593	25593		25907	25907	25907	25907		27620	27620		25907	25907		25593	25593		28472	28472		23403	23403		28472
									27964	27964	27964	27964		25907	25907	25907	25907							25907	25907	25907			28472	28472	28472	28472			27964		27964	27964		25907	25907		28869	28869		25563	25563		28869
									28868	28868	28868	28868				27964	27964										27964		28869	28869	28869	28869			28472		28472	28472		27964	27964					25593	25593
														28066										28472	28472	28472	28472							28676			28869	28869		28472	28472					25907	25907
														28472	28472	28472	28472							28869	28869	28869	28869							28869	28869					28869	28869					27964	27964
														28869	28869	28869	28869																													28472	28472
																																														28869	28869
[truncated: 4 more columns]
