# Supplementary material for: Phylodynamics of a regional SARS-CoV-2 rapid spreading event in Colorado in late 2020
Source: PLoS One. 2022 Oct 4;17(10):e0274050. doi: 10.1371/journal.pone.0274050 (PMC9531818; doi:10.1371/journal.pone.0274050)
Supplement: S5 Table — (XLSX) [file pone.0274050.s012.xlsx]

## Sheet: STable5
	Genomes with low quality variants that were initially excluded, but re-included upon phylogenetic re-assessment (False negatives)
			Annotated
	Z	1266		R	1234			I	1228		AR	163		AQ	159		AJ	AF75				Z	1266
	241	241		241	241	241		241	241		241	241		241	241		241	241	241	241		241	241
	1059	1059		1059	1059	1059		255	255		829	829		829	829		829	829	829	829		1059	1059
	1927	1927		3037	3037	3037		1059	1059		1059	1059		1059	1059		1059	1059	1059	1059		1927	1927
	3037	3037		10319	10319	10319		3037	3037		3037	3037		3037	3037		3037	3037	3037	3037		3037	3037
	10319	10319		14408	14408	14408		4372	4372		4021	4021		4021	4021		4021	4021	4021	4021		10319	10319
	14408	14408		17506	17506	17506		7101	7101		7086	7086		7086	7086		7086	7086	7086	7086		14408	14408
	18424	18424		18424	18424	18424		10319	10319		10319	10319		10319	10319		10319	10319	10319	10319		18424	18424
	21304	21304		21304	21304	21304		14408	14408		12295	12295		11020	11020		12295	12295	12295	12295		21707	21707
	21707	21707		22129	22129	22129		17506	17506		13216	13216		12295	12295		13216	13216	13216	13216		21304, quality=49	21304, quality=45
	22255	22255		23403	23403	23403		18424	18424		14187	14187		13216	13216		14187	14187	14187	14187		22255	22255
	23403	23403		25563	25563	25563		21304	21304		14408	14408		14187	14187		14408	14408	14408	14408		23403	23403
	25563	25563		25907	25907	25907		22129	22129		18424	18424		14408	14408		18424	18424	18424	18424		25563	25563
	25907	25907		27964	27964	27964		23403	23403		21304	21304		16700	16700		21390	21390	21390	21390		25907	25907
	27390	27390		28472	28472	28472		25563	25563		21390	21390		18424	18424		21830	21830	21830	21830		27390	27390
	27964	27964		28869	28869	28869		25907	25907		21830	21830		21304	21304		23403	23403	23403	23403		27694,quality=8
	28472	28472						27964	27964		23403	23403		21390	21390		25563	25563	25563	25563		28472	28472
	28869	28869						28472	28472		25563	25563		21830	21830		25593	25593	25593	25593		28869	28869
								28869	28869		25593	25593		23403	23403		25907	25907	25907	25907
											25907	25907		25563	25563		27964	27964	27964	27964
											27964	27964		25593	25593		28472	28472	28472	28472
											28472	28472		25907	25907		28869	28869	28869	28869
											28869	28869		27964	27964
														28178	28178
														28472	28472
														28869	28869
