# Supplementary material for: Phylodynamics of a regional SARS-CoV-2 rapid spreading event in Colorado in late 2020
Source: PLoS One. 2022 Oct 4;17(10):e0274050. doi: 10.1371/journal.pone.0274050 (PMC9531818; doi:10.1371/journal.pone.0274050)
Supplement: S6 Table — (XLSX) [file pone.0274050.s013.xlsx]

## Sheet: STable 6
		convergent variants
	J	1236			G	1224
	241	241	241		241	241
	1191	1191	1191		3037	3037
	3037	3037	3037		14408	14408
	4540	4540	4540		17940	17940
	9521	9521	9521		18486	18486
	14187	14187	14187		20268	20268
	14408	14408	14408		22162	22162
	23403	23403	23403		23403	23403
	24904	24904	24904		24745	24745
	28854	28854	28854		24904	24904
					28854	28854
					29095	29095
