# Supplementary material for: Phylodynamics of a regional SARS-CoV-2 rapid spreading event in Colorado in late 2020
Source: PLoS One. 2022 Oct 4;17(10):e0274050. doi: 10.1371/journal.pone.0274050 (PMC9531818; doi:10.1371/journal.pone.0274050)
Supplement: S7 Table — (XLSX) [file pone.0274050.s014.xlsx]

## Sheet: STable7
Mutation position	Genome ID		Non-lineage defining genome mutations
1917	A, N
3695	A, N
17766	A, N
2713	AA
14452	AA
18903	AA
20098	AA
25487	AA
28890	AA
3226	AB
25511	AB
2258	AD
5301	AD
6441	AD
8140	AD
9204	AD
17678	AD
18981	AD
20424	AD
29445	AD
20823	AE
22201	AE
2698	AL
27620	AL
28676	AL
2062	AN
2094	AN
2348	AN
7600	AN
26801	AN
9534	AO
11020	AQ
16700	AQ
28178	AQ
23625	AS
15237	AV
15848	AV
20132	B
7711	C
21724	C
1268	D
6099	D
9714	D
10507	D
11747	D
26319	D
2015	F
6360	F
9541	F
11083	F
24502	F
17940	G
24745	G
24904	G
29095	G
26954	H
255	I
4372	I
7101	I
1191	J
4540	J
9521	J
14187	J
24904	J
24096	K
475	L
775	L
5986	L
28389	L
922	M
13424	M
1567	O
2675	O
3885	O
7767	O
11087	O
13452	O
23604	O
25455	O
25961	O
3411	P
6394	P
14584	P
4002	Q
6653	Q
10834	Q
12053	Q
16425	Q
17639	Q
26455	Q
29260	Q
3768	S
6421	S
6640	S
8739	S
11575	S
13527	S
17502	S
20262	S
21305	S
23029	S
23570	S
27857	S
4202	T
6628	T
8078	T
12482	T
13665	T
20081	T
20844	T
23708	T
26421	T
28908	T
28980	T
6052	U
16457	U
19872	U
22095	U
25855	U
29254	U
29474	U
221	V
222	V
1190	V
9979	V
18911	V
22314	V
25699	V
26039	V
4999	Y
7869	Y
13960	Y
17569	Y
21707	Z
27390	Z
