# Supplementary material for: Phylodynamics of a regional SARS-CoV-2 rapid spreading event in Colorado in late 2020
Source: PLoS One. 2022 Oct 4;17(10):e0274050. doi: 10.1371/journal.pone.0274050 (PMC9531818; doi:10.1371/journal.pone.0274050)
Supplement: S8 Table — (XLSX) [file pone.0274050.s015.xlsx]

## Sheet: STable8
									Number of mutations in each genome
		Main ancestral clades								A1	A2	A3			Standard deviation - mutation frequency
		Ancestral node	# Genomes	# Non-ancestral mutations	Average mutations/genome					2	11	12			A1 SD	2.69774
		A1	9	41	4.55556					5	8	7			A2 SD	3.35697
		A2	13	55	4.23077					9	4	0			A3 SD	2.87736
		A3	22	39	1.77273					1	6	3																			2	1
		A1+A2+A3	44	135	3.06818					4	1	0
										2	3	3
	Sub lineages within A3									5	3	2
		Ancestral node	# Genomes	# Non-ancestral mutations	Average mutations/genome					8	6	0
		A3	2	19	9.5					5	9	0
		A9	2	3	1.5						1	2
		A10	2	3	1.5						2	3
		A11	3	2	0.666667						0	0
		A12	7	6	0.857143						4	0
		A13	6	6	1							0
												1
												3
												0
												0
												0
												0
												2
												1
