# Supplementary material for: Phylodynamics of a regional SARS-CoV-2 rapid spreading event in Colorado in late 2020
Source: PLoS One. 2022 Oct 4;17(10):e0274050. doi: 10.1371/journal.pone.0274050 (PMC9531818; doi:10.1371/journal.pone.0274050)
Supplement: S1 Dataset — (ZIP) [file pone.0274050.s016.zip]

Archive with 7 entries (7 files):
- SDataSet1/covidGenomes22_allAFonly_2m_exp_BEASTout
- SDataSet1/covidGenomes22_beauti_allAFonly_2m_exp
- SDataSet1/covidGenomes22Ref_2_allAFonly.fasta
- SDataSet1/covidGenomes22Ref_2_allAFonly_2m_exp.log.txt
- SDataSet1/covidGenomes22Ref_2_allAFonly_2m_exp.trees.txt
- SDataSet1/covidGenomes22Ref_2_allAFonly_2m_exp_model.xml
- SDataSet1/covidGenomes22Ref_2_allAFonly_2m_exp_stats_2m.trees
