# Supplementary material for: Phylodynamics of a regional SARS-CoV-2 rapid spreading event in Colorado in late 2020
Source: PLoS One. 2022 Oct 4;17(10):e0274050. doi: 10.1371/journal.pone.0274050 (PMC9531818; doi:10.1371/journal.pone.0274050)
Supplement: S1 Dataset — (ZIP) [file pone.0274050.s016.zip › SDataSet1/covidGenomes22_allAFonly_2m_exp_BEASTout]

32	-41703.5027	-4.30650	2.26481E-6	0.65 minutes/million states
18711000	-41856.5594	-152.8945	-41703.6649	-30.5163	2.01012E-6	0.65 minutes/million states
18712000	-41842.7668	-145.0804	-41697.6865	-1.77223E-2	2.06441E-6	0.65 minutes/million states
18713000	-41854.7404	-152.3261	-41702.4143	-23.9040	1.69321E-6	0.65 minutes/million states
18714000	-41857.9787	-148.3704	-41709.6083	-40.7185	1.81548E-6	0.65 minutes/million states
18715000	-41850.5771	-152.5280	-41698.0491	-39.9106	1.57074E-6	0.65 minutes/million states
18716000	-41853.3853	-148.3254	-41705.0599	-40.8304	1.81288E-6	0.65 minutes/million states
18717000	-41854.9142	-143.7572	-41711.1571	-46.7234	2.04073E-6	0.65 minutes/million states
18718000	-41851.3946	-147.2724	-41704.1222	-33.8382	1.97543E-6	0.65 minutes/million states
18719000	-41850.3477	-152.0631	-41698.2846	-54.6324	1.56432E-6	0.65 minutes/million states
18720000	-41848.1508	-147.7718	-41700.3791	-33.4020	2.04257E-6	0.65 minutes/million states
18721000	-41850.4014	-148.7975	-41701.6039	-34.1733	1.88414E-6	0.65 minutes/million states
18722000	-41857.7228	-151.8281	-41705.8947	-54.5518	1.84383E-6	0.65 minutes/million states
18723000	-41851.5021	-150.0880	-41701.4140	-51.3916	1.61001E-6	0.65 minutes/million states
18724000	-41870.1223	-154.1662	-41715.9561	-75.5339	1.55748E-6	0.65 minutes/million states
18725000	-41857.1790	-156.3822	-41700.7968	-94.3414	1.49685E-6	0.65 minutes/million states
18726000	-41855.0955	-152.6406	-41702.4549	-62.4035	1.54277E-6	0.65 minutes/million states
18727000	-41847.1213	-145.5061	-41701.6152	-15.6330	1.85816E-6	0.65 minutes/million states
18728000	-41860.3988	-153.3285	-41707.0703	-52.5589	1.8546E-6	0.65 minutes/million states
18729000	-41854.7961	-148.1927	-41706.6034	-10.7032	2.13989E-6	0.65 minutes/million states
18730000	-41866.4888	-156.4382	-41710.0506	-97.2179	1.27221E-6	0.65 minutes/million states
18731000	-41849.1854	-153.0253	-41696.1600	-45.1419	1.67783E-6	0.65 minutes/million states
18732000	-41854.7553	-153.0434	-41701.7119	-26.3384	1.79894E-6	0.65 minutes/million states
18733000	-41843.2947	-145.2235	-41698.0712	-1.70244	2.05823E-6	0.65 minutes/million states
18734000	-41859.9819	-150.5210	-41709.4610	-21.4814	1.72809E-6	0.65 minutes/million states
18735000	-41855.8013	-154.6587	-41701.1425	-78.3688	1.50991E-6	0.65 minutes/million states
18736000	-41851.9228	-144.7179	-41707.2049	-13.7113	2.4273E-6	0.65 minutes/million states
18737000	-41848.1558	-145.1036	-41703.0522	-46.1899	2.17047E-6	0.65 minutes/million states
18738000	-41842.7339	-140.6406	-41702.0933	-15.3728	2.33566E-6	0.65 minutes/million states
18739000	-41864.4355	-161.9008	-41702.5347	-88.6536	1.5979E-6	0.65 minutes/million states
18740000	-41854.8298	-152.0037	-41702.8261	-103.980	1.46599E-6	0.65 minutes/million states
18741000	-41862.9088	-159.4513	-41703.4575	-115.603	1.17933E-6	0.65 minutes/million states
18742000	-41856.7190	-149.6521	-41707.0669	-25.6978	1.79187E-6	0.65 minutes/million states
18743000	-41849.7382	-146.1710	-41703.5672	-14.0657	1.72564E-6	0.65 minutes/million states
18744000	-41847.7511	-147.1755	-41700.5757	-20.6305	2.28082E-6	0.65 minutes/million states
18745000	-41844.3528	-142.5320	-41701.8208	-2.17677	2.08072E-6	0.65 minutes/million states
18746000	-41846.8140	-143.7945	-41703.0195	-10.5291	2.14691E-6	0.65 minutes/million states
18747000	-41842.8464	-142.5640	-41700.2824	-0.36517	2.22296E-6	0.65 minutes/million states
18748000	-41847.0875	-145.2516	-41701.8359	-0.17441	2.5673E-6	0.65 minutes/million states
18749000	-41844.8014	-148.4469	-41696.3545	-5.06947	1.89884E-6	0.65 minutes/million states
18750000	-41848.6371	-149.1870	-41699.4501	-11.8973	1.79524E-6	0.65 minutes/million states
18751000	-41862.2558	-159.6242	-41702.6316	-152.206	1.35717E-6	0.65 minutes/million states
18752000	-41845.1179	-147.4091	-41697.7088	-49.7622	1.7304E-6	0.65 minutes/million states
18753000	-41847.0177	-145.3430	-41701.6748	-0.59017	2.24629E-6	0.65 minutes/million states
18754000	-41848.2498	-146.5597	-41701.6901	-18.9097	2.31618E-6	0.65 minutes/million states
18755000	-41845.4198	-147.2300	-41698.1898	-6.84527	1.94509E-6	0.65 minutes/million states
18756000	-41850.1790	-146.8876	-41703.2914	-27.5362	1.58578E-6	0.65 minutes/million states
18757000	-41844.3837	-144.4251	-41699.9587	-35.1487	1.86223E-6	0.65 minutes/million states
18758000	-41846.8565	-146.1065	-41700.7500	-0.29047	2.16849E-6	0.65 minutes/million states
18759000	-41857.4837	-152.7484	-41704.7353	-53.2748	1.49787E-6	0.65 minutes/million states
18760000	-41857.0519	-152.6358	-41704.4160	-34.0409	1.81689E-6	0.65 minutes/million states
18761000	-41856.6031	-152.2427	-41704.3604	-21.8130	1.70609E-6	0.65 minutes/million states
18762000	-41850.1858	-150.1856	-41700.0002	-39.2451	1.93517E-6	0.65 minutes/million states
18763000	-41857.7744	-153.0615	-41704.7128	-11.1831	1.75451E-6	0.65 minutes/million states
18764000	-41864.8410	-148.7386	-41716.1024	-47.4616	1.47808E-6	0.65 minutes/million states
18765000	-41863.3978	-159.2071	-41704.1906	-126.432	1.33757E-6	0.65 minutes/million states
18766000	-41866.6449	-159.0561	-41707.5888	-68.3415	1.5373E-6	0.65 minutes/million states
18767000	-41850.8046	-148.9926	-41701.8119	-52.0611	1.62516E-6	0.65 minutes/million states
18768000	-41854.0874	-146.3912	-41707.6963	-18.9779	1.72146E-6	0.65 minutes/million states
18769000	-41849.0433	-142.0590	-41706.9843	-11.6759	2.34556E-6	0.65 minutes/million states
18770000	-41844.5934	-137.7088	-41706.8845	-8.30146	2.06748E-6	0.65 minutes/million states
18771000	-41857.8921	-147.1059	-41710.7862	-11.8092	1.8309E-6	0.65 minutes/million states
18772000	-41852.0350	-148.0073	-41704.0277	-11.3042	1.95074E-6	0.65 minutes/million states
18773000	-41851.7496	-150.3858	-41701.3639	-2.35527	1.8346E-6	0.65 minutes/million states
18774000	-41843.7984	-146.6905	-41697.1079	-1.66713	1.96682E-6	0.65 minutes/million states
18775000	-41860.9294	-153.2750	-41707.6544	-36.2087	1.96793E-6	0.65 minutes/million states
18776000	-41868.6855	-157.8906	-41710.7950	-71.1110	1.22501E-6	0.65 minutes/million states
18777000	-41866.9674	-160.1147	-41706.8528	-94.6805	1.32364E-6	0.65 minutes/million states
18778000	-41863.4354	-154.4036	-41709.0318	-53.3825	1.45719E-6	0.65 minutes/million states
18779000	-41859.7454	-161.7292	-41698.0162	-82.8619	1.45115E-6	0.65 minutes/million states
18780000	-41862.6120	-165.6157	-41696.9964	-115.222	1.07733E-6	0.65 minutes/million states
18781000	-41859.2173	-158.0290	-41701.1883	-59.7795	1.38849E-6	0.65 minutes/million states
18782000	-41861.2647	-161.4913	-41699.7733	-84.9962	1.41651E-6	0.65 minutes/million states
18783000	-41864.7135	-158.0877	-41706.6258	-120.426	1.37917E-6	0.65 minutes/million states
18784000	-41872.8899	-166.2834	-41706.6065	-129.973	1.3162E-6	0.65 minutes/million states
18785000	-41868.3918	-168.7731	-41699.6187	-157.391	8.44793E-7	0.65 minutes/million states
18786000	-41875.1502	-172.3946	-41702.7556	-205.157	9.37038E-7	0.65 minutes/million states
18787000	-41870.2055	-172.0523	-41698.1532	-227.493	7.89909E-7	0.65 minutes/million states
18788000	-41871.5249	-170.6090	-41700.9159	-191.017	1.02059E-6	0.65 minutes/million states
18789000	-41861.3728	-165.3060	-41696.0668	-145.270	1.02935E-6	0.65 minutes/million states
18790000	-41868.8454	-165.5840	-41703.2614	-210.668	9.01757E-7	0.65 minutes/million states
18791000	-41872.3396	-170.7514	-41701.5882	-283.018	8.03395E-7	0.65 minutes/million states
18792000	-41890.0745	-175.1239	-41714.9506	-297.559	5.19409E-7	0.65 minutes/million states
18793000	-41877.1047	-174.2089	-41702.8959	-233.299	7.7545E-7	0.65 minutes/million states
18794000	-41865.2432	-169.6509	-41695.5923	-180.253	9.30135E-7	0.65 minutes/million states
18795000	-41868.0545	-172.1403	-41695.9142	-342.965	6.79462E-7	0.65 minutes/million states
18796000	-41881.4129	-181.4833	-41699.9296	-514.458	5.32157E-7	0.65 minutes/million states
18797000	-41886.6107	-186.1441	-41700.4666	-481.656	4.74688E-7	0.65 minutes/million states
18798000	-41887.4281	-183.8143	-41703.6138	-583.232	5.38659E-7	0.65 minutes/million states
18799000	-41866.0627	-170.1236	-41695.9390	-265.812	9.17683E-7	0.65 minutes/million states
18800000	-41873.1556	-175.4730	-41697.6826	-272.710	9.34829E-7	0.65 minutes/million states
18801000	-41871.4213	-170.6388	-41700.7825	-306.438	9.18784E-7	0.65 minutes/million states
18802000	-41879.3059	-178.8214	-41700.4845	-571.808	6.6807E-7	0.65 minutes/million states
18803000	-41870.7625	-175.4262	-41695.3363	-405.518	7.12993E-7	0.65 minutes/million states
18804000	-41881.1659	-178.7244	-41702.4415	-475.460	6.79053E-7	0.65 minutes/million states
18805000	-41864.8464	-168.8624	-41695.9840	-198.301	9.82154E-7	0.65 minutes/million states
18806000	-41871.0003	-167.6395	-41703.3608	-208.191	9.21469E-7	0.65 minutes/million states
18807000	-41869.9398	-167.7737	-41702.1661	-186.055	8.89371E-7	0.65 minutes/million states
18808000	-41871.8467	-168.4333	-41703.4134	-216.099	8.28473E-7	0.65 minutes/million states
18809000	-41877.1769	-174.5037	-41702.6732	-284.640	6.77744E-7	0.65 minutes/million states
18810000	-41888.8308	-180.8186	-41708.0121	-434.298	5.24565E-7	0.65 minutes/million states
18811000	-41882.2248	-182.4749	-41699.7499	-576.741	5.54926E-7	0.65 minutes/million states
18812000	-41885.1411	-186.7533	-41698.3878	-687.581	4.21531E-7	0.65 minutes/million states
18813000	-41876.8435	-177.8669	-41698.9766	-547.277	5.82332E-7	0.65 minutes/million states
18814000	-41879.8192	-169.1753	-41710.6438	-247.519	8.29824E-7	0.65 minutes/million states
18815000	-41878.7232	-179.7930	-41698.9302	-383.409	5.68863E-7	0.65 minutes/million states
18816000	-41904.1875	-198.9313	-41705.2562	-1148.39	2.97517E-7	0.65 minutes/million states
18817000	-41911.0363	-206.4748	-41704.5615	-1573.99	2.02815E-7	0.65 minutes/million states
18818000	-41905.2402	-201.3045	-41703.9357	-1113.69	3.38184E-7	0.65 minutes/million states
18819000	-41906.7163	-204.0496	-41702.6667	-1505.67	2.34041E-7	0.65 minutes/million states
18820000	-41911.3650	-207.6428	-41703.7222	-1674.23	2.20122E-7	0.65 minutes/million states
18821000	-41909.9987	-202.8930	-41707.1057	-1962.87	2.35858E-7	0.65 minutes/million states
18822000	-41908.6200	-205.5897	-41703.0303	-1992.38	1.76367E-7	0.65 minutes/million states
18823000	-41901.0895	-198.7914	-41702.2981	-1354.08	2.55947E-7	0.65 minutes/million states
18824000	-41890.9273	-193.1580	-41697.7692	-1044.07	4.02204E-7	0.65 minutes/million states
18825000	-41888.8762	-191.0863	-41697.7900	-761.903	4.47856E-7	0.65 minutes/million states
18826000	-41890.7638	-191.5380	-41699.2258	-759.948	3.54857E-7	0.65 minutes/million states
18827000	-41888.2725	-191.2854	-41696.9871	-783.867	3.73179E-7	0.65 minutes/million states
18828000	-41897.5720	-195.4918	-41702.0803	-848.662	3.78687E-7	0.65 minutes/million states
18829000	-41887.8956	-188.6775	-41699.2181	-630.201	4.34571E-7	0.65 minutes/million states
18830000	-41880.7652	-180.2999	-41700.4652	-478.784	5.94837E-7	0.65 minutes/million states
18831000	-41887.3947	-184.6040	-41702.7908	-798.270	4.88786E-7	0.65 minutes/million states
18832000	-41876.9721	-169.6203	-41707.3518	-384.587	8.16355E-7	0.65 minutes/million states
18833000	-41877.5650	-172.8897	-41704.6753	-328.565	6.89939E-7	0.65 minutes/million states
18834000	-41879.7068	-176.9478	-41702.7591	-412.755	5.89987E-7	0.65 minutes/million states
18835000	-41877.0943	-175.7476	-41701.3467	-302.759	6.74203E-7	0.65 minutes/million states
18836000	-41883.6267	-178.6997	-41704.9270	-330.419	6.88167E-7	0.65 minutes/million states
18837000	-41871.0583	-171.2850	-41699.7733	-164.626	1.02893E-6	0.65 minutes/million states
18838000	-41881.3435	-176.6093	-41704.7342	-312.109	7.49366E-7	0.65 minutes/million states
18839000	-41878.8746	-166.6846	-41712.1900	-242.955	7.76258E-7	0.65 minutes/million states
18840000	-41880.8916	-169.9812	-41710.9103	-202.152	9.2068E-7	0.65 minutes/million states
18841000	-41881.8854	-176.9800	-41704.9054	-359.222	6.89384E-7	0.65 minutes/million states
18842000	-41893.6646	-193.4218	-41700.2428	-1197.12	2.90982E-7	0.65 minutes/million states
18843000	-41882.5752	-182.0829	-41700.4923	-549.931	4.93311E-7	0.65 minutes/million states
18844000	-41882.0016	-181.3889	-41700.6127	-499.918	7.21371E-7	0.65 minutes/million states
18845000	-41878.4977	-172.9946	-41705.5031	-231.182	8.17558E-7	0.65 minutes/million states
18846000	-41877.9504	-172.5971	-41705.3533	-180.684	9.3528E-7	0.65 minutes/million states
18847000	-41874.2239	-170.0765	-41704.1474	-135.705	9.89085E-7	0.65 minutes/million states
18848000	-41877.3419	-169.4471	-41707.8948	-192.355	1.07129E-6	0.65 minutes/million states
18849000	-41882.0044	-175.6999	-41706.3044	-323.683	8.45559E-7	0.65 minutes/million states
18850000	-41864.1225	-168.8824	-41695.2401	-238.459	9.5397E-7	0.65 minutes/million states
18851000	-41879.8967	-179.5733	-41700.3234	-336.627	6.21304E-7	0.65 minutes/million states
18852000	-41857.5179	-160.3458	-41697.1721	-80.6843	1.35043E-6	0.65 minutes/million states
18853000	-41857.4353	-159.2735	-41698.1618	-40.1389	1.5235E-6	0.65 minutes/million states
18854000	-41868.8939	-170.1008	-41698.7931	-290.676	9.74953E-7	0.65 minutes/million states
18855000	-41872.6060	-169.5861	-41703.0199	-262.400	7.81224E-7	0.65 minutes/million states
18856000	-41860.8186	-160.6993	-41700.1193	-123.655	1.12101E-6	0.65 minutes/million states
18857000	-41869.6180	-170.1458	-41699.4723	-244.335	8.60221E-7	0.65 minutes/million states
18858000	-41864.7465	-164.8288	-41699.9177	-177.039	9.96517E-7	0.65 minutes/million states
18859000	-41871.0155	-168.6683	-41702.3473	-164.366	9.3311E-7	0.65 minutes/million states
18860000	-41871.5521	-168.5654	-41702.9866	-190.722	8.95702E-7	0.65 minutes/million states
18861000	-41882.0488	-175.4983	-41706.5506	-471.127	7.37014E-7	0.65 minutes/million states
18862000	-41870.8353	-177.7300	-41693.1053	-630.909	5.67027E-7	0.65 minutes/million states
18863000	-41888.9778	-180.8693	-41708.1085	-514.758	5.34675E-7	0.65 minutes/million states
18864000	-41878.6088	-177.6336	-41700.9752	-344.897	6.50377E-7	0.65 minutes/million states
18865000	-41876.9731	-177.4414	-41699.5317	-233.219	7.66654E-7	0.65 minutes/million states
18866000	-41889.0763	-182.1815	-41706.8948	-447.701	5.37003E-7	0.65 minutes/million states
18867000	-41884.0839	-183.6139	-41700.4700	-365.989	5.94363E-7	0.65 minutes/million states
18868000	-41878.4129	-175.8444	-41702.5685	-332.874	6.26654E-7	0.65 minutes/million states
18869000	-41888.6135	-189.2447	-41699.3688	-785.224	4.43381E-7	0.65 minutes/million states
18870000	-41897.0207	-196.5741	-41700.4467	-1021.07	3.09737E-7	0.65 minutes/million states
18871000	-41890.4461	-185.6884	-41704.7577	-697.380	5.07128E-7	0.65 minutes/million states
18872000	-41879.8521	-181.8689	-41697.9832	-591.186	5.34782E-7	0.65 minutes/million states
18873000	-41886.2868	-183.8502	-41702.4367	-799.399	3.92194E-7	0.65 minutes/million states
18874000	-41878.5596	-184.4714	-41694.0882	-563.814	4.57769E-7	0.65 minutes/million states
18875000	-41883.0598	-185.5146	-41697.5451	-734.809	4.40392E-7	0.65 minutes/million states
18876000	-41883.4837	-182.1200	-41701.3637	-627.892	3.99385E-7	0.65 minutes/million states
18877000	-41881.4834	-173.6810	-41707.8024	-323.633	5.97673E-7	0.65 minutes/million states
18878000	-41876.6917	-176.3559	-41700.3358	-291.340	7.11434E-7	0.65 minutes/million states
18879000	-41878.0199	-176.4216	-41701.5983	-618.234	6.01739E-7	0.65 minutes/million states
18880000	-41871.0985	-171.4213	-41699.6772	-266.422	9.21872E-7	0.65 minutes/million states
18881000	-41884.0120	-178.5654	-41705.4466	-273.448	6.74762E-7	0.65 minutes/million states
18882000	-41879.5045	-180.3972	-41699.1073	-375.166	7.02592E-7	0.65 minutes/million states
18883000	-41877.6640	-179.5147	-41698.1493	-490.658	6.43314E-7	0.65 minutes/million states
18884000	-41883.0998	-176.7203	-41706.3795	-338.775	6.03536E-7	0.65 minutes/million states
18885000	-41874.6737	-175.3216	-41699.3520	-383.661	7.43213E-7	0.65 minutes/million states
18886000	-41878.2734	-177.3250	-41700.9484	-357.893	6.88583E-7	0.65 minutes/million states
18887000	-41881.8841	-184.0502	-41697.8339	-493.402	5.51351E-7	0.65 minutes/million states
18888000	-41886.8105	-179.6819	-41707.1286	-394.047	4.96852E-7	0.65 minutes/million states
18889000	-41897.2158	-191.7238	-41705.4920	-936.925	3.74422E-7	0.65 minutes/million states
18890000	-41880.1093	-183.6563	-41696.4530	-486.030	5.41121E-7	0.65 minutes/million states
18891000	-41876.9584	-176.3102	-41700.6481	-238.723	6.14599E-7	0.65 minutes/million states
18892000	-41880.3971	-171.1728	-41709.2243	-223.240	9.65359E-7	0.65 minutes/million states
18893000	-41868.8246	-169.2385	-41699.5861	-236.934	8.52545E-7	0.65 minutes/million states
18894000	-41874.4276	-174.8944	-41699.5332	-300.929	7.09769E-7	0.65 minutes/million states
18895000	-41872.4829	-175.9675	-41696.5154	-323.907	7.3397E-7	0.65 minutes/million states
18896000	-41873.1929	-173.0441	-41700.1488	-217.015	9.28689E-7	0.65 minutes/million states
18897000	-41869.8884	-171.3318	-41698.5566	-226.270	7.21274E-7	0.65 minutes/million states
18898000	-41874.1037	-176.9089	-41697.1948	-328.831	7.91641E-7	0.65 minutes/million states
18899000	-41874.1019	-178.1220	-41695.9800	-421.482	6.82124E-7	0.65 minutes/million states
18900000	-41879.3159	-177.5203	-41701.7956	-374.494	6.77095E-7	0.65 minutes/million states
18901000	-41872.6060	-172.3407	-41700.2652	-364.535	7.97793E-7	0.65 minutes/million states
18902000	-41882.3385	-186.9464	-41695.3921	-707.904	4.93395E-7	0.65 minutes/million states
18903000	-41878.2541	-177.9096	-41700.3445	-459.905	5.58059E-7	0.65 minutes/million states
18904000	-41874.1847	-171.4589	-41702.7258	-233.067	9.12319E-7	0.65 minutes/million states
18905000	-41874.8623	-168.5229	-41706.3394	-162.052	9.01157E-7	0.65 minutes/million states
18906000	-41864.3139	-158.5643	-41705.7495	-105.998	1.30008E-6	0.65 minutes/million states
18907000	-41858.4088	-151.7930	-41706.6158	-63.6325	1.53218E-6	0.65 minutes/million states
18908000	-41872.8570	-167.1505	-41705.7066	-166.503	1.13871E-6	0.65 minutes/million states
18909000	-41852.1710	-152.9764	-41699.1946	-67.2818	1.5879E-6	0.65 minutes/million states
18910000	-41850.3482	-150.3621	-41699.9862	-28.2539	1.71034E-6	0.65 minutes/million states
18911000	-41843.9961	-148.5714	-41695.4247	-5.73414	1.95836E-6	0.65 minutes/million states
18912000	-41838.1782	-138.9438	-41699.2343	-0.31984	2.50966E-6	0.65 minutes/million states
18913000	-41851.6824	-143.4857	-41708.1967	-8.15375	1.87521E-6	0.65 minutes/million states
18914000	-41847.7828	-142.1071	-41705.6756	-3.34308	2.50619E-6	0.65 minutes/million states
18915000	-41846.6795	-142.0341	-41704.6454	-1.82466	2.61816E-6	0.65 minutes/million states
18916000	-41850.9942	-144.5177	-41706.4765	-3.94749	2.3694E-6	0.65 minutes/million states
18917000	-41850.3390	-146.0994	-41704.2396	-27.4428	2.52545E-6	0.65 minutes/million states
18918000	-41846.2314	-144.2222	-41702.0092	-8.32588	1.81502E-6	0.65 minutes/million states
18919000	-41848.8049	-143.4448	-41705.3601	-5.98895	2.58417E-6	0.65 minutes/million states
18920000	-41842.4431	-139.2270	-41703.2162	-14.8304	2.27277E-6	0.65 minutes/million states
18921000	-41851.8778	-140.2574	-41711.6205	-6.24178	1.93212E-6	0.65 minutes/million states
18922000	-41843.2827	-140.2125	-41703.0701	-3.16141	2.54801E-6	0.65 minutes/million states
18923000	-41840.1992	-140.5676	-41699.6316	-2.79044	2.49117E-6	0.65 minutes/million states
18924000	-41854.0405	-142.5405	-41711.4999	-30.5514	1.85043E-6	0.65 minutes/million states
18925000	-41843.3540	-141.0273	-41702.3267	-1.25223	2.19051E-6	0.65 minutes/million states
18926000	-41846.6673	-140.5370	-41706.1303	-18.0410	2.71712E-6	0.65 minutes/million states
18927000	-41854.3213	-150.4524	-41703.8690	-31.1089	1.78909E-6	0.65 minutes/million states
18928000	-41853.5583	-150.0279	-41703.5304	-65.0373	1.59215E-6	0.65 minutes/million states
18929000	-41854.0502	-156.9563	-41697.0938	-74.4290	1.52654E-6	0.65 minutes/million states
18930000	-41872.3121	-166.6043	-41705.7078	-165.256	9.81619E-7	0.65 minutes/million states
18931000	-41871.8025	-173.6843	-41698.1182	-316.782	7.61168E-7	0.65 minutes/million states
18932000	-41870.0430	-169.7737	-41700.2693	-222.265	9.86509E-7	0.65 minutes/million states
18933000	-41874.1600	-176.1212	-41698.0388	-280.891	7.19759E-7	0.65 minutes/million states
18934000	-41875.9246	-173.7209	-41702.2037	-271.431	7.02994E-7	0.65 minutes/million states
18935000	-41878.7455	-178.4679	-41700.2776	-493.988	5.7978E-7	0.65 minutes/million states
18936000	-41880.1743	-177.3287	-41702.8456	-404.656	6.81843E-7	0.65 minutes/million states
18937000	-41877.4089	-178.2544	-41699.1545	-355.947	7.19277E-7	0.65 minutes/million states
18938000	-41879.6049	-181.6424	-41697.9624	-559.055	5.54468E-7	0.65 minutes/million states
18939000	-41882.5469	-182.9089	-41699.6379	-427.833	5.64182E-7	0.65 minutes/million states
18940000	-41879.2482	-177.3796	-41701.8686	-391.119	6.76126E-7	0.65 minutes/million states
18941000	-41869.5464	-170.1275	-41699.4189	-260.090	8.99515E-7	0.65 minutes/million states
18942000	-41865.9816	-170.2799	-41695.7018	-135.571	1.00936E-6	0.65 minutes/million states
18943000	-41877.1370	-178.1448	-41698.9923	-297.906	5.96165E-7	0.65 minutes/million states
18944000	-41873.6093	-174.3336	-41699.2758	-184.121	7.95483E-7	0.65 minutes/million states
18945000	-41875.1807	-173.5932	-41701.5875	-253.016	6.88826E-7	0.65 minutes/million states
18946000	-41866.1987	-167.1472	-41699.0515	-137.247	9.17863E-7	0.65 minutes/million states
18947000	-41877.1994	-177.1949	-41700.0045	-322.362	6.86913E-7	0.65 minutes/million states
18948000	-41872.3970	-177.5758	-41694.8212	-318.421	7.5878E-7	0.65 minutes/million states
18949000	-41872.3830	-171.5630	-41700.8200	-204.102	7.46855E-7	0.65 minutes/million states
18950000	-41882.7955	-168.7949	-41714.0007	-408.218	6.70234E-7	0.65 minutes/million states
18951000	-41879.9337	-176.4685	-41703.4652	-379.046	6.30431E-7	0.65 minutes/million states
18952000	-41874.4207	-172.9129	-41701.5078	-303.941	9.42064E-7	0.65 minutes/million states
18953000	-41877.9692	-176.1368	-41701.8325	-447.207	5.52303E-7	0.65 minutes/million states
18954000	-41864.8157	-166.9272	-41697.8885	-105.559	1.21254E-6	0.65 minutes/million states
18955000	-41874.7336	-175.6189	-41699.1148	-434.008	6.00051E-7	0.65 minutes/million states
18956000	-41866.1467	-167.5235	-41698.6233	-265.434	9.30856E-7	0.65 minutes/million states
18957000	-41864.7967	-164.6301	-41700.1666	-87.3748	1.05514E-6	0.65 minutes/million states
18958000	-41862.8327	-159.1294	-41703.7033	-73.7761	1.57007E-6	0.65 minutes/million states
18959000	-41851.1210	-153.9254	-41697.1956	-16.6930	1.75602E-6	0.65 minutes/million states
18960000	-41862.1060	-154.8386	-41707.2674	-22.8253	1.64095E-6	0.65 minutes/million states
18961000	-41854.3412	-153.0943	-41701.2469	-46.5742	1.36559E-6	0.65 minutes/million states
18962000	-41845.6886	-147.5895	-41698.0991	-25.2265	1.80469E-6	0.65 minutes/million states
18963000	-41850.6443	-148.7970	-41701.8473	-17.2960	2.10164E-6	0.65 minutes/million states
18964000	-41847.6025	-146.3351	-41701.2674	-6.23931	1.9467E-6	0.65 minutes/million states
18965000	-41852.2210	-150.4217	-41701.7993	-30.9702	2.14094E-6	0.65 minutes/million states
18966000	-41850.3045	-144.9066	-41705.3979	-5.87956	2.18279E-6	0.65 minutes/million states
18967000	-41849.7044	-148.8181	-41700.8863	-4.40917	2.14557E-6	0.65 minutes/million states
18968000	-41847.8859	-149.1826	-41698.7033	-23.7952	1.58947E-6	0.65 minutes/million states
18969000	-41853.2270	-151.1988	-41702.0282	-25.4514	1.56422E-6	0.65 minutes/million states
18970000	-41864.9809	-151.4081	-41713.5729	-21.4854	1.64648E-6	0.65 minutes/million states
18971000	-41867.5748	-152.0900	-41715.4848	-13.0776	1.85267E-6	0.65 minutes/million states
18972000	-41851.7215	-144.9566	-41706.7649	-38.8240	1.94999E-6	0.65 minutes/million states
18973000	-41845.6526	-140.3150	-41705.3377	-0.10614	1.99779E-6	0.65 minutes/million states
18974000	-41845.7981	-143.7865	-41702.0116	-38.1981	2.28942E-6	0.65 minutes/million states
18975000	-41845.9558	-146.0996	-41699.8562	-20.4421	1.79533E-6	0.65 minutes/million states
18976000	-41849.1994	-145.8563	-41703.3431	-3.29545	2.02814E-6	0.65 minutes/million states
18977000	-41856.6751	-152.4906	-41704.1844	-58.8471	1.61685E-6	0.65 minutes/million states
18978000	-41851.3867	-150.3306	-41701.0561	-30.5122	1.8846E-6	0.65 minutes/million states
18979000	-41852.9807	-142.6833	-41710.2974	-29.4875	2.35485E-6	0.65 minutes/million states
18980000	-41849.3759	-144.0629	-41705.3130	-3.45335	2.28411E-6	0.65 minutes/million states
18981000	-41853.0018	-150.1089	-41702.8928	-58.0721	1.6715E-6	0.65 minutes/million states
18982000	-41856.8479	-152.4940	-41704.3539	-14.6228	1.67202E-6	0.65 minutes/million states
18983000	-41859.4188	-152.9122	-41706.5066	-46.9523	1.82148E-6	0.65 minutes/million states
18984000	-41852.8481	-146.6923	-41706.1558	-0.82101	2.40802E-6	0.65 minutes/million states
18985000	-41855.4413	-143.3469	-41712.0945	-0.82946	1.83226E-6	0.65 minutes/million states
18986000	-41851.5082	-147.6493	-41703.8589	-7.14871	2.10334E-6	0.65 minutes/million states
18987000	-41853.7706	-146.5569	-41707.2137	-16.8284	2.08133E-6	0.65 minutes/million states
18988000	-41858.5897	-152.7126	-41705.8771	-50.5994	1.61089E-6	0.65 minutes/million states
18989000	-41849.6203	-148.4129	-41701.2073	-6.94241	1.88003E-6	0.65 minutes/million states
18990000	-41857.3967	-155.5130	-41701.8836	-21.8244	1.58569E-6	0.65 minutes/million states
18991000	-41868.1707	-165.8323	-41702.3385	-187.485	9.30349E-7	0.65 minutes/million states
18992000	-41875.4585	-170.9156	-41704.5429	-177.096	8.92597E-7	0.65 minutes/million states
18993000	-41865.1987	-161.6853	-41703.5134	-136.565	1.12688E-6	0.65 minutes/million states
18994000	-41858.8811	-154.9337	-41703.9474	-116.608	1.3298E-6	0.65 minutes/million states
18995000	-41847.9097	-148.3519	-41699.5578	-81.6598	1.60685E-6	0.65 minutes/million states
18996000	-41849.3892	-145.5091	-41703.8801	-24.2066	1.90375E-6	0.65 minutes/million states
18997000	-41854.3703	-153.4156	-41700.9547	-25.6632	1.57318E-6	0.65 minutes/million states
18998000	-41855.5701	-152.9810	-41702.5890	-27.8352	1.66989E-6	0.65 minutes/million states
18999000	-41856.2175	-153.4077	-41702.8098	-64.5165	1.43127E-6	0.65 minutes/million states
19000000	-41861.7747	-167.5355	-41694.2392	-139.432	1.14536E-6	0.65 minutes/million states
19001000	-41863.8845	-161.5869	-41702.2976	-58.2233	1.35135E-6	0.65 minutes/million states
19002000	-41868.8641	-164.2857	-41704.5784	-104.460	1.15622E-6	0.65 minutes/million states
19003000	-41878.4420	-174.0689	-41704.3730	-200.427	8.03147E-7	0.65 minutes/million states
19004000	-41863.5434	-162.4658	-41701.0776	-73.4052	1.29499E-6	0.65 minutes/million states
19005000	-41865.8382	-163.3157	-41702.5225	-96.2578	1.15698E-6	0.65 minutes/million states
19006000	-41872.8267	-170.6719	-41702.1548	-292.210	6.81613E-7	0.65 minutes/million states
19007000	-41881.9649	-178.3244	-41703.6405	-356.191	6.17343E-7	0.65 minutes/million states
19008000	-41886.4441	-181.8306	-41704.6135	-327.445	7.80377E-7	0.65 minutes/million states
19009000	-41871.2393	-169.7847	-41701.4546	-225.583	7.72935E-7	0.65 minutes/million states
19010000	-41874.9289	-174.2536	-41700.6753	-231.249	8.35895E-7	0.65 minutes/million states
19011000	-41879.4703	-176.8870	-41702.5834	-276.852	8.52503E-7	0.65 minutes/million states
19012000	-41877.0456	-178.7356	-41698.3100	-426.242	6.52754E-7	0.65 minutes/million states
19013000	-41866.5473	-165.8234	-41700.7239	-194.603	8.83095E-7	0.65 minutes/million states
19014000	-41867.1644	-168.3104	-41698.8541	-162.098	1.0126E-6	0.65 minutes/million states
19015000	-41878.8296	-173.8082	-41705.0214	-267.413	8.57008E-7	0.65 minutes/million states
19016000	-41881.2468	-183.6126	-41697.6343	-602.358	5.66411E-7	0.65 minutes/million states
19017000	-41885.2306	-185.8559	-41699.3747	-654.071	4.64314E-7	0.65 minutes/million states
19018000	-41881.3497	-173.6240	-41707.7257	-301.394	8.61247E-7	0.65 minutes/million states
19019000	-41870.4062	-169.0953	-41701.3109	-203.424	8.72742E-7	0.65 minutes/million states
19020000	-41871.9968	-172.4379	-41699.5588	-418.702	6.26068E-7	0.65 minutes/million states
19021000	-41885.3921	-175.3870	-41710.0051	-630.946	5.56629E-7	0.65 minutes/million states
19022000	-41869.2808	-171.1500	-41698.1309	-332.361	7.41769E-7	0.65 minutes/million states
19023000	-41869.1036	-164.7795	-41704.3241	-142.692	1.01373E-6	0.65 minutes/million states
19024000	-41876.1029	-163.8332	-41712.2698	-171.333	9.29802E-7	0.65 minutes/million states
19025000	-41877.7397	-165.7514	-41711.9883	-215.283	8.79591E-7	0.65 minutes/million states
19026000	-41877.8040	-178.0151	-41699.7889	-354.455	7.46809E-7	0.65 minutes/million states
19027000	-41872.9599	-171.5593	-41701.4006	-332.111	8.15255E-7	0.65 minutes/million states
19028000	-41878.9344	-176.7334	-41702.2010	-488.941	5.78832E-7	0.65 minutes/million states
19029000	-41876.0656	-177.9056	-41698.1600	-431.100	6.22273E-7	0.65 minutes/million states
19030000	-41871.4173	-173.3092	-41698.1080	-375.338	7.93375E-7	0.65 minutes/million states
19031000	-41888.2015	-188.1997	-41700.0019	-649.286	4.97278E-7	0.65 minutes/million states
19032000	-41883.0740	-186.5582	-41696.5159	-678.926	4.36266E-7	0.65 minutes/million states
19033000	-41895.4931	-193.9320	-41701.5611	-945.717	3.33514E-7	0.65 minutes/million states
19034000	-41885.6629	-186.0295	-41699.6334	-462.592	5.73739E-7	0.65 minutes/million states
19035000	-41890.0328	-188.3030	-41701.7298	-686.357	4.20858E-7	0.65 minutes/million states
19036000	-41893.2018	-188.2098	-41704.9920	-676.250	5.24599E-7	0.65 minutes/million states
19037000	-41886.9233	-180.7733	-41706.1500	-457.112	5.59363E-7	0.65 minutes/million states
19038000	-41878.8236	-175.8835	-41702.9401	-271.018	8.49429E-7	0.65 minutes/million states
19039000	-41875.6574	-174.4305	-41701.2269	-267.843	8.17487E-7	0.65 minutes/million states
19040000	-41870.0931	-173.8736	-41696.2195	-187.078	8.11807E-7	0.65 minutes/million states
19041000	-41889.0980	-186.8358	-41702.2622	-779.049	4.98499E-7	0.65 minutes/million states
19042000	-41889.2918	-185.8687	-41703.4232	-624.450	5.25481E-7	0.65 minutes/million states
19043000	-41870.2455	-175.7908	-41694.4547	-405.283	6.32704E-7	0.65 minutes/million states
19044000	-41871.1990	-170.6556	-41700.5433	-326.460	7.0295E-7	0.65 minutes/million states
19045000	-41875.3845	-174.6797	-41700.7048	-241.120	9.41627E-7	0.65 minutes/million states
19046000	-41872.4281	-175.9151	-41696.5130	-323.799	7.07348E-7	0.65 minutes/million states
19047000	-41879.0662	-173.2320	-41705.8342	-311.843	6.76124E-7	0.65 minutes/million states
19048000	-41873.3341	-172.4666	-41700.8674	-193.512	9.44995E-7	0.65 minutes/million states
19049000	-41867.0682	-165.1898	-41701.8785	-139.505	9.92581E-7	0.65 minutes/million states
19050000	-41865.1870	-159.5363	-41705.6507	-51.1470	1.39634E-6	0.65 minutes/million states
19051000	-41863.3074	-159.6349	-41703.6725	-40.3322	1.38166E-6	0.65 minutes/million states
19052000	-41862.7785	-159.0177	-41703.7608	-58.2625	1.60069E-6	0.65 minutes/million states
19053000	-41852.0613	-151.0507	-41701.0106	-49.3075	1.73602E-6	0.65 minutes/million states
19054000	-41851.2409	-143.8652	-41707.3756	-21.0772	2.3338E-6	0.65 minutes/million states
19055000	-41841.4759	-136.9586	-41704.5173	-0.92174	2.795E-6	0.65 minutes/million states
19056000	-41844.3692	-142.4068	-41701.9624	-14.0871	2.30687E-6	0.65 minutes/million states
19057000	-41844.4743	-144.0576	-41700.4166	-26.5868	2.24294E-6	0.65 minutes/million states
19058000	-41849.4000	-142.5087	-41706.8914	-9.59170	2.48974E-6	0.65 minutes/million states
19059000	-41857.6154	-149.3939	-41708.2216	-18.5780	2.04655E-6	0.65 minutes/million states
19060000	-41847.1170	-143.1440	-41703.9730	-4.38915	2.34184E-6	0.65 minutes/million states
19061000	-41854.9640	-150.2650	-41704.6990	-23.8135	1.77794E-6	0.65 minutes/million states
19062000	-41840.4452	-146.5418	-41693.9034	-8.78843	2.11133E-6	0.65 minutes/million states
19063000	-41850.4024	-150.3926	-41700.0098	-5.13031	1.76345E-6	0.65 minutes/million states
19064000	-41848.0775	-146.8696	-41701.2079	-10.8284	2.08977E-6	0.65 minutes/million states
19065000	-41853.5215	-147.8910	-41705.6305	-42.7053	1.69109E-6	0.65 minutes/million states
19066000	-41844.7724	-144.0940	-41700.6784	-10.3214	2.15047E-6	0.65 minutes/million states
19067000	-41852.4329	-144.3076	-41708.1253	-8.13161	2.31486E-6	0.65 minutes/million states
19068000	-41839.3260	-135.6355	-41703.6905	-11.9063	2.12587E-6	0.65 minutes/million states
19069000	-41848.2155	-142.3201	-41705.8954	-12.8523	2.58441E-6	0.65 minutes/million states
19070000	-41845.9450	-138.8067	-41707.1383	-0.63615	2.83073E-6	0.65 minutes/million states
19071000	-41847.9760	-144.2443	-41703.7318	-28.6111	2.28635E-6	0.65 minutes/million states
19072000	-41850.5851	-146.8771	-41703.7079	-15.7238	2.21481E-6	0.65 minutes/million states
19073000	-41850.3861	-148.2205	-41702.1656	-6.24481	2.07198E-6	0.65 minutes/million states
19074000	-41857.5711	-151.8079	-41705.7632	-29.0531	1.6159E-6	0.65 minutes/million states
19075000	-41849.8971	-147.7693	-41702.1279	-15.5182	2.35192E-6	0.65 minutes/million states
19076000	-41847.7345	-144.4006	-41703.3340	-25.3158	2.04621E-6	0.65 minutes/million states
19077000	-41859.2233	-154.7260	-41704.4972	-98.3419	1.59707E-6	0.65 minutes/million states
19078000	-41850.2915	-152.8930	-41697.3985	-52.2723	1.85925E-6	0.65 minutes/million states
19079000	-41850.4127	-151.0919	-41699.3208	-88.4181	1.59672E-6	0.65 minutes/million states
19080000	-41851.6899	-145.8022	-41705.8877	-14.7896	2.4507E-6	0.65 minutes/million states
19081000	-41849.4248	-147.4813	-41701.9435	-22.1451	2.20595E-6	0.65 minutes/million states
19082000	-41853.5655	-145.3361	-41708.2294	-10.3957	2.09308E-6	0.65 minutes/million states
19083000	-41852.3898	-152.2453	-41700.1446	-52.1525	1.86979E-6	0.65 minutes/million states
19084000	-41860.0032	-158.3341	-41701.6691	-89.2825	1.41539E-6	0.65 minutes/million states
19085000	-41852.5923	-152.0734	-41700.5188	-56.2599	1.44526E-6	0.65 minutes/million states
19086000	-41853.0737	-150.8980	-41702.1756	-24.6669	2.00266E-6	0.65 minutes/million states
19087000	-41856.5779	-150.3721	-41706.2058	-59.5895	2.0332E-6	0.65 minutes/million states
19088000	-41844.9835	-146.9281	-41698.0554	-3.89628	1.60522E-6	0.65 minutes/million states
19089000	-41865.5250	-158.5839	-41706.9410	-41.8119	1.28021E-6	0.65 minutes/million states
19090000	-41862.8726	-160.9721	-41701.9005	-88.0054	1.12366E-6	0.65 minutes/million states
19091000	-41850.8153	-154.9126	-41695.9028	-44.9710	1.32316E-6	0.65 minutes/million states
19092000	-41855.3099	-156.0796	-41699.2303	-73.9809	1.38511E-6	0.65 minutes/million states
19093000	-41855.8541	-147.3763	-41708.4778	-24.5389	1.65217E-6	0.65 minutes/million states
19094000	-41853.2480	-150.4462	-41702.8018	-24.8037	1.90257E-6	0.65 minutes/million states
19095000	-41854.3058	-153.3883	-41700.9175	-64.2922	1.66987E-6	0.65 minutes/million states
19096000	-41853.0427	-146.5673	-41706.4754	-19.8592	1.69194E-6	0.65 minutes/million states
19097000	-41841.8559	-140.6599	-41701.1960	-22.5295	2.42943E-6	0.65 minutes/million states
19098000	-41849.6884	-146.4891	-41703.1993	-31.5499	2.12746E-6	0.65 minutes/million states
19099000	-41857.0893	-148.9176	-41708.1716	-44.3663	2.08931E-6	0.65 minutes/million states
19100000	-41847.3291	-144.9850	-41702.3442	-13.6576	2.00511E-6	0.65 minutes/million states
19101000	-41849.0068	-145.4572	-41703.5495	-13.8584	2.37889E-6	0.65 minutes/million states
19102000	-41844.2519	-145.6855	-41698.5664	-6.89535	2.04924E-6	0.65 minutes/million states
19103000	-41845.7394	-144.4615	-41701.2779	-10.7062	2.58305E-6	0.65 minutes/million states
19104000	-41843.6114	-147.6175	-41695.9940	-7.51033	1.91525E-6	0.65 minutes/million states
19105000	-41846.6277	-142.5422	-41704.0855	-8.13110	2.19195E-6	0.65 minutes/million states
19106000	-41846.1750	-145.0646	-41701.1104	-63.2344	1.6177E-6	0.65 minutes/million states
19107000	-41853.3064	-149.1888	-41704.1176	-69.2411	1.52914E-6	0.65 minutes/million states
19108000	-41852.8098	-154.7533	-41698.0566	-61.9917	1.69383E-6	0.65 minutes/million states
19109000	-41861.1091	-150.8759	-41710.2332	-58.7733	1.92311E-6	0.65 minutes/million states
19110000	-41862.0152	-149.9367	-41712.0785	-16.5684	1.9865E-6	0.65 minutes/million states
19111000	-41861.1146	-148.6767	-41712.4378	-23.5697	1.9664E-6	0.65 minutes/million states
19112000	-41855.0022	-146.8829	-41708.1193	-3.72637	2.50858E-6	0.65 minutes/million states
19113000	-41850.5494	-145.7467	-41704.8027	-37.1143	2.14277E-6	0.65 minutes/million states
19114000	-41852.4573	-143.8812	-41708.5761	-24.5121	1.986E-6	0.65 minutes/million states
19115000	-41851.5296	-145.7482	-41705.7814	-26.5418	1.98562E-6	0.65 minutes/million states
19116000	-41855.4559	-148.1837	-41707.2722	-28.1717	2.30863E-6	0.65 minutes/million states
19117000	-41857.1799	-149.4923	-41707.6877	-30.5557	1.95688E-6	0.65 minutes/million states
19118000	-41852.4993	-144.6225	-41707.8768	-13.0426	1.80426E-6	0.65 minutes/million states
19119000	-41860.0457	-153.3915	-41706.6542	-38.2584	1.87058E-6	0.65 minutes/million states
19120000	-41857.4694	-147.4244	-41710.0450	-24.3460	2.58746E-6	0.65 minutes/million states
19121000	-41855.1783	-155.8312	-41699.3471	-53.9621	1.34066E-6	0.65 minutes/million states
19122000	-41851.3919	-148.7159	-41702.6760	-6.21252	2.31064E-6	0.65 minutes/million states
19123000	-41855.0207	-153.9467	-41701.0740	-82.0819	1.85408E-6	0.65 minutes/million states
19124000	-41861.1994	-155.1604	-41706.0390	-128.930	1.89377E-6	0.65 minutes/million states
19125000	-41848.7970	-145.7007	-41703.0963	-32.4968	2.38305E-6	0.65 minutes/million states
19126000	-41855.1799	-149.5500	-41705.6299	-12.9972	1.94804E-6	0.65 minutes/million states
19127000	-41853.1097	-150.0710	-41703.0387	-40.7855	1.91012E-6	0.65 minutes/million states
19128000	-41856.2270	-147.6424	-41708.5846	-35.8099	2.20741E-6	0.65 minutes/million states
19129000	-41850.8454	-147.4207	-41703.4247	-8.75932	1.60151E-6	0.65 minutes/million states
19130000	-41848.7895	-149.1680	-41699.6215	-5.16716	1.69094E-6	0.65 minutes/million states
19131000	-41849.6587	-145.8335	-41703.8252	-8.49212	2.21617E-6	0.65 minutes/million states
19132000	-41868.6710	-153.4382	-41715.2328	-27.3451	1.66754E-6	0.65 minutes/million states
19133000	-41853.7560	-150.0269	-41703.7291	-41.8343	1.7856E-6	0.65 minutes/million states
19134000	-41854.3991	-155.4100	-41698.9891	-23.3838	1.78069E-6	0.65 minutes/million states
19135000	-41860.5907	-149.3225	-41711.2683	-3.22860	2.12855E-6	0.65 minutes/million states
19136000	-41845.3590	-146.4208	-41698.9382	-44.7287	1.87894E-6	0.65 minutes/million states
19137000	-41859.4491	-148.5642	-41710.8849	-53.1958	1.97993E-6	0.65 minutes/million states
19138000	-41849.9477	-145.8822	-41704.0655	-25.5388	1.93714E-6	0.65 minutes/million states
19139000	-41850.5786	-144.8899	-41705.6888	-13.8407	2.24799E-6	0.65 minutes/million states
19140000	-41849.6304	-139.3046	-41710.3258	-8.64392	2.43628E-6	0.65 minutes/million states
19141000	-41844.2682	-136.0185	-41708.2497	-6.34977	2.69739E-6	0.65 minutes/million states
19142000	-41845.0822	-140.1878	-41704.8944	-8.24361	2.55273E-6	0.65 minutes/million states
19143000	-41841.7202	-132.0174	-41709.7028	-2.87713	3.10409E-6	0.65 minutes/million states
19144000	-41844.9763	-140.5069	-41704.4694	-8.78513	2.53821E-6	0.65 minutes/million states
19145000	-41847.9203	-142.0781	-41705.8422	-24.8667	1.90767E-6	0.65 minutes/million states
19146000	-41850.3787	-142.8509	-41707.5278	-18.4097	2.12788E-6	0.65 minutes/million states
19147000	-41845.2357	-144.2778	-41700.9579	-30.4535	2.30752E-6	0.65 minutes/million states
19148000	-41846.3404	-140.8153	-41705.5251	-8.00267	2.31342E-6	0.65 minutes/million states
19149000	-41846.6062	-147.3891	-41699.2171	-6.85246	2.12096E-6	0.65 minutes/million states
19150000	-41854.2021	-150.7711	-41703.4311	-68.3583	1.80391E-6	0.65 minutes/million states
19151000	-41847.3911	-136.8852	-41710.5059	-0.67555	2.82382E-6	0.65 minutes/million states
19152000	-41845.9363	-141.0404	-41704.8958	-0.55203	2.3292E-6	0.65 minutes/million states
19153000	-41850.6428	-151.3911	-41699.2517	-1.20538	1.93935E-6	0.65 minutes/million states
19154000	-41850.5078	-142.3122	-41708.1956	-81.2285	1.78472E-6	0.65 minutes/million states
19155000	-41854.4828	-147.6332	-41706.8496	-2.06859	1.82593E-6	0.65 minutes/million states
19156000	-41851.0464	-142.3936	-41708.6528	-2.55192	2.29372E-6	0.65 minutes/million states
19157000	-41850.2030	-148.6023	-41701.6007	-33.8211	1.53472E-6	0.65 minutes/million states
19158000	-41847.3260	-148.0390	-41699.2870	-15.9932	2.40055E-6	0.65 minutes/million states
19159000	-41858.3506	-155.5707	-41702.7799	-71.5244	1.4464E-6	0.65 minutes/million states
19160000	-41854.5247	-150.8788	-41703.6459	-20.8371	1.67289E-6	0.65 minutes/million states
19161000	-41858.2722	-145.6381	-41712.6341	-37.2092	2.18773E-6	0.65 minutes/million states
19162000	-41854.6005	-147.7564	-41706.8441	-16.9179	2.03222E-6	0.65 minutes/million states
19163000	-41854.7493	-148.8920	-41705.8573	-58.9113	1.68478E-6	0.65 minutes/million states
19164000	-41851.8409	-147.2069	-41704.6340	-5.47679	1.95875E-6	0.65 minutes/million states
19165000	-41861.3570	-157.8373	-41703.5196	-90.2316	1.48512E-6	0.65 minutes/million states
19166000	-41864.0571	-164.2634	-41699.7937	-78.8630	1.30377E-6	0.65 minutes/million states
19167000	-41849.0583	-149.5937	-41699.4645	-21.9885	1.8724E-6	0.65 minutes/million states
19168000	-41852.8540	-154.5768	-41698.2772	-58.0030	1.32763E-6	0.65 minutes/million states
19169000	-41849.5452	-150.5835	-41698.9618	-11.0915	1.95803E-6	0.65 minutes/million states
19170000	-41845.9061	-145.4098	-41700.4963	-5.19019	2.39172E-6	0.65 minutes/million states
19171000	-41845.0296	-144.3610	-41700.6686	-14.3211	2.30587E-6	0.65 minutes/million states
19172000	-41845.4575	-144.8967	-41700.5608	-17.6084	2.12892E-6	0.65 minutes/million states
19173000	-41844.0178	-141.4280	-41702.5898	-18.5981	2.09221E-6	0.65 minutes/million states
19174000	-41864.6940	-160.0510	-41704.6430	-113.374	1.58306E-6	0.65 minutes/million states
19175000	-41861.7559	-156.8683	-41704.8876	-62.2552	1.42322E-6	0.65 minutes/million states
19176000	-41862.8792	-160.8089	-41702.0703	-129.997	1.36487E-6	0.65 minutes/million states
19177000	-41865.7185	-162.4709	-41703.2477	-137.456	9.7163E-7	0.65 minutes/million states
19178000	-41853.6519	-150.7807	-41702.8713	-60.8480	1.79771E-6	0.65 minutes/million states
19179000	-41848.3704	-143.4231	-41704.9474	-28.5794	1.95449E-6	0.65 minutes/million states
19180000	-41858.8234	-148.3583	-41710.4650	-16.1722	2.48196E-6	0.65 minutes/million states
19181000	-41848.1147	-152.0916	-41696.0231	-18.6451	1.52746E-6	0.65 minutes/million states
19182000	-41853.6605	-154.7672	-41698.8934	-52.5366	1.38169E-6	0.65 minutes/million states
19183000	-41852.3974	-153.8183	-41698.5791	-67.4447	1.36614E-6	0.65 minutes/million states
19184000	-41846.9173	-151.7034	-41695.2139	-21.8573	1.98987E-6	0.65 minutes/million states
19185000	-41863.6620	-161.6642	-41701.9978	-136.194	1.24207E-6	0.65 minutes/million states
19186000	-41866.5191	-162.8785	-41703.6406	-135.133	1.192E-6	0.65 minutes/million states
19187000	-41858.1368	-157.1348	-41701.0020	-40.9317	1.46669E-6	0.65 minutes/million states
19188000	-41855.1251	-153.5375	-41701.5876	-59.8737	1.45303E-6	0.65 minutes/million states
19189000	-41852.0765	-155.2546	-41696.8219	-74.1012	1.27411E-6	0.65 minutes/million states
19190000	-41863.2356	-150.5143	-41712.7213	-31.1496	1.40576E-6	0.65 minutes/million states
19191000	-41849.3027	-153.5963	-41695.7064	-37.4633	1.43073E-6	0.65 minutes/million states
19192000	-41849.6042	-151.7907	-41697.8135	-33.5774	1.69762E-6	0.65 minutes/million states
19193000	-41850.2527	-149.3207	-41700.9319	-6.71118	1.82317E-6	0.65 minutes/million states
19194000	-41854.3555	-156.1908	-41698.1647	-51.0833	1.45324E-6	0.65 minutes/million states
19195000	-41851.2165	-150.6993	-41700.5172	-26.4927	1.75584E-6	0.65 minutes/million states
19196000	-41845.6114	-145.0835	-41700.5279	-31.6367	2.06148E-6	0.65 minutes/million states
19197000	-41852.8288	-150.8468	-41701.9819	-63.6840	1.55265E-6	0.65 minutes/million states
19198000	-41861.0420	-154.1425	-41706.8995	-58.2831	1.744E-6	0.65 minutes/million states
19199000	-41853.0604	-149.2822	-41703.7783	-7.90438	1.77821E-6	0.65 minutes/million states
19200000	-41850.4939	-148.4145	-41702.0794	-8.77259	1.88646E-6	0.65 minutes/million states
19201000	-41858.4212	-152.5693	-41705.8519	-49.1952	1.61861E-6	0.65 minutes/million states
19202000	-41858.6663	-153.9054	-41704.7609	-5.42483	1.7859E-6	0.65 minutes/million states
19203000	-41866.6740	-158.1820	-41708.4920	-66.4388	1.88025E-6	0.65 minutes/million states
19204000	-41865.9460	-155.6635	-41710.2825	-80.5364	1.27207E-6	0.65 minutes/million states
19205000	-41872.0940	-171.8236	-41700.2704	-224.503	8.32311E-7	0.65 minutes/million states
19206000	-41869.1399	-170.6025	-41698.5374	-282.027	8.56053E-7	0.65 minutes/million states
19207000	-41872.4328	-177.0755	-41695.3573	-473.713	6.03549E-7	0.65 minutes/million states
19208000	-41877.0555	-182.5187	-41694.5368	-838.191	5.17715E-7	0.65 minutes/million states
19209000	-41882.8177	-176.2698	-41706.5479	-294.247	7.68776E-7	0.65 minutes/million states
19210000	-41878.2643	-170.1231	-41708.1412	-340.384	7.54992E-7	0.65 minutes/million states
19211000	-41868.6711	-169.7751	-41698.8960	-351.679	7.87911E-7	0.65 minutes/million states
19212000	-41872.2447	-171.3143	-41700.9304	-364.522	6.1036E-7	0.65 minutes/million states
19213000	-41877.8595	-176.1684	-41701.6911	-498.924	6.12616E-7	0.65 minutes/million states
19214000	-41880.5764	-173.5272	-41707.0492	-515.662	5.98013E-7	0.65 minutes/million states
19215000	-41871.8626	-170.6008	-41701.2618	-359.279	7.23743E-7	0.65 minutes/million states
19216000	-41885.6993	-185.5606	-41700.1387	-686.167	5.73182E-7	0.65 minutes/million states
19217000	-41882.7946	-182.1723	-41700.6223	-530.244	5.39E-7	0.65 minutes/million states
19218000	-41876.4184	-172.9265	-41703.4919	-326.081	8.13525E-7	0.65 minutes/million states
19219000	-41868.6427	-166.8670	-41701.7757	-185.333	1.01076E-6	0.65 minutes/million states
19220000	-41878.8398	-175.9963	-41702.8434	-393.866	7.26655E-7	0.65 minutes/million states
19221000	-41891.8668	-181.9821	-41709.8847	-496.671	5.96024E-7	0.65 minutes/million states
19222000	-41898.5455	-187.3733	-41711.1721	-684.027	4.1837E-7	0.65 minutes/million states
19223000	-41895.0918	-189.5167	-41705.5750	-974.938	3.77088E-7	0.65 minutes/million states
19224000	-41886.8595	-181.6435	-41705.2160	-425.951	5.35579E-7	0.65 minutes/million states
19225000	-41894.0293	-187.2912	-41706.7380	-585.441	5.50482E-7	0.65 minutes/million states
19226000	-41884.6255	-185.5575	-41699.0681	-677.509	4.48614E-7	0.65 minutes/million states
19227000	-41883.4901	-184.5398	-41698.9503	-582.207	4.69368E-7	0.65 minutes/million states
19228000	-41885.1327	-183.8293	-41701.3034	-684.561	4.44583E-7	0.65 minutes/million states
19229000	-41880.2311	-180.4868	-41699.7443	-485.152	5.56604E-7	0.65 minutes/million states
19230000	-41897.1655	-186.8491	-41710.3164	-695.115	3.91505E-7	0.65 minutes/million states
19231000	-41884.5185	-186.8431	-41697.6754	-681.673	4.38152E-7	0.65 minutes/million states
19232000	-41889.2641	-192.6077	-41696.6564	-1018.95	3.43282E-7	0.65 minutes/million states
19233000	-41881.0169	-173.8451	-41707.1718	-370.333	7.95189E-7	0.65 minutes/million states
19234000	-41871.0456	-175.5615	-41695.4841	-282.675	8.18779E-7	0.65 minutes/million states
19235000	-41874.2478	-178.4643	-41695.7835	-334.167	6.18985E-7	0.65 minutes/million states
19236000	-41869.4307	-169.3007	-41700.1300	-382.211	8.37608E-7	0.65 minutes/million states
19237000	-41870.8509	-173.4275	-41697.4234	-259.043	8.05925E-7	0.65 minutes/million states
19238000	-41873.9870	-175.6105	-41698.3765	-326.314	7.58754E-7	0.65 minutes/million states
19239000	-41872.8052	-177.6589	-41695.1463	-326.074	5.97301E-7	0.65 minutes/million states
19240000	-41869.3896	-166.0637	-41703.3259	-231.088	1.01264E-6	0.65 minutes/million states
19241000	-41882.6436	-179.1602	-41703.4834	-402.588	6.95389E-7	0.65 minutes/million states
19242000	-41884.9272	-180.0561	-41704.8711	-776.820	5.02741E-7	0.65 minutes/million states
19243000	-41883.1375	-176.8273	-41706.3101	-614.100	5.07666E-7	0.65 minutes/million states
19244000	-41891.4595	-178.7924	-41712.6671	-681.792	5.0791E-7	0.65 minutes/million states
19245000	-41882.8157	-177.3616	-41705.4541	-394.421	7.45441E-7	0.65 minutes/million states
19246000	-41871.2301	-170.2668	-41700.9633	-223.650	9.48455E-7	0.65 minutes/million states
19247000	-41870.1057	-171.8157	-41698.2899	-279.918	8.15177E-7	0.65 minutes/million states
19248000	-41875.0182	-172.3431	-41702.6750	-263.623	9.21215E-7	0.65 minutes/million states
19249000	-41863.0004	-167.9739	-41695.0265	-149.604	8.89921E-7	0.65 minutes/million states
19250000	-41875.1899	-169.4473	-41705.7426	-167.557	8.84838E-7	0.65 minutes/million states
19251000	-41873.7311	-169.8442	-41703.8869	-203.725	8.31948E-7	0.65 minutes/million states
19252000	-41876.9593	-177.4474	-41699.5118	-354.839	5.61355E-7	0.65 minutes/million states
19253000	-41881.8463	-180.1555	-41701.6908	-518.355	6.02535E-7	0.65 minutes/million states
19254000	-41871.8289	-172.5073	-41699.3216	-264.148	8.20919E-7	0.65 minutes/million states
19255000	-41875.2612	-174.1309	-41701.1303	-226.710	8.90469E-7	0.65 minutes/million states
19256000	-41874.3482	-169.8594	-41704.4887	-231.058	8.09085E-7	0.65 minutes/million states
19257000	-41865.7537	-167.4201	-41698.3336	-142.934	8.75346E-7	0.65 minutes/million states
19258000	-41875.1294	-175.6697	-41699.4597	-400.930	7.75181E-7	0.65 minutes/million states
19259000	-41873.4757	-171.3519	-41702.1239	-185.821	9.42047E-7	0.65 minutes/million states
19260000	-41871.4323	-169.1793	-41702.2529	-223.589	1.0408E-6	0.65 minutes/million states
19261000	-41866.7330	-165.3616	-41701.3715	-131.362	1.2208E-6	0.65 minutes/million states
19262000	-41866.2265	-161.1769	-41705.0496	-142.593	1.40239E-6	0.65 minutes/million states
19263000	-41863.1812	-161.6694	-41701.5118	-139.204	1.19014E-6	0.65 minutes/million states
19264000	-41862.9269	-156.3288	-41706.5981	-100.257	1.71388E-6	0.65 minutes/million states
19265000	-41864.8511	-161.6275	-41703.2236	-136.300	1.08764E-6	0.65 minutes/million states
19266000	-41858.4460	-156.2076	-41702.2385	-23.2443	1.57549E-6	0.65 minutes/million states
19267000	-41852.0295	-149.3251	-41702.7044	-46.1326	2.23586E-6	0.65 minutes/million states
19268000	-41860.4993	-158.5101	-41701.9891	-68.8182	1.48928E-6	0.65 minutes/million states
19269000	-41855.4161	-149.7124	-41705.7036	-42.1770	1.66092E-6	0.65 minutes/million states
19270000	-41849.7341	-147.4483	-41702.2859	-12.1117	2.47973E-6	0.65 minutes/million states
19271000	-41856.8921	-140.6104	-41716.2817	-19.1348	1.96466E-6	0.65 minutes/million states
19272000	-41852.9741	-148.5377	-41704.4364	-37.3129	1.92889E-6	0.65 minutes/million states
19273000	-41853.7392	-142.1306	-41711.6086	-18.3474	2.6252E-6	0.65 minutes/million states
19274000	-41850.3857	-141.5951	-41708.7905	-7.01223	1.93315E-6	0.65 minutes/million states
19275000	-41847.6671	-142.2314	-41705.4358	-19.1449	2.29302E-6	0.65 minutes/million states
19276000	-41848.8934	-144.2870	-41704.6063	-20.5665	2.19375E-6	0.65 minutes/million states
19277000	-41844.8677	-146.0160	-41698.8517	-2.71351	2.02693E-6	0.65 minutes/million states
19278000	-41855.2762	-152.7234	-41702.5528	-31.5797	1.53747E-6	0.65 minutes/million states
19279000	-41849.9411	-144.0969	-41705.8441	-11.9070	1.91428E-6	0.65 minutes/million states
19280000	-41861.0389	-148.6613	-41712.3776	-5.42158	2.1469E-6	0.65 minutes/million states
19281000	-41843.9508	-141.8330	-41702.1178	-6.03233	2.17686E-6	0.65 minutes/million states
19282000	-41854.9807	-152.2624	-41702.7184	-89.5562	1.58003E-6	0.65 minutes/million states
19283000	-41848.7594	-149.1474	-41699.6120	-17.4095	2.04222E-6	0.65 minutes/million states
19284000	-41848.2929	-149.1814	-41699.1115	-22.2089	1.8787E-6	0.65 minutes/million states
19285000	-41853.4733	-151.7951	-41701.6782	-11.7821	1.78866E-6	0.65 minutes/million states
19286000	-41875.0180	-168.5825	-41706.4354	-127.485	9.97332E-7	0.65 minutes/million states
19287000	-41868.4367	-160.0501	-41708.3866	-66.4751	1.36266E-6	0.65 minutes/million states
19288000	-41862.1561	-156.5325	-41705.6237	-38.2751	1.20321E-6	0.65 minutes/million states
19289000	-41869.9636	-160.5383	-41709.4253	-73.0671	1.32051E-6	0.65 minutes/million states
19290000	-41862.4915	-159.2938	-41703.1977	-39.5120	1.39825E-6	0.65 minutes/million states
19291000	-41850.7050	-144.2872	-41706.4178	-6.04855	2.47346E-6	0.65 minutes/million states
19292000	-41853.1249	-145.2542	-41707.8707	-33.6838	2.17317E-6	0.65 minutes/million states
19293000	-41851.5620	-144.3510	-41707.2109	-10.4629	2.00416E-6	0.65 minutes/million states
19294000	-41846.5735	-141.6548	-41704.9187	-8.80681	2.09304E-6	0.65 minutes/million states
19295000	-41853.9348	-148.2279	-41705.7069	-10.8910	2.08335E-6	0.65 minutes/million states
19296000	-41844.0260	-141.4856	-41702.5404	-15.2858	2.54194E-6	0.65 minutes/million states
19297000	-41843.2723	-142.4296	-41700.8427	-9.94185	2.44159E-6	0.65 minutes/million states
19298000	-41843.5288	-137.8228	-41705.7061	-33.8142	2.26078E-6	0.65 minutes/million states
19299000	-41835.9324	-134.3772	-41701.5553	-6.51316	2.36918E-6	0.65 minutes/million states
19300000	-41845.9832	-140.6407	-41705.3425	-30.5753	2.56369E-6	0.65 minutes/million states
19301000	-41848.9032	-138.6890	-41710.2142	-28.3655	2.232E-6	0.65 minutes/million states
19302000	-41837.4910	-136.8448	-41700.6462	-0.34696	2.26816E-6	0.65 minutes/million states
19303000	-41851.3895	-147.0594	-41704.3301	-1.73900	2.28484E-6	0.65 minutes/million states
19304000	-41850.2942	-150.1803	-41700.1139	-19.2127	1.96251E-6	0.65 minutes/million states
19305000	-41861.6545	-154.8714	-41706.7831	-7.80803	1.28928E-6	0.65 minutes/million states
19306000	-41862.9980	-151.4905	-41711.5075	-20.0798	1.61074E-6	0.65 minutes/million states
19307000	-41856.4522	-150.0194	-41706.4328	-6.99092	2.07887E-6	0.65 minutes/million states
19308000	-41854.4993	-146.9646	-41707.5347	-7.85886	2.0483E-6	0.65 minutes/million states
19309000	-41862.9869	-164.5566	-41698.4303	-162.415	1.00993E-6	0.65 minutes/million states
19310000	-41860.6398	-159.9675	-41700.6723	-130.317	1.23277E-6	0.65 minutes/million states
19311000	-41863.3511	-159.7603	-41703.5908	-160.260	1.10214E-6	0.65 minutes/million states
19312000	-41861.5684	-156.9393	-41704.6291	-72.7269	1.26681E-6	0.65 minutes/million states
19313000	-41861.3282	-161.2207	-41700.1074	-69.9652	1.11051E-6	0.65 minutes/million states
19314000	-41862.6305	-160.9954	-41701.6351	-102.426	1.21086E-6	0.65 minutes/million states
19315000	-41865.4453	-159.1031	-41706.3422	-82.2313	1.30903E-6	0.65 minutes/million states
19316000	-41860.5444	-160.2798	-41700.2646	-86.4229	1.12904E-6	0.65 minutes/million states
19317000	-41850.5739	-151.2396	-41699.3343	-78.1546	1.64595E-6	0.65 minutes/million states
19318000	-41848.9585	-145.1633	-41703.7952	-17.8398	2.13519E-6	0.65 minutes/million states
19319000	-41843.9355	-143.9802	-41699.9554	-4.48310	2.04008E-6	0.65 minutes/million states
19320000	-41849.2258	-149.2389	-41699.9870	-45.8791	1.81912E-6	0.65 minutes/million states
19321000	-41860.8236	-155.1099	-41705.7137	-59.6634	1.58887E-6	0.65 minutes/million states
19322000	-41848.5832	-146.3334	-41702.2498	-43.0813	2.44946E-6	0.65 minutes/million states
19323000	-41846.7359	-143.9710	-41702.7649	-5.95782	2.02125E-6	0.65 minutes/million states
19324000	-41852.1931	-142.1420	-41710.0510	-17.4205	2.21499E-6	0.65 minutes/million states
19325000	-41852.3537	-147.9730	-41704.3807	-13.9706	1.85329E-6	0.65 minutes/million states
19326000	-41866.3006	-153.0345	-41713.2661	-32.1749	1.28969E-6	0.65 minutes/million states
19327000	-41861.3444	-152.7115	-41708.6329	-76.7458	1.53724E-6	0.65 minutes/million states
19328000	-41853.3420	-148.7831	-41704.5590	-11.1364	2.16757E-6	0.65 minutes/million states
19329000	-41850.8169	-143.3776	-41707.4393	-5.44148	2.23681E-6	0.65 minutes/million states
19330000	-41846.6050	-140.0498	-41706.5552	-13.2297	2.59244E-6	0.65 minutes/million states
19331000	-41849.9602	-144.9529	-41705.0073	-29.2439	2.17352E-6	0.65 minutes/million states
19332000	-41854.3796	-140.7370	-41713.6426	-21.0268	2.48373E-6	0.65 minutes/million states
19333000	-41843.2993	-141.9993	-41701.3000	-0.31452	1.68252E-6	0.65 minutes/million states
19334000	-41856.1338	-150.7460	-41705.3878	-36.9855	1.58433E-6	0.65 minutes/million states
19335000	-41855.3139	-156.5362	-41698.7778	-100.134	1.25381E-6	0.65 minutes/million states
19336000	-41847.6951	-149.7284	-41697.9667	-3.38519	2.18966E-6	0.65 minutes/million states
19337000	-41854.1686	-149.7599	-41704.4088	-83.9726	1.81072E-6	0.65 minutes/million states
19338000	-41861.0064	-149.0630	-41711.9434	-75.7123	1.79085E-6	0.65 minutes/million states
19339000	-41855.2697	-155.4084	-41699.8613	-65.4534	1.54963E-6	0.65 minutes/million states
19340000	-41842.1680	-143.1569	-41699.0111	-4.47462	2.35117E-6	0.65 minutes/million states
19341000	-41860.1587	-158.3340	-41701.8246	-48.9056	1.27431E-6	0.65 minutes/million states
19342000	-41871.0018	-171.1741	-41699.8277	-239.148	7.56739E-7	0.65 minutes/million states
19343000	-41863.1660	-165.9394	-41697.2266	-116.457	1.03575E-6	0.65 minutes/million states
19344000	-41877.8807	-171.0287	-41706.8520	-211.555	8.40334E-7	0.65 minutes/million states
19345000	-41870.1281	-171.1539	-41698.9742	-185.230	9.0658E-7	0.65 minutes/million states
19346000	-41877.1753	-172.0409	-41705.1344	-168.172	9.61873E-7	0.65 minutes/million states
19347000	-41866.3340	-162.5648	-41703.7692	-80.1251	1.17291E-6	0.65 minutes/million states
19348000	-41863.0410	-163.5109	-41699.5301	-123.466	1.24959E-6	0.65 minutes/million states
19349000	-41872.7677	-171.9311	-41700.8366	-258.199	8.30633E-7	0.65 minutes/million states
19350000	-41873.7793	-171.4606	-41702.3187	-232.312	7.05313E-7	0.65 minutes/million states
19351000	-41873.6542	-176.4715	-41697.1828	-466.454	6.68667E-7	0.65 minutes/million states
19352000	-41878.1344	-176.9543	-41701.1801	-374.307	6.41021E-7	0.65 minutes/million states
19353000	-41875.5736	-174.0059	-41701.5677	-288.657	6.38029E-7	0.65 minutes/million states
19354000	-41883.3102	-174.9327	-41708.3776	-213.593	8.47825E-7	0.65 minutes/million states
19355000	-41875.6008	-171.4187	-41704.1821	-189.178	8.1325E-7	0.65 minutes/million states
19356000	-41863.2787	-164.9789	-41698.2998	-186.389	1.18833E-6	0.65 minutes/million states
19357000	-41863.3892	-163.8233	-41699.5659	-134.290	1.27153E-6	0.65 minutes/million states
19358000	-41854.1672	-151.0753	-41703.0919	-38.6513	1.52562E-6	0.65 minutes/million states
19359000	-41848.6244	-147.4643	-41701.1601	-39.8824	1.78875E-6	0.65 minutes/million states
19360000	-41844.5617	-144.9806	-41699.5811	-7.54376	2.22925E-6	0.65 minutes/million states
19361000	-41848.7210	-144.3123	-41704.4088	-19.1876	2.09073E-6	0.65 minutes/million states
19362000	-41855.3088	-151.4709	-41703.8379	-59.2738	1.70507E-6	0.65 minutes/million states
19363000	-41864.2100	-156.2798	-41707.9302	-38.2584	1.3584E-6	0.65 minutes/million states
19364000	-41867.7826	-161.4944	-41706.2882	-109.268	1.26236E-6	0.65 minutes/million states
19365000	-41854.0620	-152.8141	-41701.2479	-27.0421	1.71608E-6	0.65 minutes/million states
19366000	-41859.3521	-157.9064	-41701.4458	-121.635	1.58275E-6	0.65 minutes/million states
19367000	-41854.6318	-148.5588	-41706.0730	-37.9643	2.05242E-6	0.65 minutes/million states
19368000	-41849.5344	-143.2320	-41706.3024	-0.71547	2.08486E-6	0.65 minutes/million states
19369000	-41864.1291	-156.9381	-41707.1910	-90.7128	1.42158E-6	0.65 minutes/million states
19370000	-41867.1871	-154.0157	-41713.1713	-95.3257	1.67557E-6	0.65 minutes/million states
19371000	-41854.5572	-155.1973	-41699.3599	-7.61570	1.52079E-6	0.65 minutes/million states
19372000	-41845.3262	-147.0376	-41698.2886	-11.5739	1.8809E-6	0.65 minutes/million states
19373000	-41855.0512	-154.3625	-41700.6887	-20.5792	1.40157E-6	0.65 minutes/million states
19374000	-41857.0964	-157.2529	-41699.8436	-33.3954	1.50892E-6	0.65 minutes/million states
19375000	-41847.1045	-146.7591	-41700.3454	-4.26858	1.94537E-6	0.65 minutes/million states
19376000	-41860.3484	-160.3723	-41699.9762	-66.6431	1.39288E-6	0.65 minutes/million states
19377000	-41857.2059	-159.2103	-41697.9957	-56.8203	1.80833E-6	0.65 minutes/million states
19378000	-41854.5263	-151.9369	-41702.5894	-29.0117	1.69781E-6	0.65 minutes/million states
19379000	-41858.7562	-156.9293	-41701.8269	-58.4765	1.63832E-6	0.65 minutes/million states
19380000	-41854.8715	-145.5823	-41709.2892	-46.0169	1.59853E-6	0.65 minutes/million states
19381000	-41847.6758	-142.0741	-41705.6018	-1.03326	2.14328E-6	0.65 minutes/million states
19382000	-41844.8646	-138.2029	-41706.6617	-1.78168	2.41739E-6	0.65 minutes/million states
19383000	-41846.7851	-148.1293	-41698.6559	-23.9267	1.95712E-6	0.65 minutes/million states
19384000	-41846.9927	-142.0746	-41704.9181	-2.50091	1.8614E-6	0.65 minutes/million states
19385000	-41843.3493	-140.3190	-41703.0303	-2.29985	2.54887E-6	0.65 minutes/million states
19386000	-41858.7337	-149.3744	-41709.3594	-57.9891	1.68339E-6	0.65 minutes/million states
19387000	-41853.9959	-151.2992	-41702.6967	-106.544	1.60437E-6	0.65 minutes/million states
19388000	-41861.0103	-151.6018	-41709.4085	-73.2020	1.81248E-6	0.65 minutes/million states
19389000	-41866.2791	-157.5729	-41708.7062	-96.3644	1.47229E-6	0.65 minutes/million states
19390000	-41854.9988	-152.9059	-41702.0929	-31.2211	1.55795E-6	0.65 minutes/million states
19391000	-41854.4649	-152.6224	-41701.8425	-55.6746	1.52982E-6	0.65 minutes/million states
19392000	-41847.2822	-143.3850	-41703.8973	-44.8523	1.89958E-6	0.65 minutes/million states
19393000	-41839.5987	-141.8154	-41697.7833	-6.90800	2.3367E-6	0.65 minutes/million states
19394000	-41840.5025	-145.4112	-41695.0914	-30.2313	2.31792E-6	0.65 minutes/million states
19395000	-41853.7960	-150.0999	-41703.6960	-42.4831	1.95468E-6	0.65 minutes/million states
19396000	-41853.2974	-152.6828	-41700.6146	-42.0224	1.7256E-6	0.65 minutes/million states
19397000	-41849.8769	-145.7472	-41704.1298	-5.67896	2.07879E-6	0.65 minutes/million states
19398000	-41850.9395	-141.5009	-41709.4386	-16.4946	1.97684E-6	0.65 minutes/million states
19399000	-41856.6117	-156.9282	-41699.6835	-27.9503	1.34806E-6	0.65 minutes/million states
19400000	-41852.0576	-152.0446	-41700.0130	-8.18703	1.88989E-6	0.65 minutes/million states
19401000	-41857.0192	-144.1254	-41712.8937	-1.78460	2.32774E-6	0.65 minutes/million states
19402000	-41853.5345	-143.2543	-41710.2802	-1.50514	2.29935E-6	0.65 minutes/million states
19403000	-41852.5152	-145.2854	-41707.2299	-7.19861	2.40927E-6	0.65 minutes/million states
19404000	-41846.5347	-146.4595	-41700.0751	-23.2448	2.13497E-6	0.65 minutes/million states
19405000	-41851.1043	-146.9500	-41704.1543	-10.6906	2.06851E-6	0.65 minutes/million states
19406000	-41862.0807	-156.9344	-41705.1463	-19.9713	1.52502E-6	0.65 minutes/million states
19407000	-41858.0286	-147.8816	-41710.1471	-19.4076	2.3833E-6	0.65 minutes/million states
19408000	-41847.3528	-144.4150	-41702.9378	-1.37207	2.33012E-6	0.65 minutes/million states
19409000	-41851.4545	-150.3763	-41701.0782	-3.55216	2.00097E-6	0.65 minutes/million states
19410000	-41855.9745	-153.5886	-41702.3859	-92.2621	1.45595E-6	0.65 minutes/million states
19411000	-41866.0954	-157.1095	-41708.9859	-56.0247	1.35493E-6	0.65 minutes/million states
19412000	-41861.4054	-160.0040	-41701.4014	-47.8477	1.41862E-6	0.65 minutes/million states
19413000	-41855.9042	-157.3983	-41698.5058	-63.0956	1.42226E-6	0.65 minutes/million states
19414000	-41854.8709	-155.9682	-41698.9028	-103.190	1.15229E-6	0.65 minutes/million states
19415000	-41854.1205	-153.6268	-41700.4937	-107.473	1.63816E-6	0.65 minutes/million states
19416000	-41847.0978	-146.6886	-41700.4091	-7.45268	2.03282E-6	0.65 minutes/million states
19417000	-41853.7520	-148.7541	-41704.9979	-64.9938	2.09343E-6	0.65 minutes/million states
19418000	-41858.4023	-152.5210	-41705.8813	-44.6698	1.61593E-6	0.65 minutes/million states
19419000	-41847.0787	-148.1568	-41698.9219	-5.95638	1.97718E-6	0.65 minutes/million states
19420000	-41853.1245	-146.3647	-41706.7598	-42.6005	1.75412E-6	0.65 minutes/million states
19421000	-41844.9043	-146.7617	-41698.1426	-10.8929	2.19845E-6	0.65 minutes/million states
19422000	-41848.5660	-143.6832	-41704.8828	-3.88250	2.04157E-6	0.65 minutes/million states
19423000	-41857.4892	-145.7037	-41711.7854	-29.3974	1.97349E-6	0.65 minutes/million states
19424000	-41847.8118	-145.4106	-41702.4012	-31.7842	2.05348E-6	0.65 minutes/million states
19425000	-41839.1805	-138.4042	-41700.7762	-1.96764	2.21426E-6	0.65 minutes/million states
19426000	-41844.4082	-142.5828	-41701.8254	-5.15825	2.23717E-6	0.65 minutes/million states
19427000	-41850.2664	-142.9351	-41707.3313	-14.3270	2.12172E-6	0.65 minutes/million states
19428000	-41866.0966	-153.4102	-41712.6864	-68.3549	1.77531E-6	0.65 minutes/million states
19429000	-41848.4214	-147.2778	-41701.1436	-6.10432	2.11935E-6	0.65 minutes/million states
19430000	-41850.2721	-143.1661	-41707.1060	-8.21371	2.06411E-6	0.65 minutes/million states
19431000	-41850.9618	-144.4462	-41706.5156	-5.45151	2.07658E-6	0.65 minutes/million states
19432000	-41852.5393	-146.2908	-41706.2485	-38.6015	2.19241E-6	0.65 minutes/million states
19433000	-41854.4928	-150.4177	-41704.0751	-68.1480	1.67931E-6	0.65 minutes/million states
19434000	-41843.7718	-144.9840	-41698.7878	-26.5592	1.98528E-6	0.65 minutes/million states
19435000	-41847.1165	-140.0910	-41707.0255	-29.1851	2.17639E-6	0.65 minutes/million states
19436000	-41855.4649	-151.3323	-41704.1326	-71.5791	2.03144E-6	0.65 minutes/million states
19437000	-41852.4258	-136.0367	-41716.3891	-12.0536	2.45196E-6	0.65 minutes/million states
19438000	-41845.5575	-142.5171	-41703.0404	-4.10879	2.31526E-6	0.65 minutes/million states
19439000	-41843.7954	-139.1848	-41704.6106	-12.2032	2.15975E-6	0.65 minutes/million states
19440000	-41848.9353	-146.1951	-41702.7402	-38.7057	2.01115E-6	0.65 minutes/million states
19441000	-41846.8391	-148.7230	-41698.1160	-36.1354	1.9616E-6	0.65 minutes/million states
19442000	-41851.9334	-144.8530	-41707.0805	-22.3430	1.82338E-6	0.65 minutes/million states
19443000	-41851.9389	-150.3043	-41701.6346	-23.6252	1.83107E-6	0.65 minutes/million states
19444000	-41843.5694	-141.9537	-41701.6157	-15.9565	2.23823E-6	0.65 minutes/million states
19445000	-41857.1994	-146.9980	-41710.2014	-9.31108	2.30635E-6	0.65 minutes/million states
19446000	-41851.0183	-141.6790	-41709.3393	-9.72928	1.93867E-6	0.65 minutes/million states
19447000	-41847.8765	-139.4518	-41708.4247	-8.40450	2.41489E-6	0.65 minutes/million states
19448000	-41843.5319	-146.6840	-41696.8479	-0.64879	2.07503E-6	0.65 minutes/million states
19449000	-41848.6798	-142.3785	-41706.3013	-6.37364	2.19664E-6	0.65 minutes/million states
19450000	-41848.0312	-141.6919	-41706.3394	-11.7350	2.17547E-6	0.65 minutes/million states
19451000	-41855.3741	-153.7844	-41701.5897	-15.3155	1.43541E-6	0.65 minutes/million states
19452000	-41852.5588	-150.6546	-41701.9042	-9.82608	1.64031E-6	0.65 minutes/million states
19453000	-41854.6321	-147.2889	-41707.3432	-19.1266	1.99456E-6	0.65 minutes/million states
19454000	-41853.7994	-156.3940	-41697.4054	-54.6814	1.60567E-6	0.65 minutes/million states
19455000	-41851.0272	-151.3589	-41699.6684	-38.9191	1.67124E-6	0.65 minutes/million states
19456000	-41865.6199	-162.4043	-41703.2156	-92.1785	1.24727E-6	0.65 minutes/million states
19457000	-41858.0669	-156.4853	-41701.5816	-71.7024	1.62374E-6	0.65 minutes/million states
19458000	-41866.8791	-164.8550	-41702.0241	-123.320	1.23806E-6	0.65 minutes/million states
19459000	-41859.4837	-152.0092	-41707.4745	-53.1711	1.967E-6	0.65 minutes/million states
19460000	-41860.6268	-157.1445	-41703.4823	-75.6549	1.47124E-6	0.65 minutes/million states
19461000	-41863.2495	-159.7914	-41703.4581	-74.6695	1.31866E-6	0.65 minutes/million states
19462000	-41867.6676	-156.4853	-41711.1823	-57.5406	1.55992E-6	0.65 minutes/million states
19463000	-41868.3293	-155.3837	-41712.9456	-59.8272	1.20369E-6	0.65 minutes/million states
19464000	-41854.4442	-156.6597	-41697.7845	-59.1663	1.39952E-6	0.65 minutes/million states
19465000	-41855.3389	-155.2471	-41700.0919	-42.9330	1.75705E-6	0.65 minutes/million states
19466000	-41859.7897	-156.3631	-41703.4265	-48.5109	1.30815E-6	0.65 minutes/million states
19467000	-41863.1683	-160.3767	-41702.7916	-114.703	1.10861E-6	0.65 minutes/million states
19468000	-41863.7498	-157.9733	-41705.7765	-104.763	1.22543E-6	0.65 minutes/million states
19469000	-41852.7759	-148.7516	-41704.0243	-49.6033	1.83552E-6	0.65 minutes/million states
19470000	-41855.0206	-153.0949	-41701.9258	-51.0650	1.47385E-6	0.65 minutes/million states
19471000	-41848.3304	-145.5749	-41702.7555	-15.0043	2.41961E-6	0.65 minutes/million states
19472000	-41850.4868	-153.3731	-41697.1137	-72.0206	1.50356E-6	0.65 minutes/million states
19473000	-41846.8111	-142.8133	-41703.9978	-21.1132	2.47334E-6	0.65 minutes/million states
19474000	-41854.0258	-148.6030	-41705.4229	-49.3589	1.82715E-6	0.65 minutes/million states
19475000	-41847.4865	-151.1147	-41696.3718	-40.4699	1.52234E-6	0.65 minutes/million states
19476000	-41868.6868	-157.2553	-41711.4315	-126.873	1.12826E-6	0.65 minutes/million states
19477000	-41866.1300	-162.2308	-41703.8992	-96.4115	1.04003E-6	0.65 minutes/million states
19478000	-41870.4308	-168.2247	-41702.2061	-276.053	1.05021E-6	0.65 minutes/million states
19479000	-41863.3079	-161.6716	-41701.6362	-160.492	9.33689E-7	0.65 minutes/million states
19480000	-41862.9157	-165.8077	-41697.1080	-131.666	1.16529E-6	0.65 minutes/million states
19481000	-41853.2747	-152.5186	-41700.7562	-60.8300	1.59807E-6	0.65 minutes/million states
19482000	-41859.0247	-156.2763	-41702.7484	-50.7719	1.40772E-6	0.65 minutes/million states
19483000	-41860.9777	-155.3413	-41705.6364	-126.782	1.41456E-6	0.65 minutes/million states
19484000	-41853.5887	-151.5482	-41702.0404	-78.4598	1.82169E-6	0.65 minutes/million states
19485000	-41850.6960	-152.4473	-41698.2487	-68.7083	1.52296E-6	0.65 minutes/million states
19486000	-41852.4911	-150.2912	-41702.2000	-35.4207	1.65902E-6	0.65 minutes/million states
19487000	-41859.6102	-161.6911	-41697.9191	-111.395	1.22915E-6	0.65 minutes/million states
19488000	-41861.0969	-162.2341	-41698.8628	-93.8058	1.2786E-6	0.65 minutes/million states
19489000	-41853.4717	-155.0012	-41698.4705	-47.1230	2.12344E-6	0.65 minutes/million states
19490000	-41874.1046	-168.6458	-41705.4588	-86.7072	1.09963E-6	0.65 minutes/million states
19491000	-41853.7322	-152.5662	-41701.1659	-17.9123	1.61341E-6	0.65 minutes/million states
19492000	-41857.9952	-155.7632	-41702.2320	-44.6578	1.57861E-6	0.65 minutes/million states
19493000	-41857.6512	-149.0090	-41708.6422	-3.84655	1.82381E-6	0.65 minutes/million states
19494000	-41863.7706	-157.1304	-41706.6401	-56.7208	1.65757E-6	0.65 minutes/million states
19495000	-41873.8908	-168.1458	-41705.7450	-84.7546	1.29318E-6	0.65 minutes/million states
19496000	-41855.7102	-152.3979	-41703.3123	-18.9712	1.78329E-6	0.65 minutes/million states
19497000	-41863.9943	-152.9085	-41711.0858	-16.3251	2.06802E-6	0.65 minutes/million states
19498000	-41853.4786	-153.2528	-41700.2258	-68.0729	1.4996E-6	0.65 minutes/million states
19499000	-41850.7708	-144.4793	-41706.2915	-30.2878	2.74782E-6	0.65 minutes/million states
19500000	-41858.7250	-151.3440	-41707.3810	-10.3847	2.12475E-6	0.65 minutes/million states
19501000	-41853.7698	-149.4185	-41704.3513	-5.27850	1.80172E-6	0.65 minutes/million states
19502000	-41856.0739	-153.0151	-41703.0588	-28.9443	1.70898E-6	0.65 minutes/million states
19503000	-41868.4927	-153.9361	-41714.5566	-20.0542	1.4981E-6	0.65 minutes/million states
19504000	-41854.6263	-146.2371	-41708.3892	-24.5987	1.73789E-6	0.65 minutes/million states
19505000	-41853.1061	-150.0601	-41703.0460	-5.74391	1.93654E-6	0.65 minutes/million states
19506000	-41863.0926	-156.1333	-41706.9593	-74.7697	1.30041E-6	0.65 minutes/million states
19507000	-41855.2529	-151.0951	-41704.1578	-8.20554	1.97126E-6	0.65 minutes/million states
19508000	-41861.9298	-153.0201	-41708.9097	-29.1362	1.412E-6	0.65 minutes/million states
19509000	-41853.4282	-155.4733	-41697.9549	-50.4821	1.46639E-6	0.65 minutes/million states
19510000	-41848.2422	-149.4228	-41698.8195	-13.7032	1.91143E-6	0.65 minutes/million states
19511000	-41847.0834	-148.4824	-41698.6011	-75.1576	1.56726E-6	0.65 minutes/million states
19512000	-41846.3573	-148.4385	-41697.9188	-43.6376	2.01775E-6	0.65 minutes/million states
19513000	-41848.4346	-151.5016	-41696.9330	-12.5957	1.90338E-6	0.65 minutes/million states
19514000	-41850.5020	-148.9708	-41701.5312	-8.88554	2.27807E-6	0.65 minutes/million states
19515000	-41850.7452	-141.3869	-41709.3584	-11.6901	2.31694E-6	0.65 minutes/million states
19516000	-41846.9723	-146.1572	-41700.8150	-16.2968	2.33285E-6	0.65 minutes/million states
19517000	-41849.5359	-133.7816	-41715.7543	-21.9397	2.77971E-6	0.65 minutes/million states
19518000	-41852.1238	-141.0615	-41711.0623	-32.2429	2.22315E-6	0.65 minutes/million states
19519000	-41849.5834	-139.5004	-41710.0831	-5.04236	2.42093E-6	0.65 minutes/million states
19520000	-41850.6939	-144.9577	-41705.7362	-23.0623	2.023E-6	0.65 minutes/million states
19521000	-41844.3649	-142.1971	-41702.1678	-6.27375	2.50185E-6	0.65 minutes/million states
19522000	-41852.3278	-147.7219	-41704.6058	-17.4429	2.09892E-6	0.65 minutes/million states
19523000	-41864.2038	-161.3948	-41702.8090	-133.390	1.23915E-6	0.65 minutes/million states
19524000	-41872.9694	-169.6205	-41703.3489	-302.984	9.87933E-7	0.65 minutes/million states
19525000	-41876.5403	-173.4328	-41703.1075	-447.808	7.97902E-7	0.65 minutes/million states
19526000	-41869.7593	-168.4838	-41701.2755	-200.493	9.19407E-7	0.65 minutes/million states
19527000	-41870.7333	-163.7966	-41706.9368	-112.824	1.3048E-6	0.65 minutes/million states
19528000	-41863.6795	-162.2082	-41701.4713	-56.3330	1.23564E-6	0.65 minutes/million states
19529000	-41870.2486	-169.3477	-41700.9009	-221.373	8.82737E-7	0.65 minutes/million states
19530000	-41869.5691	-166.3615	-41703.2076	-98.7130	1.12413E-6	0.65 minutes/million states
19531000	-41864.1530	-161.8094	-41702.3435	-52.6147	1.27751E-6	0.65 minutes/million states
19532000	-41867.2658	-164.6421	-41702.6237	-99.4942	1.1715E-6	0.65 minutes/million states
19533000	-41857.6078	-154.1664	-41703.4413	-51.3728	1.55466E-6	0.65 minutes/million states
19534000	-41857.3287	-150.5374	-41706.7912	-67.4723	1.52152E-6	0.65 minutes/million states
19535000	-41849.8774	-144.5210	-41705.3564	-0.25938	1.98009E-6	0.65 minutes/million states
19536000	-41843.5905	-146.6804	-41696.9101	-29.7238	2.16208E-6	0.65 minutes/million states
19537000	-41848.6829	-149.9722	-41698.7107	-12.8291	1.72708E-6	0.65 minutes/million states
19538000	-41861.0326	-153.8107	-41707.2220	-45.8461	1.64475E-6	0.65 minutes/million states
19539000	-41855.8436	-155.5820	-41700.2616	-38.0080	1.82731E-6	0.65 minutes/million states
19540000	-41849.7035	-148.3434	-41701.3600	-8.05718	1.70619E-6	0.65 minutes/million states
19541000	-41845.8964	-142.0214	-41703.8750	-3.61452	2.1336E-6	0.65 minutes/million states
19542000	-41849.5820	-149.2535	-41700.3286	-32.2896	1.75355E-6	0.65 minutes/million states
19543000	-41849.2194	-148.1148	-41701.1046	-26.7911	2.03693E-6	0.65 minutes/million states
19544000	-41858.9222	-152.9198	-41706.0025	-115.481	1.25572E-6	0.65 minutes/million states
19545000	-41846.0107	-145.1342	-41700.8765	-2.79983	2.07102E-6	0.65 minutes/million states
19546000	-41842.0331	-142.8766	-41699.1565	-13.9006	2.20433E-6	0.65 minutes/million states
19547000	-41850.6868	-146.5586	-41704.1282	-42.2704	2.37361E-6	0.65 minutes/million states
19548000	-41850.4321	-142.3371	-41708.0950	-27.8409	2.11765E-6	0.65 minutes/million states
19549000	-41851.9380	-147.1541	-41704.7839	-30.2011	2.14847E-6	0.65 minutes/million states
19550000	-41842.1942	-138.4446	-41703.7495	-3.57217	2.30997E-6	0.65 minutes/million states
19551000	-41845.6810	-146.3347	-41699.3463	-28.1496	1.91914E-6	0.65 minutes/million states
19552000	-41843.3876	-141.1015	-41702.2861	-3.04550	2.25417E-6	0.65 minutes/million states
19553000	-41859.9423	-146.2128	-41713.7296	-12.3016	1.87581E-6	0.65 minutes/million states
19554000	-41850.3782	-147.1033	-41703.2749	-8.01265	2.24001E-6	0.65 minutes/million states
19555000	-41841.7660	-142.9386	-41698.8274	-14.5657	2.27974E-6	0.65 minutes/million states
19556000	-41856.1703	-148.9516	-41707.2187	-74.5675	1.96078E-6	0.65 minutes/million states
19557000	-41851.1977	-153.0009	-41698.1968	-28.5130	1.65986E-6	0.65 minutes/million states
19558000	-41861.5056	-153.2900	-41708.2155	-58.5667	1.45887E-6	0.65 minutes/million states
19559000	-41853.8491	-155.1454	-41698.7037	-73.9672	1.33585E-6	0.65 minutes/million states
19560000	-41864.8244	-161.4655	-41703.3589	-104.718	1.15499E-6	0.65 minutes/million states
19561000	-41871.5979	-168.1326	-41703.4653	-192.689	9.51092E-7	0.65 minutes/million states
19562000	-41876.8052	-166.3080	-41710.4972	-123.199	9.87357E-7	0.65 minutes/million states
19563000	-41867.5680	-168.0693	-41699.4987	-150.764	1.04817E-6	0.65 minutes/million states
19564000	-41872.6341	-174.6610	-41697.9732	-354.882	7.38072E-7	0.65 minutes/million states
19565000	-41875.7105	-173.3350	-41702.3755	-371.246	6.55574E-7	0.65 minutes/million states
19566000	-41865.4345	-170.0144	-41695.4201	-221.770	9.41951E-7	0.65 minutes/million states
19567000	-41869.3894	-166.7989	-41702.5904	-174.837	1.1083E-6	0.65 minutes/million states
19568000	-41862.5529	-164.7541	-41697.7988	-211.107	1.07479E-6	0.65 minutes/million states
19569000	-41866.8627	-167.0410	-41699.8216	-185.406	1.15337E-6	0.65 minutes/million states
19570000	-41863.2318	-162.3920	-41700.8398	-98.4519	1.00389E-6	0.65 minutes/million states
19571000	-41863.8654	-166.1435	-41697.7219	-227.789	1.01971E-6	0.65 minutes/million states
19572000	-41861.0565	-162.7040	-41698.3525	-116.520	1.23818E-6	0.65 minutes/million states
19573000	-41865.6553	-162.1219	-41703.5335	-72.4242	1.31677E-6	0.65 minutes/million states
19574000	-41864.4009	-155.9665	-41708.4344	-83.3081	1.27114E-6	0.65 minutes/million states
19575000	-41849.2575	-152.9550	-41696.3025	-30.2548	1.51988E-6	0.65 minutes/million states
19576000	-41852.4036	-150.2285	-41702.1751	-8.86913	2.07579E-6	0.65 minutes/million states
19577000	-41847.1469	-145.2448	-41701.9020	-23.2077	1.91329E-6	0.65 minutes/million states
19578000	-41839.9828	-143.8521	-41696.1307	-2.06800	2.46694E-6	0.65 minutes/million states
19579000	-41851.7450	-143.3572	-41708.3878	-15.9815	2.21237E-6	0.65 minutes/million states
19580000	-41839.6543	-134.0146	-41705.6397	-4.57220	2.96508E-6	0.65 minutes/million states
19581000	-41850.0128	-138.6897	-41711.3231	-2.69730	2.85291E-6	0.65 minutes/million states
19582000	-41849.1241	-140.7171	-41708.4069	-10.6717	2.20504E-6	0.65 minutes/million states
19583000	-41852.1842	-154.4291	-41697.7551	-83.5550	1.72983E-6	0.65 minutes/million states
19584000	-41861.3227	-155.6069	-41705.7158	-33.8856	1.74359E-6	0.65 minutes/million states
19585000	-41858.3597	-155.6628	-41702.6970	-9.53277	1.49887E-6	0.65 minutes/million states
19586000	-41854.9416	-151.4775	-41703.4641	-34.8538	1.70331E-6	0.65 minutes/million states
19587000	-41854.5381	-148.8302	-41705.7079	-25.5587	1.59556E-6	0.65 minutes/million states
19588000	-41845.8311	-145.9030	-41699.9281	-0.30820	1.69928E-6	0.65 minutes/million states
19589000	-41854.3661	-153.5326	-41700.8335	-27.1919	1.57331E-6	0.65 minutes/million states
19590000	-41856.4190	-157.6448	-41698.7742	-82.0147	1.37836E-6	0.65 minutes/million states
19591000	-41854.6981	-151.6642	-41703.0339	-40.2787	1.83882E-6	0.65 minutes/million states
19592000	-41858.7013	-153.3240	-41705.3773	-12.6436	1.43365E-6	0.65 minutes/million states
19593000	-41856.2965	-156.6357	-41699.6607	-112.287	1.34197E-6	0.65 minutes/million states
19594000	-41857.8926	-155.0070	-41702.8856	-29.1017	1.95942E-6	0.65 minutes/million states
19595000	-41850.2552	-149.5163	-41700.7389	-5.28268	1.86231E-6	0.65 minutes/million states
19596000	-41848.7682	-143.7368	-41705.0314	-22.9402	1.93099E-6	0.65 minutes/million states
19597000	-41848.6016	-144.0134	-41704.5883	-34.9835	2.05177E-6	0.65 minutes/million states
19598000	-41852.1345	-149.8659	-41702.2686	-41.0901	1.71505E-6	0.65 minutes/million states
19599000	-41845.0809	-143.4095	-41701.6714	-7.24965	2.29198E-6	0.65 minutes/million states
19600000	-41845.5062	-143.7649	-41701.7413	-9.39096	2.25091E-6	0.65 minutes/million states
19601000	-41853.6630	-147.3094	-41706.3536	-14.7382	1.79254E-6	0.65 minutes/million states
19602000	-41864.8238	-158.4174	-41706.4064	-89.0948	1.38991E-6	0.65 minutes/million states
19603000	-41851.9165	-151.6546	-41700.2619	-15.0813	1.69885E-6	0.65 minutes/million states
19604000	-41848.0244	-143.8239	-41704.2006	-10.6951	2.14637E-6	0.65 minutes/million states
19605000	-41852.2351	-147.9470	-41704.2880	-6.40945	1.78097E-6	0.65 minutes/million states
19606000	-41862.9083	-160.8638	-41702.0445	-78.6190	1.41127E-6	0.65 minutes/million states
19607000	-41864.3267	-157.9656	-41706.3611	-22.4272	1.64834E-6	0.65 minutes/million states
19608000	-41850.6522	-148.0379	-41702.6143	-6.98307	1.96654E-6	0.65 minutes/million states
19609000	-41859.6833	-152.9045	-41706.7788	-4.76325	1.8852E-6	0.65 minutes/million states
19610000	-41855.7294	-146.5775	-41709.1520	-4.43973	1.92053E-6	0.65 minutes/million states
19611000	-41853.9403	-149.7407	-41704.1996	-14.9383	1.82E-6	0.65 minutes/million states
19612000	-41850.6251	-149.8721	-41700.7530	-28.5465	1.78647E-6	0.65 minutes/million states
19613000	-41846.8426	-139.1360	-41707.7066	-5.53387	2.31879E-6	0.65 minutes/million states
19614000	-41854.8537	-150.6747	-41704.1791	-61.5499	1.63434E-6	0.65 minutes/million states
19615000	-41857.9075	-159.1396	-41698.7679	-117.899	1.18946E-6	0.65 minutes/million states
19616000	-41859.2187	-157.2585	-41701.9602	-103.188	1.49727E-6	0.65 minutes/million states
19617000	-41861.8286	-158.2741	-41703.5545	-116.033	1.29575E-6	0.65 minutes/million states
19618000	-41860.5770	-162.3779	-41698.1991	-91.4628	1.47603E-6	0.65 minutes/million states
19619000	-41857.2711	-159.3659	-41697.9052	-140.639	1.1148E-6	0.65 minutes/million states
19620000	-41856.6362	-158.6598	-41697.9764	-86.0185	1.24158E-6	0.65 minutes/million states
19621000	-41857.5014	-158.1760	-41699.3254	-86.3265	1.32768E-6	0.65 minutes/million states
19622000	-41857.1729	-157.4077	-41699.7652	-89.3121	1.44238E-6	0.65 minutes/million states
19623000	-41858.4767	-160.1845	-41698.2922	-99.1417	1.19131E-6	0.65 minutes/million states
19624000	-41868.2226	-164.7210	-41703.5016	-149.345	1.06894E-6	0.65 minutes/million states
19625000	-41870.4408	-169.5539	-41700.8869	-217.786	8.96452E-7	0.65 minutes/million states
19626000	-41871.6239	-164.4932	-41707.1308	-125.096	1.00654E-6	0.65 minutes/million states
19627000	-41864.8729	-150.8001	-41714.0727	-20.3118	1.51076E-6	0.65 minutes/million states
19628000	-41853.9163	-152.5872	-41701.3291	-22.2281	1.87737E-6	0.65 minutes/million states
19629000	-41855.0162	-154.5341	-41700.4821	-87.5298	1.42325E-6	0.65 minutes/million states
19630000	-41852.5421	-147.7980	-41704.7441	-50.3078	2.15298E-6	0.65 minutes/million states
19631000	-41852.1023	-149.9077	-41702.1947	-20.1043	1.95689E-6	0.65 minutes/million states
19632000	-41855.5793	-148.9792	-41706.6001	-11.5325	1.89553E-6	0.65 minutes/million states
19633000	-41851.9898	-150.7151	-41701.2747	-36.2766	2.29692E-6	0.65 minutes/million states
19634000	-41852.4808	-150.3746	-41702.1062	-19.2534	2.09523E-6	0.65 minutes/million states
19635000	-41861.5597	-161.2290	-41700.3307	-76.9654	1.26675E-6	0.65 minutes/million states
19636000	-41848.1093	-146.2207	-41701.8887	-2.38719	2.20503E-6	0.65 minutes/million states
19637000	-41848.2324	-146.6956	-41701.5368	-3.44582	2.15373E-6	0.65 minutes/million states
19638000	-41846.6270	-143.7070	-41702.9200	-8.45147	2.43882E-6	0.65 minutes/million states
19639000	-41855.1028	-148.6973	-41706.4054	-48.5874	1.64213E-6	0.65 minutes/million states
19640000	-41851.9616	-152.9002	-41699.0613	-62.5477	1.57729E-6	0.65 minutes/million states
19641000	-41847.3516	-144.6340	-41702.7177	-2.46203	2.05666E-6	0.65 minutes/million states
19642000	-41855.9468	-152.4805	-41703.4662	-25.1682	1.74518E-6	0.65 minutes/million states
19643000	-41850.4814	-151.5645	-41698.9169	-21.9938	1.77941E-6	0.65 minutes/million states
19644000	-41847.6474	-142.0995	-41705.5479	-20.3714	2.54071E-6	0.65 minutes/million states
19645000	-41850.0981	-145.7509	-41704.3472	-17.9555	2.16297E-6	0.65 minutes/million states
19646000	-41851.8273	-145.9572	-41705.8702	-35.1237	2.1237E-6	0.65 minutes/million states
19647000	-41853.0611	-149.5024	-41703.5587	-10.9906	1.96448E-6	0.65 minutes/million states
19648000	-41846.1455	-144.6997	-41701.4458	-8.67920	2.26647E-6	0.65 minutes/million states
19649000	-41844.5286	-139.7219	-41704.8067	-15.8106	2.05381E-6	0.65 minutes/million states
19650000	-41847.5807	-142.8376	-41704.7431	-5.27853	2.84677E-6	0.65 minutes/million states
19651000	-41846.3696	-146.3028	-41700.0667	-1.66310	2.31997E-6	0.65 minutes/million states
19652000	-41847.9062	-145.9008	-41702.0054	-8.24580	2.37333E-6	0.65 minutes/million states
19653000	-41849.2361	-141.6207	-41707.6154	-0.12324	2.3648E-6	0.65 minutes/million states
19654000	-41851.0221	-148.4531	-41702.5690	-12.5592	2.48555E-6	0.65 minutes/million states
19655000	-41847.5484	-146.2894	-41701.2590	-9.21184	1.9579E-6	0.65 minutes/million states
19656000	-41852.3311	-147.0207	-41705.3104	-64.9077	1.91879E-6	0.65 minutes/million states
19657000	-41861.1658	-159.5941	-41701.5717	-133.793	1.26279E-6	0.65 minutes/million states
19658000	-41865.4502	-162.5593	-41702.8909	-148.307	1.20547E-6	0.65 minutes/million states
19659000	-41869.9794	-165.8045	-41704.1749	-187.513	1.05278E-6	0.65 minutes/million states
19660000	-41864.7105	-162.9389	-41701.7716	-75.3139	1.21497E-6	0.65 minutes/million states
19661000	-41859.6385	-166.8151	-41692.8234	-105.396	1.13134E-6	0.65 minutes/million states
19662000	-41864.8300	-167.4358	-41697.3942	-145.392	1.13006E-6	0.65 minutes/million states
19663000	-41862.6795	-162.6745	-41700.0049	-86.8661	1.25864E-6	0.65 minutes/million states
19664000	-41863.6484	-158.1303	-41705.5181	-126.445	1.32913E-6	0.65 minutes/million states
19665000	-41862.0139	-150.7962	-41711.2176	-55.3160	1.44861E-6	0.65 minutes/million states
19666000	-41859.6913	-151.0453	-41708.6460	-37.4027	1.57801E-6	0.65 minutes/million states
19667000	-41860.0862	-154.0686	-41706.0176	-34.0948	1.47764E-6	0.65 minutes/million states
19668000	-41856.0098	-145.3901	-41710.6197	-8.41639	1.71108E-6	0.65 minutes/million states
19669000	-41857.5974	-146.9511	-41710.6464	-44.3632	2.05434E-6	0.65 minutes/million states
19670000	-41845.7218	-141.0839	-41704.6380	-7.16623	2.61377E-6	0.65 minutes/million states
19671000	-41847.6077	-147.5600	-41700.0478	-16.0040	1.71679E-6	0.65 minutes/million states
19672000	-41851.3173	-145.5289	-41705.7884	-39.6370	1.74566E-6	0.65 minutes/million states
19673000	-41849.7007	-149.9892	-41699.7115	-38.4264	1.76252E-6	0.65 minutes/million states
19674000	-41850.8684	-149.1586	-41701.7099	-0.50092	2.21442E-6	0.65 minutes/million states
19675000	-41846.7776	-150.8949	-41695.8827	-56.8048	1.68361E-6	0.65 minutes/million states
19676000	-41861.1591	-155.7824	-41705.3767	-118.310	1.47771E-6	0.65 minutes/million states
19677000	-41847.9492	-143.6179	-41704.3312	-16.1462	1.95766E-6	0.65 minutes/million states
19678000	-41843.5187	-142.4669	-41701.0519	-1.28565	2.35161E-6	0.65 minutes/million states
19679000	-41842.2608	-139.2919	-41702.9689	-15.9351	2.28871E-6	0.65 minutes/million states
19680000	-41853.1067	-146.3082	-41706.7984	-26.7101	1.96033E-6	0.65 minutes/million states
19681000	-41849.9111	-149.1346	-41700.7765	-21.5239	1.80841E-6	0.65 minutes/million states
19682000	-41842.1756	-148.2883	-41693.8873	-7.80282	1.91417E-6	0.65 minutes/million states
19683000	-41848.5870	-150.0932	-41698.4938	-58.8243	1.73603E-6	0.65 minutes/million states
19684000	-41852.7977	-153.0442	-41699.7535	-71.5837	1.51745E-6	0.65 minutes/million states
19685000	-41859.0417	-158.2426	-41700.7990	-90.7852	1.2964E-6	0.65 minutes/million states
19686000	-41850.0537	-152.2374	-41697.8163	-1.49419	1.47148E-6	0.65 minutes/million states
19687000	-41860.5577	-153.1922	-41707.3656	-56.2275	1.84373E-6	0.65 minutes/million states
19688000	-41848.9102	-150.7252	-41698.1850	-17.8437	1.71341E-6	0.65 minutes/million states
19689000	-41845.9922	-143.6865	-41702.3056	-7.75327	2.32247E-6	0.65 minutes/million states
19690000	-41850.4527	-142.5692	-41707.8834	-24.4764	2.2655E-6	0.65 minutes/million states
19691000	-41845.6392	-136.4966	-41709.1426	-5.50774	2.51148E-6	0.65 minutes/million states
19692000	-41856.9740	-144.3198	-41712.6541	-9.37446	2.32741E-6	0.65 minutes/million states
19693000	-41849.8578	-141.2325	-41708.6253	-24.9141	2.08168E-6	0.65 minutes/million states
19694000	-41850.0727	-140.6074	-41709.4653	-9.83007	2.40156E-6	0.65 minutes/million states
19695000	-41853.7916	-147.3335	-41706.4581	-5.92071	2.03554E-6	0.65 minutes/million states
19696000	-41860.8063	-154.9702	-41705.8361	-54.7131	1.55162E-6	0.65 minutes/million states
19697000	-41849.9182	-146.6201	-41703.2980	-6.30464	1.92597E-6	0.65 minutes/million states
19698000	-41863.7565	-156.3470	-41707.4094	-68.5207	1.73279E-6	0.65 minutes/million states
19699000	-41863.6197	-159.5297	-41704.0900	-45.9472	1.48588E-6	0.65 minutes/million states
19700000	-41861.6252	-154.1178	-41707.5074	-43.4212	1.30228E-6	0.65 minutes/million states
19701000	-41859.0200	-156.7975	-41702.2226	-52.4121	1.75924E-6	0.65 minutes/million states
19702000	-41861.1563	-157.8486	-41703.3076	-60.1426	1.74553E-6	0.65 minutes/million states
19703000	-41859.3248	-157.8556	-41701.4692	-15.2220	1.45887E-6	0.65 minutes/million states
19704000	-41855.3741	-151.3158	-41704.0584	-11.8509	1.78407E-6	0.65 minutes/million states
19705000	-41848.5288	-145.5167	-41703.0121	-14.6246	2.0563E-6	0.65 minutes/million states
19706000	-41844.2123	-146.1427	-41698.0696	-1.10649	2.24182E-6	0.65 minutes/million states
19707000	-41854.2798	-146.3136	-41707.9663	-32.0685	1.80492E-6	0.65 minutes/million states
19708000	-41851.4229	-150.3936	-41701.0292	-18.5742	1.96037E-6	0.65 minutes/million states
19709000	-41853.9725	-146.7161	-41707.2564	-18.5474	2.02945E-6	0.65 minutes/million states
19710000	-41861.8869	-154.9922	-41706.8946	-41.0541	1.78435E-6	0.65 minutes/million states
19711000	-41866.3526	-164.2551	-41702.0976	-108.168	1.1994E-6	0.65 minutes/million states
19712000	-41858.2942	-155.2459	-41703.0483	-108.322	1.28755E-6	0.65 minutes/million states
19713000	-41856.9030	-153.4467	-41703.4563	-56.2988	1.48539E-6	0.65 minutes/million states
19714000	-41864.9224	-160.0828	-41704.8396	-145.390	1.25694E-6	0.65 minutes/million states
19715000	-41858.5322	-157.7039	-41700.8284	-13.2815	1.90987E-6	0.65 minutes/million states
19716000	-41862.1914	-155.9633	-41706.2281	-51.0390	1.98587E-6	0.65 minutes/million states
19717000	-41856.5894	-155.7883	-41700.8011	-16.0146	1.62845E-6	0.65 minutes/million states
19718000	-41853.8066	-155.3083	-41698.4983	-38.3116	1.53366E-6	0.65 minutes/million states
19719000	-41853.0430	-153.4626	-41699.5803	-57.4091	1.64649E-6	0.65 minutes/million states
19720000	-41859.5347	-150.6419	-41708.8928	-43.5600	1.62699E-6	0.65 minutes/million states
19721000	-41855.2542	-151.5494	-41703.7047	-19.5075	1.51302E-6	0.65 minutes/million states
19722000	-41848.9771	-148.2410	-41700.7362	-55.1352	1.7186E-6	0.65 minutes/million states
19723000	-41856.1297	-154.8668	-41701.2629	-58.9289	1.47428E-6	0.65 minutes/million states
19724000	-41873.6669	-165.1799	-41708.4870	-156.194	1.01371E-6	0.65 minutes/million states
19725000	-41861.8983	-157.4723	-41704.4260	-13.7003	1.73776E-6	0.65 minutes/million states
19726000	-41879.8995	-166.7768	-41713.1227	-71.7946	1.03376E-6	0.65 minutes/million states
19727000	-41870.6330	-161.5051	-41709.1279	-97.8347	1.43414E-6	0.65 minutes/million states
19728000	-41859.1207	-159.0309	-41700.0898	-40.4939	1.68585E-6	0.65 minutes/million states
19729000	-41865.5678	-159.7858	-41705.7820	-74.7713	1.33878E-6	0.65 minutes/million states
19730000	-41860.6940	-158.8740	-41701.8201	-109.046	1.18709E-6	0.65 minutes/million states
19731000	-41872.4839	-167.9895	-41704.4944	-163.682	1.16377E-6	0.65 minutes/million states
19732000	-41876.5131	-169.5415	-41706.9716	-195.490	9.52663E-7	0.65 minutes/million states
19733000	-41860.2118	-157.7118	-41702.5000	-47.9846	1.39095E-6	0.65 minutes/million states
19734000	-41865.0889	-162.2274	-41702.8615	-69.6734	1.10874E-6	0.65 minutes/million states
19735000	-41866.0118	-164.2932	-41701.7186	-194.782	1.12919E-6	0.65 minutes/million states
19736000	-41869.0970	-166.2146	-41702.8824	-205.669	8.62802E-7	0.65 minutes/million states
19737000	-41870.5957	-170.5136	-41700.0821	-296.430	6.99869E-7	0.65 minutes/million states
19738000	-41877.6754	-180.4184	-41697.2571	-526.994	5.94676E-7	0.65 minutes/million states
19739000	-41881.7401	-177.5183	-41704.2219	-493.567	6.70632E-7	0.65 minutes/million states
19740000	-41870.3338	-173.6318	-41696.7020	-272.260	7.54064E-7	0.65 minutes/million states
19741000	-41881.6758	-181.6895	-41699.9863	-509.022	5.44166E-7	0.65 minutes/million states
19742000	-41881.7371	-184.2484	-41697.4887	-670.557	4.5127E-7	0.65 minutes/million states
19743000	-41882.3785	-182.5866	-41699.7919	-701.617	4.01327E-7	0.65 minutes/million states
19744000	-41888.1853	-188.1955	-41699.9899	-847.201	3.6676E-7	0.65 minutes/million states
19745000	-41879.4869	-182.9066	-41696.5802	-368.450	6.4311E-7	0.65 minutes/million states
19746000	-41870.9094	-169.8740	-41701.0354	-168.007	9.50484E-7	0.65 minutes/million states
19747000	-41872.0763	-174.0272	-41698.0491	-301.916	7.60605E-7	0.65 minutes/million states
19748000	-41874.0965	-169.6937	-41704.4027	-270.231	8.13516E-7	0.65 minutes/million states
19749000	-41863.5442	-162.4989	-41701.0452	-130.375	1.16471E-6	0.65 minutes/million states
19750000	-41869.8501	-171.7594	-41698.0907	-279.362	8.13469E-7	0.65 minutes/million states
19751000	-41870.4403	-169.7404	-41700.6999	-262.256	7.42747E-7	0.65 minutes/million states
19752000	-41883.7145	-182.5487	-41701.1659	-664.318	4.98049E-7	0.65 minutes/million states
19753000	-41866.7907	-169.6775	-41697.1132	-216.242	9.76637E-7	0.65 minutes/million states
19754000	-41868.5133	-167.5543	-41700.9590	-136.066	7.89268E-7	0.65 minutes/million states
19755000	-41866.1583	-162.9732	-41703.1851	-150.831	1.08607E-6	0.65 minutes/million states
19756000	-41872.7376	-173.3415	-41699.3962	-266.912	7.5867E-7	0.65 minutes/million states
19757000	-41882.5881	-181.5220	-41701.0661	-452.382	6.70814E-7	0.65 minutes/million states
19758000	-41883.5049	-183.7180	-41699.7869	-515.365	5.53725E-7	0.65 minutes/million states
19759000	-41900.3288	-200.9501	-41699.3787	-1559.54	2.75231E-7	0.65 minutes/million states
19760000	-41887.1494	-185.8992	-41701.2502	-670.498	5.38918E-7	0.65 minutes/million states
19761000	-41876.1820	-174.9435	-41701.2385	-287.061	8.03715E-7	0.65 minutes/million states
19762000	-41876.2172	-173.5976	-41702.6196	-329.644	6.19444E-7	0.65 minutes/million states
19763000	-41877.3938	-169.3818	-41708.0120	-214.271	7.18291E-7	0.65 minutes/million states
19764000	-41879.8659	-175.4242	-41704.4416	-315.871	6.54246E-7	0.65 minutes/million states
19765000	-41868.6086	-165.6676	-41702.9409	-168.624	1.03798E-6	0.65 minutes/million states
19766000	-41873.6943	-168.2773	-41705.4170	-234.863	1.07456E-6	0.65 minutes/million states
19767000	-41868.9912	-170.2641	-41698.7271	-216.016	8.62866E-7	0.65 minutes/million states
19768000	-41866.7654	-169.2468	-41697.5186	-301.433	8.28761E-7	0.65 minutes/million states
19769000	-41868.2220	-166.2697	-41701.9523	-92.0112	1.04073E-6	0.65 minutes/million states
19770000	-41875.6258	-168.4810	-41707.1448	-254.244	8.92492E-7	0.65 minutes/million states
19771000	-41874.5335	-165.3765	-41709.1570	-157.433	1.35817E-6	0.65 minutes/million states
19772000	-41861.4601	-168.0840	-41693.3762	-225.503	9.0543E-7	0.65 minutes/million states
19773000	-41878.1521	-183.3713	-41694.7808	-812.836	5.18654E-7	0.65 minutes/million states
19774000	-41873.4573	-174.9791	-41698.4782	-409.836	6.56305E-7	0.65 minutes/million states
19775000	-41879.2458	-182.1311	-41697.1147	-822.675	5.61443E-7	0.65 minutes/million states
19776000	-41885.7118	-185.2841	-41700.4277	-790.275	4.87593E-7	0.65 minutes/million states
19777000	-41885.0285	-183.3044	-41701.7241	-784.775	5.14334E-7	0.65 minutes/million states
19778000	-41887.3661	-179.1271	-41708.2389	-573.656	6.23591E-7	0.65 minutes/million states
19779000	-41873.5817	-172.9825	-41700.5992	-271.016	7.00255E-7	0.65 minutes/million states
19780000	-41881.2122	-173.7601	-41707.4521	-460.804	8.84871E-7	0.65 minutes/million states
19781000	-41876.1475	-172.7856	-41703.3619	-324.961	8.33517E-7	0.65 minutes/million states
19782000	-41874.6961	-175.1954	-41699.5006	-328.311	7.27827E-7	0.65 minutes/million states
19783000	-41884.0404	-172.5510	-41711.4894	-215.863	9.8675E-7	0.65 minutes/million states
19784000	-41866.2002	-168.6709	-41697.5293	-267.774	7.45283E-7	0.65 minutes/million states
19785000	-41875.5668	-173.1925	-41702.3744	-367.919	8.2096E-7	0.65 minutes/million states
19786000	-41876.0804	-172.0360	-41704.0444	-300.694	7.5488E-7	0.65 minutes/million states
19787000	-41881.8479	-181.3207	-41700.5272	-590.143	5.61858E-7	0.65 minutes/million states
19788000	-41891.7584	-187.9511	-41703.8072	-893.196	4.00513E-7	0.65 minutes/million states
19789000	-41874.3027	-173.0417	-41701.2610	-241.286	8.21057E-7	0.65 minutes/million states
19790000	-41871.7914	-166.7375	-41705.0538	-161.844	1.27971E-6	0.65 minutes/million states
19791000	-41865.5487	-164.6796	-41700.8692	-142.366	9.76061E-7	0.65 minutes/million states
19792000	-41866.9039	-163.3350	-41703.5689	-85.6482	1.1375E-6	0.65 minutes/million states
19793000	-41857.1390	-154.8862	-41702.2528	-35.4393	1.615E-6	0.65 minutes/million states
19794000	-41846.6804	-146.4286	-41700.2517	-16.5560	1.92973E-6	0.65 minutes/million states
19795000	-41845.0978	-144.7325	-41700.3653	-1.80029	2.23091E-6	0.65 minutes/million states
19796000	-41843.4017	-141.1797	-41702.2221	-1.75510	2.47187E-6	0.65 minutes/million states
19797000	-41852.8704	-151.0495	-41701.8209	-2.14326	1.90561E-6	0.65 minutes/million states
19798000	-41847.5857	-148.9540	-41698.6318	-18.7400	1.83118E-6	0.65 minutes/million states
19799000	-41857.6962	-147.3992	-41710.2970	-1.05824	2.39327E-6	0.65 minutes/million states
19800000	-41859.6856	-148.5832	-41711.1023	-30.8240	1.63052E-6	0.65 minutes/million states
19801000	-41855.5973	-147.7323	-41707.8649	-17.9202	2.04856E-6	0.65 minutes/million states
19802000	-41858.4898	-153.1021	-41705.3878	-40.4239	1.73748E-6	0.65 minutes/million states
19803000	-41855.2550	-156.8380	-41698.4170	-43.2462	1.63555E-6	0.65 minutes/million states
19804000	-41856.2353	-155.3724	-41700.8629	-80.0751	1.64782E-6	0.65 minutes/million states
19805000	-41859.4697	-152.9642	-41706.5055	-33.5198	1.54509E-6	0.65 minutes/million states
19806000	-41856.0941	-154.2108	-41701.8833	-59.4709	1.45851E-6	0.65 minutes/million states
19807000	-41853.0209	-145.5570	-41707.4638	-44.3579	2.34657E-6	0.65 minutes/million states
19808000	-41860.3625	-154.0228	-41706.3397	-47.0949	1.41251E-6	0.65 minutes/million states
19809000	-41856.3048	-154.3239	-41701.9809	-100.579	1.47419E-6	0.65 minutes/million states
19810000	-41863.1838	-154.7233	-41708.4605	-115.681	1.43583E-6	0.65 minutes/million states
19811000	-41862.6775	-161.0492	-41701.6283	-152.912	1.03522E-6	0.65 minutes/million states
19812000	-41864.8803	-163.3541	-41701.5262	-94.4292	1.19452E-6	0.65 minutes/million states
19813000	-41864.0628	-169.9164	-41694.1465	-183.096	8.45877E-7	0.65 minutes/million states
19814000	-41867.8987	-169.4013	-41698.4975	-209.739	9.25311E-7	0.65 minutes/million states
19815000	-41870.5917	-172.6167	-41697.9750	-231.533	7.57917E-7	0.65 minutes/million states
19816000	-41886.1201	-167.4298	-41718.6904	-174.786	8.4099E-7	0.65 minutes/million states
19817000	-41876.1319	-176.5333	-41699.5986	-432.625	7.34599E-7	0.65 minutes/million states
19818000	-41868.4525	-169.1817	-41699.2708	-227.958	8.8951E-7	0.65 minutes/million states
19819000	-41871.4436	-173.3541	-41698.0895	-334.341	8.573E-7	0.65 minutes/million states
19820000	-41882.5473	-182.7142	-41699.8332	-753.827	5.07503E-7	0.65 minutes/million states
19821000	-41876.5293	-175.6113	-41700.9180	-374.800	7.87612E-7	0.65 minutes/million states
19822000	-41882.5292	-176.2572	-41706.2719	-212.655	7.49987E-7	0.65 minutes/million states
19823000	-41866.4929	-164.7342	-41701.7588	-67.8993	1.26811E-6	0.65 minutes/million states
19824000	-41864.4971	-165.3019	-41699.1953	-76.2715	1.21695E-6	0.65 minutes/million states
19825000	-41867.6508	-158.8847	-41708.7661	-98.4269	1.34974E-6	0.65 minutes/million states
19826000	-41860.2836	-155.1824	-41705.1011	-30.1674	1.74687E-6	0.65 minutes/million states
19827000	-41850.2725	-150.7518	-41699.5208	-10.9705	1.93994E-6	0.65 minutes/million states
19828000	-41855.4093	-152.3220	-41703.0873	-70.2476	1.8509E-6	0.65 minutes/million states
19829000	-41851.2046	-152.3191	-41698.8855	-68.0958	1.4742E-6	0.65 minutes/million states
19830000	-41850.5333	-149.8226	-41700.7108	-42.6470	1.72311E-6	0.65 minutes/million states
19831000	-41844.7432	-146.1837	-41698.5595	-33.7180	1.92335E-6	0.65 minutes/million states
19832000	-41845.6424	-146.1818	-41699.4606	-2.95925	2.06539E-6	0.65 minutes/million states
19833000	-41844.7624	-145.1870	-41699.5754	-0.23238	2.27542E-6	0.65 minutes/million states
19834000	-41845.9392	-147.4679	-41698.4713	-4.99894	2.02652E-6	0.65 minutes/million states
19835000	-41847.3880	-143.8739	-41703.5141	-7.25542	2.26901E-6	0.65 minutes/million states
19836000	-41851.5093	-149.1387	-41702.3706	-73.3040	1.84658E-6	0.65 minutes/million states
19837000	-41857.6395	-149.0168	-41708.6227	-46.6396	1.62198E-6	0.65 minutes/million states
19838000	-41860.2216	-147.3370	-41712.8847	-2.05397	2.27197E-6	0.65 minutes/million states
19839000	-41856.9552	-152.5790	-41704.3762	-90.4694	1.64936E-6	0.65 minutes/million states
19840000	-41857.7795	-153.1786	-41704.6009	-23.2407	2.14777E-6	0.65 minutes/million states
19841000	-41856.3229	-149.3824	-41706.9405	-0.67510	1.70922E-6	0.65 minutes/million states
19842000	-41854.5614	-155.3933	-41699.1680	-17.6892	1.49974E-6	0.65 minutes/million states
19843000	-41857.3144	-156.5136	-41700.8008	-75.3876	1.53021E-6	0.65 minutes/million states
19844000	-41857.5889	-151.7514	-41705.8375	-16.3625	1.75391E-6	0.65 minutes/million states
19845000	-41866.6155	-156.0541	-41710.5614	-36.3046	1.47171E-6	0.65 minutes/million states
19846000	-41860.3379	-156.2619	-41704.0760	-33.7642	1.78727E-6	0.65 minutes/million states
19847000	-41861.6564	-152.2625	-41709.3939	-21.9480	1.9631E-6	0.65 minutes/million states
19848000	-41843.3264	-146.4739	-41696.8525	-3.66200	1.84864E-6	0.65 minutes/million states
19849000	-41851.6041	-146.6633	-41704.9409	-20.4878	2.11293E-6	0.65 minutes/million states
19850000	-41855.8376	-149.2265	-41706.6110	-8.69647	1.80667E-6	0.65 minutes/million states
19851000	-41856.5170	-145.2395	-41711.2775	-48.9848	2.13484E-6	0.65 minutes/million states
19852000	-41853.9231	-156.2507	-41697.6724	-80.2078	1.27376E-6	0.65 minutes/million states
19853000	-41869.7932	-159.0504	-41710.7427	-128.871	1.13702E-6	0.65 minutes/million states
19854000	-41857.7905	-148.7068	-41709.0837	-53.4244	1.61176E-6	0.65 minutes/million states
19855000	-41859.0884	-151.2371	-41707.8513	-56.7474	1.34438E-6	0.65 minutes/million states
19856000	-41858.9582	-153.3427	-41705.6155	-41.7189	1.71688E-6	0.65 minutes/million states
19857000	-41854.2280	-152.5203	-41701.7078	-51.9239	1.70863E-6	0.65 minutes/million states
19858000	-41849.3077	-149.7633	-41699.5444	-11.3897	2.01933E-6	0.65 minutes/million states
19859000	-41852.9935	-155.2068	-41697.7867	-95.0287	1.55426E-6	0.65 minutes/million states
19860000	-41855.7934	-149.9090	-41705.8844	-18.7636	2.01986E-6	0.65 minutes/million states
19861000	-41847.6662	-147.0597	-41700.6065	-18.8978	1.96355E-6	0.65 minutes/million states
19862000	-41855.1916	-148.9335	-41706.2581	-6.97548	1.84562E-6	0.65 minutes/million states
19863000	-41853.8438	-145.9067	-41707.9371	-12.4220	1.90685E-6	0.65 minutes/million states
19864000	-41853.5383	-147.1178	-41706.4204	-10.0279	2.12962E-6	0.65 minutes/million states
19865000	-41852.1014	-151.9184	-41700.1830	-48.5528	1.54393E-6	0.65 minutes/million states
19866000	-41858.7175	-155.4022	-41703.3153	-66.8420	1.66519E-6	0.65 minutes/million states
19867000	-41854.8072	-152.6146	-41702.1926	-50.1442	1.49656E-6	0.65 minutes/million states
19868000	-41850.7164	-146.5244	-41704.1920	-19.5894	2.08E-6	0.65 minutes/million states
19869000	-41850.6472	-147.4405	-41703.2067	-12.0765	1.69376E-6	0.65 minutes/million states
19870000	-41843.8783	-140.0574	-41703.8208	-5.17164	2.61188E-6	0.65 minutes/million states
19871000	-41847.7808	-143.3241	-41704.4567	-6.57566	2.5335E-6	0.65 minutes/million states
19872000	-41847.8655	-140.2326	-41707.6329	-11.5874	2.58362E-6	0.65 minutes/million states
19873000	-41842.0313	-142.5459	-41699.4854	-2.61067	2.11552E-6	0.65 minutes/million states
19874000	-41861.7881	-155.5757	-41706.2124	-53.6825	1.23586E-6	0.65 minutes/million states
19875000	-41850.8359	-149.9178	-41700.9181	-2.36602	2.03222E-6	0.65 minutes/million states
19876000	-41841.2814	-143.0755	-41698.2058	-20.1920	2.25611E-6	0.65 minutes/million states
19877000	-41846.2355	-142.6415	-41703.5940	-24.4437	2.23546E-6	0.65 minutes/million states
19878000	-41848.0742	-140.3611	-41707.7131	-1.93688	1.99716E-6	0.65 minutes/million states
19879000	-41846.5388	-145.0739	-41701.4650	-17.2257	2.09111E-6	0.65 minutes/million states
19880000	-41846.4765	-142.1191	-41704.3574	-26.2820	2.38779E-6	0.65 minutes/million states
19881000	-41841.3025	-142.3436	-41698.9589	-27.6649	1.93972E-6	0.65 minutes/million states
19882000	-41843.0417	-146.0613	-41696.9804	-17.6944	2.06354E-6	0.65 minutes/million states
19883000	-41846.0081	-142.1786	-41703.8295	-16.5954	2.34609E-6	0.65 minutes/million states
19884000	-41843.7172	-138.9063	-41704.8108	-0.98692	2.31753E-6	0.65 minutes/million states
19885000	-41838.7804	-141.0769	-41697.7035	-13.2247	2.40564E-6	0.65 minutes/million states
19886000	-41848.1930	-144.8422	-41703.3508	-18.7608	1.77554E-6	0.65 minutes/million states
19887000	-41850.3196	-142.5379	-41707.7817	-31.4408	2.36871E-6	0.65 minutes/million states
19888000	-41852.6573	-143.4570	-41709.2004	-34.1287	2.36804E-6	0.65 minutes/million states
19889000	-41844.7896	-145.2500	-41699.5396	-6.95312	2.20975E-6	0.65 minutes/million states
19890000	-41848.3329	-144.2351	-41704.0978	-31.5901	2.22278E-6	0.65 minutes/million states
19891000	-41847.6965	-139.0532	-41708.6433	-6.22211	2.29824E-6	0.65 minutes/million states
19892000	-41845.5450	-139.6333	-41705.9116	-13.9294	2.55835E-6	0.65 minutes/million states
19893000	-41843.1181	-145.1444	-41697.9737	-19.5052	2.02878E-6	0.65 minutes/million states
19894000	-41852.1979	-152.7995	-41699.3985	-89.3985	1.56653E-6	0.65 minutes/million states
19895000	-41855.3823	-150.4278	-41704.9545	-14.9503	2.06918E-6	0.65 minutes/million states
19896000	-41861.3872	-153.2768	-41708.1104	-37.8096	1.59993E-6	0.65 minutes/million states
19897000	-41855.3309	-150.0502	-41705.2807	-20.3776	2.1446E-6	0.65 minutes/million states
19898000	-41845.6127	-145.2207	-41700.3919	-4.71637	2.40854E-6	0.65 minutes/million states
19899000	-41842.3552	-135.2284	-41707.1269	-7.40489	3.01919E-6	0.65 minutes/million states
19900000	-41841.7537	-135.1953	-41706.5584	-1.34592	3.07028E-6	0.65 minutes/million states
19901000	-41841.0368	-137.9505	-41703.0863	-4.37182	2.52125E-6	0.65 minutes/million states
19902000	-41841.3576	-139.1274	-41702.2301	-1.02465	2.44919E-6	0.65 minutes/million states
19903000	-41851.4957	-140.0407	-41711.4550	-1.69989	2.70373E-6	0.65 minutes/million states
19904000	-41846.1810	-142.3138	-41703.8672	-3.42773	2.19993E-6	0.65 minutes/million states
19905000	-41852.9230	-143.2224	-41709.7006	-12.7786	2.32274E-6	0.65 minutes/million states
19906000	-41855.4235	-142.6502	-41712.7732	-4.83143	2.10997E-6	0.65 minutes/million states
19907000	-41844.9364	-139.9539	-41704.9825	-3.02972	2.436E-6	0.65 minutes/million states
19908000	-41858.4867	-149.1167	-41709.3700	-21.6560	1.93657E-6	0.65 minutes/million states
19909000	-41847.8859	-145.9241	-41701.9618	-4.09537	2.18965E-6	0.65 minutes/million states
19910000	-41850.9519	-148.2246	-41702.7273	-17.4630	2.1053E-6	0.65 minutes/million states
19911000	-41849.9219	-143.9571	-41705.9648	-4.67469	2.40496E-6	0.65 minutes/million states
19912000	-41849.5367	-139.7986	-41709.7381	-3.70893	2.57227E-6	0.65 minutes/million states
19913000	-41856.5529	-148.7104	-41707.8424	-43.7856	1.95173E-6	0.65 minutes/million states
19914000	-41862.4988	-152.8765	-41709.6224	-37.7202	1.36557E-6	0.65 minutes/million states
19915000	-41857.0765	-154.4085	-41702.6681	-27.6044	1.61913E-6	0.65 minutes/million states
19916000	-41860.3136	-151.9742	-41708.3395	-17.5388	2.03622E-6	0.65 minutes/million states
19917000	-41852.7207	-149.7032	-41703.0175	-51.6513	1.77177E-6	0.65 minutes/million states
19918000	-41852.4902	-151.9025	-41700.5877	-47.0996	1.77024E-6	0.65 minutes/million states
19919000	-41847.4838	-144.7410	-41702.7428	-14.0490	2.24434E-6	0.65 minutes/million states
19920000	-41851.4427	-146.7220	-41704.7207	-3.67366	2.18669E-6	0.65 minutes/million states
19921000	-41858.2359	-152.4686	-41705.7673	-38.4460	1.60835E-6	0.65 minutes/million states
19922000	-41849.3794	-151.3436	-41698.0358	-24.8140	1.79947E-6	0.65 minutes/million states
19923000	-41860.9016	-151.5972	-41709.3044	-67.8168	1.74264E-6	0.65 minutes/million states
19924000	-41848.0591	-146.2016	-41701.8575	-10.4595	1.90922E-6	0.65 minutes/million states
19925000	-41846.0179	-147.5461	-41698.4718	-8.14754	1.89109E-6	0.65 minutes/million states
19926000	-41844.6395	-145.8256	-41698.8139	-13.5481	2.55706E-6	0.65 minutes/million states
19927000	-41843.9371	-145.5447	-41698.3924	-4.41308	1.97882E-6	0.65 minutes/million states
19928000	-41848.4324	-148.2978	-41700.1347	-30.9611	1.70728E-6	0.65 minutes/million states
19929000	-41847.8162	-148.2475	-41699.5687	-23.2715	2.06124E-6	0.65 minutes/million states
19930000	-41850.1823	-153.4737	-41696.7087	-34.8772	1.71007E-6	0.65 minutes/million states
19931000	-41861.5525	-152.7962	-41708.7564	-66.0188	1.71814E-6	0.65 minutes/million states
19932000	-41866.1332	-156.3607	-41709.7726	-184.459	1.49947E-6	0.65 minutes/million states
19933000	-41848.3917	-145.2215	-41703.1702	-32.4905	1.87098E-6	0.65 minutes/million states
19934000	-41847.1135	-150.6591	-41696.4544	-46.8746	1.98642E-6	0.65 minutes/million states
19935000	-41846.7344	-146.9605	-41699.7739	-39.8858	1.77576E-6	0.65 minutes/million states
19936000	-41840.1212	-139.5525	-41700.5687	-0.81435	2.67886E-6	0.65 minutes/million states
19937000	-41848.5883	-144.8446	-41703.7437	-1.02785	2.12922E-6	0.65 minutes/million states
19938000	-41852.5721	-151.8043	-41700.7678	-19.3269	1.66874E-6	0.65 minutes/million states
19939000	-41856.2227	-157.3290	-41698.8937	-75.2677	1.42846E-6	0.65 minutes/million states
19940000	-41862.2078	-159.3168	-41702.8910	-53.2893	1.5344E-6	0.65 minutes/million states
19941000	-41864.5369	-162.2122	-41702.3247	-151.324	1.33842E-6	0.65 minutes/million states
19942000	-41859.5500	-155.0521	-41704.4979	-96.7750	1.26373E-6	0.65 minutes/million states
19943000	-41865.1535	-159.9528	-41705.2007	-164.907	1.25447E-6	0.65 minutes/million states
19944000	-41848.2150	-150.4413	-41697.7736	-29.2686	1.8461E-6	0.65 minutes/million states
19945000	-41844.9787	-148.6173	-41696.3614	-24.3934	1.78585E-6	0.65 minutes/million states
19946000	-41856.3317	-143.7117	-41712.6200	-84.9594	2.19651E-6	0.65 minutes/million states
19947000	-41851.3056	-152.2873	-41699.0183	-12.9383	1.75561E-6	0.65 minutes/million states
19948000	-41854.3969	-146.6928	-41707.7041	-11.8880	1.97716E-6	0.65 minutes/million states
19949000	-41847.7233	-147.4168	-41700.3065	-3.24525	2.0696E-6	0.65 minutes/million states
19950000	-41849.3888	-149.4659	-41699.9229	-55.9574	1.50789E-6	0.65 minutes/million states
19951000	-41861.0893	-151.4487	-41709.6405	-59.7973	1.5603E-6	0.65 minutes/million states
19952000	-41863.7782	-164.8731	-41698.9051	-175.374	9.10031E-7	0.65 minutes/million states
19953000	-41866.2748	-165.1029	-41701.1719	-169.248	1.04814E-6	0.65 minutes/million states
19954000	-41861.8144	-166.6530	-41695.1614	-116.706	1.19907E-6	0.65 minutes/million states
19955000	-41869.4695	-169.0697	-41700.3998	-373.210	6.91971E-7	0.65 minutes/million states
19956000	-41875.0560	-171.2914	-41703.7645	-304.275	6.63181E-7	0.65 minutes/million states
19957000	-41869.6553	-171.2217	-41698.4336	-256.032	8.71626E-7	0.65 minutes/million states
19958000	-41882.4544	-175.6911	-41706.7633	-357.673	8.44405E-7	0.65 minutes/million states
19959000	-41878.0450	-176.8183	-41701.2267	-417.446	6.22458E-7	0.65 minutes/million states
19960000	-41869.4498	-167.1967	-41702.2531	-159.622	9.19165E-7	0.65 minutes/million states
19961000	-41866.3012	-165.8058	-41700.4954	-157.898	9.72408E-7	0.65 minutes/million states
19962000	-41857.4065	-154.7580	-41702.6485	-120.821	1.29013E-6	0.65 minutes/million states
19963000	-41854.7326	-154.7008	-41700.0317	-5.91789	1.81437E-6	0.65 minutes/million states
19964000	-41865.2692	-157.8137	-41707.4556	-149.274	1.007E-6	0.65 minutes/million states
19965000	-41868.5083	-168.5912	-41699.9171	-253.879	8.66681E-7	0.65 minutes/million states
19966000	-41859.6988	-161.7090	-41697.9898	-109.465	1.24243E-6	0.65 minutes/million states
19967000	-41862.3867	-164.3458	-41698.0410	-181.718	1.25426E-6	0.65 minutes/million states
19968000	-41864.9750	-161.1227	-41703.8523	-134.276	1.46293E-6	0.65 minutes/million states
19969000	-41861.2985	-163.2293	-41698.0692	-165.861	1.05315E-6	0.65 minutes/million states
19970000	-41865.3808	-165.4842	-41699.8966	-108.977	9.89605E-7	0.65 minutes/million states
19971000	-41867.5016	-165.0027	-41702.4989	-165.620	1.18781E-6	0.65 minutes/million states
19972000	-41867.8083	-165.0642	-41702.7441	-213.759	8.82621E-7	0.65 minutes/million states
19973000	-41864.7628	-167.3924	-41697.3705	-168.512	9.24333E-7	0.65 minutes/million states
19974000	-41856.2092	-158.8175	-41697.3917	-63.5327	1.46746E-6	0.65 minutes/million states
19975000	-41848.7743	-151.3070	-41697.4672	-4.23003	1.9123E-6	0.65 minutes/million states
19976000	-41862.1740	-158.7038	-41703.4702	-90.8892	1.57224E-6	0.65 minutes/million states
19977000	-41854.6621	-154.8414	-41699.8207	-58.1884	1.54861E-6	0.65 minutes/million states
19978000	-41856.5255	-154.5608	-41701.9648	-69.3994	1.36697E-6	0.65 minutes/million states
19979000	-41867.5093	-160.6768	-41706.8326	-77.0704	1.65482E-6	0.65 minutes/million states
19980000	-41860.6233	-163.0274	-41697.5959	-102.340	1.20167E-6	0.65 minutes/million states
19981000	-41868.5500	-170.0500	-41698.5000	-317.938	1.01172E-6	0.65 minutes/million states
19982000	-41870.3576	-167.9834	-41702.3742	-147.687	8.07393E-7	0.65 minutes/million states
19983000	-41860.5736	-159.2302	-41701.3434	-80.3958	1.16914E-6	0.65 minutes/million states
19984000	-41866.6149	-158.3989	-41708.2161	-72.1311	1.50619E-6	0.65 minutes/million states
19985000	-41863.9025	-156.6153	-41707.2872	-125.975	1.2298E-6	0.65 minutes/million states
19986000	-41853.0927	-148.9303	-41704.1624	-18.4389	1.82949E-6	0.65 minutes/million states
19987000	-41855.6561	-144.2541	-41711.4021	-2.06878	2.1566E-6	0.65 minutes/million states
19988000	-41854.4867	-144.1319	-41710.3548	-19.9491	1.94243E-6	0.65 minutes/million states
19989000	-41849.6709	-151.1094	-41698.5615	-10.4260	2.00629E-6	0.65 minutes/million states
19990000	-41854.1621	-151.8596	-41702.3025	-14.3952	2.26268E-6	0.65 minutes/million states
19991000	-41849.4817	-150.8573	-41698.6244	-37.8832	1.6521E-6	0.65 minutes/million states
19992000	-41852.5198	-149.9667	-41702.5531	-6.00133	2.3043E-6	0.65 minutes/million states
19993000	-41857.5022	-146.7152	-41710.7871	-28.7522	1.9972E-6	0.65 minutes/million states
19994000	-41841.8396	-134.4175	-41707.4220	-9.92097	2.80628E-6	0.65 minutes/million states
19995000	-41848.4919	-145.4399	-41703.0520	-52.9379	1.78658E-6	0.65 minutes/million states
19996000	-41850.1216	-141.9936	-41708.1280	-16.9252	1.95351E-6	0.65 minutes/million states
19997000	-41848.3534	-146.1955	-41702.1579	-5.33984	2.05813E-6	0.65 minutes/million states
19998000	-41840.6960	-141.4348	-41699.2611	-10.4021	2.58978E-6	0.65 minutes/million states
19999000	-41851.1853	-144.9704	-41706.2149	-13.4315	2.10872E-6	0.65 minutes/million states
20000000	-41840.5612	-139.0652	-41701.4960	-2.51830	2.76923E-6	0.65 minutes/million states
Operator analysis
Operator Tuning Count Time Time/Op Pr(accept)
scale(kappa) 0.265 175700 13083 0.07 0.2388
frequencies 0.015 175290 13150 0.08 0.2353
scale(alpha) 0.138 175206 12915 0.07 0.2404
scale(clock.rate) 0.521 526657 38445 0.07 0.2366
up:nodeHeights(treeModel) down:clock.rate 0.876 525603 36025 0.07 0.2335
subtreeSlide(treeModel) 41.777 5262703 157344 0.03 0.2409
Narrow Exchange(treeModel) 5262598 157752 0.03 0.3981
Wide Exchange(treeModel) 526411 8055 0.02 0.0387
wilsonBalding(treeModel) 526211 20937 0.04 0.0458
scale(treeModel.rootHeight) 0.127 526549 14173 0.03 0.2401
uniform(nodeHeights(treeModel)) 5265382 219785 0.04 0.5752
scale(exponential.popSize) 0.313 525101 5140 0.01 0.239
exponential.growthRate 0.012 526589 5238 0.01 0.2316
13.036883333333332 minutes
