# Supplementary material for: Phylodynamics of a regional SARS-CoV-2 rapid spreading event in Colorado in late 2020
Source: PLoS One. 2022 Oct 4;17(10):e0274050. doi: 10.1371/journal.pone.0274050 (PMC9531818; doi:10.1371/journal.pone.0274050)
Supplement: S1 Dataset — (ZIP) [file pone.0274050.s016.zip › SDataSet1/covidGenomes22Ref_2_allAFonly_2m_exp.log.txt]

# BEAST v1.10.4 Prerelease #bc6cbd9
# Generated Sun Jul 24 11:38:19 MDT 2022 [seed=1658684287623]
# -window -working -options
state	joint	prior	likelihood	treeModel.rootHeight	age(root)	treeLength	exponential.popSize	exponential.growthRate	kappa	frequencies1	frequencies2	frequencies3	frequencies4	alpha	clock.rate	meanRate	treeLikelihood	branchRates	coalescent
0	-218211.56964986288	-368.0419063687917	-217843.52774349408	330.39726857387865	-1.3972685738786481	345.8317567967324	1.0	0.0	2.0	0.2500000001	0.2499999999	0.2500000001	0.2499999999	0.5	1.0	1.0	-217843.52774349408	0.0	-20.260636640643405
1000	-88232.53479584226	-56.66270640438168	-88175.87208943788	329.13648944278196	-0.13648944278196495	332.7329710961323	0.3712242393357166	0.0	2.598734075340495	0.26411102760464267	0.24070741453999658	0.23337129552884214	0.2618102623265186	0.29848569919576734	0.20338092440346228	0.20338092440346228	-88175.87208943788	0.0	11.03455012567255
2000	-74484.2788434331	2.4664178546819677	-74486.74526128778	329.2041870826307	-0.2041870826307104	331.7858431424658	0.18359567265841095	0.0	5.272030095611025	0.2729295750903073	0.21062600897609401	0.23548103373503795	0.28096338219856076	0.24112923589050606	0.06090016120929252	0.06090016120929252	-74486.74526128778	0.0	22.1413202206135
3000	-60546.81310392863	16.103307059593764	-60562.916410988226	329.0541078669504	-0.05410786695040315	331.66906682997876	0.1660560491817532	0.0	8.193867573996458	0.2762317048361822	0.21062600897609401	0.23217890398916305	0.28096338219856076	0.16691832883690672	0.01775952940393392	0.01775952940393392	-60562.916410988226	0.0	21.290771766801463
4000	-49552.7678829351	13.726784511681442	-49566.49466744678	329.0249919136985	-0.024991913698499957	333.26360212039305	0.22802207003710953	0.004194366178014386	16.799964870036014	0.2841533742296453	0.20842037272141942	0.22448237530650147	0.28294387774243385	0.1008668271831621	0.0023202746910010877	0.0023202746910010877	-49566.49466744678	0.0	14.3480314909887
5000	-46004.37660932574	-7.815123281017128	-45996.561486044724	329.0822186694805	-0.08221866948048273	338.5398489874778	0.4799213627208677	-0.0017892135170816115	29.296165837624276	0.3014052432019218	0.2029329438990499	0.1946525059661528	0.30100930693287553	0.09622986386691164	6.422628325296825E-4	6.422628325296825E-4	-45996.561486044724	0.0	-6.379713211402863
6000	-42521.0459410589	-51.71868482545458	-42469.327256233446	329.35296855661096	-0.3529685566109606	385.97528782085374	2.01022112096134	-0.0017892135170816115	25.25794708379944	0.2930711146640387	0.1972415290396233	0.19077300177654616	0.31891435451979183	0.08448479569979273	5.1865488683796885E-5	5.1865488683796885E-5	-42469.327256233446	0.0	-50.77706828977612
7000	-42111.48152748393	-82.78613151088933	-42028.69539597304	329.69016012903825	-0.6901601290382473	531.1264012984792	12.377509393434165	-0.0017892135170816115	11.851242725927829	0.3088841658107445	0.1834118046627508	0.1915516458254024	0.31615238370110227	0.07929851928411195	1.4908708754476919E-5	1.4908708754476917E-5	-42028.69539597304	0.0	-82.47431631466928
8000	-41895.29297676543	-109.97348504329635	-41785.31949172213	329.19160537118285	-0.19160537118284537	730.0295262748253	22.465572016008213	-0.0017892135170816115	8.59171602234321	0.29797237532316306	0.18333734776679506	0.18998856788227847	0.3287017090277634	0.0827195856326062	7.367739944301521E-6	7.3677399443015215E-6	-41785.31949172213	0.0	-110.15353631174423
9000	-41855.27381570577	-123.01122507019959	-41732.26259063557	346.3556420924179	-17.355642092417895	1030.9387360008982	82.41051115675765	-0.0017892135170816115	7.2596902233961975	0.29840812429327257	0.1843861856093445	0.19314762201306934	0.3240580680843136	0.10826022696920673	3.6314623069258893E-6	3.6314623069258893E-6	-41732.26259063557	0.0	-122.61596581706249
10000	-41856.00721404173	-126.81283300417786	-41729.19438103755	344.8431964659449	-15.843196465944914	1098.8884881669817	81.69590144917818	-0.0017892135170816115	8.694688572496148	0.29878427104659516	0.1874381600557486	0.19314762201306934	0.3206299468845869	0.1451412198970346	3.7562917761873236E-6	3.7562917761873245E-6	-41729.19438103755	0.0	-126.06326249177327
11000	-41859.722213795234	-125.8088868270017	-41733.913326968235	335.81962190825107	-6.819621908251065	1045.902978323359	120.89885484548394	-0.0017892135170816115	5.521548450169377	0.2975318454625985	0.1874381600557486	0.1968680285208882	0.31816196596076474	0.18202643735063218	3.811173504524338E-6	3.8111735045243376E-6	-41733.913326968235	0.0	-125.27362814673312
12000	-41861.74087451149	-135.3668326884351	-41726.37404182305	355.13746927419237	-26.13746927419237	1355.0599799373817	169.23518161925537	-0.0017892135170816115	6.34858994879993	0.3003784176508813	0.17992086040190391	0.19462076623901117	0.32507995570820364	0.14440228166049024	2.8281619267337423E-6	2.828161926733742E-6	-41726.37404182305	0.0	-134.62683822127715
13000	-41854.515403790814	-136.7680167336788	-41717.747387057134	339.2012186569106	-10.201218656910612	1394.0176006155564	201.90226527287692	-0.0017892135170816115	6.215264717980295	0.29879555916794726	0.18117938941599895	0.1939794084997482	0.3260456429163056	0.13930104017012165	2.4123286787154013E-6	2.4123286787154026E-6	-41717.747387057134	0.0	-135.9810442968382
14000	-41854.4097306289	-137.7543671571582	-41716.65536347174	348.2964692235972	-19.296469223597228	1468.3731567350078	181.24346062649172	-0.0017892135170816115	6.269503301896303	0.3015775450163253	0.18379092435658823	0.19288539308768535	0.3217461375394011	0.20785641441274785	2.6689312324723197E-6	2.6689312324723193E-6	-41716.65536347174	0.0	-136.90438997373235
15000	-41869.642949466135	-148.76632137461408	-41720.87662809152	420.9308876480928	-91.93088764809278	2178.5867132841386	227.39274807986016	-0.0017892135170816115	6.966141601162078	0.2998731452726353	0.1857847096974784	0.19783534398043728	0.31650680104944895	0.1696839975014091	2.0683646031331345E-6	2.0683646031331345E-6	-41720.87662809152	0.0	-147.914930280368
16000	-41854.56629785357	-143.03079118695968	-41711.53550666661	332.8369805442308	-3.836980544230812	1626.5191983551579	174.90363201475645	-0.0017892135170816115	8.345699277097385	0.3011531372694832	0.18450471770063054	0.19048113764603863	0.3238610073838476	0.1869964578216256	2.3407208278717004E-6	2.3407208278717E-6	-41711.53550666661	0.0	-141.91126870702422
17000	-41852.52719704705	-148.66066736729968	-41703.86652967975	358.9377553694939	-29.937755369493914	1946.0103365564291	168.50373456795865	-0.0017892135170816115	7.2612192987335105	0.29712777116213723	0.18465538070809592	0.19048113764603863	0.3277357104837281	0.08141714152611884	2.5323397940283612E-6	2.5323397940283604E-6	-41703.86652967975	0.0	-148.07326382852932
18000	-41846.07203996573	-143.56179648297905	-41702.51024348275	339.61057524513905	-10.610575245139046	1662.6010828036117	255.17620251633048	-0.0017892135170816115	8.356041852034906	0.30101542312728674	0.18279501966969255	0.19048113764603863	0.325708419556982	0.14537909766712098	2.6030366300876E-6	2.6030366300876E-6	-41702.51024348275	0.0	-142.08655900795645
19000	-41847.316855534664	-142.776683659155	-41704.54017187551	350.82586194363034	-21.825861943630343	1778.1008608807183	198.3284727245102	-0.0017892135170816115	6.819871437411045	0.3006370209565397	0.1831734218404396	0.19048113764603863	0.325708419556982	0.10309878811992665	1.7433600455004098E-6	1.74336004550041E-6	-41704.54017187551	0.0	-142.220347847348
20000	-41847.263863165295	-143.8152790507506	-41703.44858411454	332.50568627136295	-3.505686271362947	1664.7274599273517	242.21359696560484	-0.0017892135170816115	7.09993656326893	0.3006370209565397	0.17970399381346108	0.19617123922091365	0.32348774600908553	0.10127728151637196	2.1667030244483747E-6	2.166703024448374E-6	-41703.44858411454	0.0	-142.8473144320342
21000	-41851.280179521535	-149.27269333137764	-41702.00748619016	360.13045651360665	-31.130456513606646	1931.9309424422513	140.38202076180713	-0.0017892135170816115	8.539396103113472	0.30095660035024613	0.18402570921042366	0.194704225244904	0.32031346519442616	0.11220587043304119	1.8324836208020522E-6	1.832483620802053E-6	-41702.00748619016	0.0	-148.70064880087125
22000	-41847.47536420678	-146.56770247920875	-41700.90766172757	378.68178646550933	-49.68178646550933	2004.6441371534079	183.8653356477675	-0.0017892135170816115	7.65114790875436	0.30095660035024613	0.182884602544166	0.19378373908648455	0.32237505801910327	0.10062034107461143	2.235680048516566E-6	2.2356800485165652E-6	-41700.90766172757	0.0	-145.84251984179477
23000	-41857.753018584306	-146.7460199618353	-41711.00699862247	393.25957965058086	-64.25957965058086	2172.287936571123	334.8356178410544	0.0012957451764490369	5.620920355315115	0.2994773213602217	0.17882870541808152	0.19378373908648455	0.32791023413521214	0.07554331941167919	1.609847506293095E-6	1.6098475062930941E-6	-41711.00699862247	0.0	-146.13249765313842
24000	-41855.77667567431	-156.04043762541423	-41699.73623804889	450.18464555760704	-121.18464555760704	2815.550530549002	554.8838388489744	0.0012957451764490369	5.510392539594678	0.2994773213602217	0.17779990066713167	0.1966904006590635	0.32603237731358303	0.0916378358639807	1.117509619997877E-6	1.1175096199978768E-6	-41699.73623804889	0.0	-155.20554152916188
25000	-41860.61906616926	-150.7264218341402	-41709.89264433512	385.59170059824856	-56.591700598248565	2356.540006185769	392.66761318244596	0.0012957451764490369	4.181009730001076	0.29754539569184296	0.19055135834066272	0.19185107312856994	0.32005217283892423	0.03275863529332226	1.5120148454717273E-6	1.5120148454717273E-6	-41709.89264433512	0.0	-150.50885478558376
26000	-41853.213455710174	-149.37896658261636	-41703.834489127556	417.14785071377634	-88.14785071377634	2279.109373471896	425.1437802910637	0.0012957451764490369	7.2672805454709035	0.29942768575155515	0.1848492825399294	0.19762394864874083	0.3180990830597744	0.06964417897277024	1.5105232982668937E-6	1.5105232982668935E-6	-41703.834489127556	0.0	-148.18512822578177
27000	-41841.68365882702	-146.35058358637158	-41695.333075240655	350.430515837529	-21.430515837529015	1912.5750244651424	248.72384571565064	0.0012957451764490369	7.21455439636124	0.2967791118650528	0.1852875599117837	0.1945590389801149	0.32337428924304845	0.0521997048993289	2.0301054198286237E-6	2.0301054198286237E-6	-41695.333075240655	0.0	-145.52929133891928
28000	-41846.02293551478	-146.5663377373855	-41699.4565977774	353.31536693550254	-24.31536693550254	1968.130319508824	279.6575233175391	0.0012957451764490369	4.858913605309821	0.2967791118650528	0.18514828184733378	0.19658729092181676	0.3214853153657965	0.05780736084707297	1.8876398182041988E-6	1.8876398182041984E-6	-41699.4565977774	0.0	-146.25433130462633
29000	-41849.86071211463	-149.84443444316497	-41700.016277671464	365.0506814612036	-36.050681461203624	2101.3586320435525	496.37562933081824	0.0012957451764490369	5.922500666352906	0.29828271073962337	0.18195458438095974	0.19827738951362026	0.3214853153657965	0.02995349380220944	1.9230861555184377E-6	1.9230861555184372E-6	-41700.016277671464	0.0	-148.72519658799322
30000	-41864.08477279045	-157.25355462033752	-41706.83121817011	444.6301125321702	-115.63011253217019	2741.3933579516656	590.1094037508647	0.0012957451764490369	7.912393704754578	0.29828271073962337	0.18479733970414125	0.19827738951362026	0.318642560042615	0.05817877184062252	1.2967385537083567E-6	1.2967385537083565E-6	-41706.83121817011	0.0	-155.76530443344294
31000	-41853.65190210112	-144.76125206410416	-41708.890650037014	358.4086668084064	-29.408666808406394	1840.3755603169573	264.39714490867226	0.0012957451764490369	6.574782290874359	0.299220874059382	0.18255549133723947	0.19958107456076338	0.318642560042615	0.03160643015337226	2.6474707862042003E-6	2.6474707862042008E-6	-41708.890650037014	0.0	-143.91237922059713
32000	-41842.560728771066	-142.54320458940595	-41700.01752418166	340.5704007117901	-11.570400711790114	1676.6872812496215	239.0591912123503	0.0012957451764490369	6.165880293065565	0.30127341193593926	0.18255549133723947	0.19752853668420614	0.318642560042615	0.014087808045782975	2.4241433607669663E-6	2.424143360766966E-6	-41700.01752418166	0.0	-141.93215478434033
33000	-41847.88244571523	-143.13519333089855	-41704.74725238433	361.68330111840885	-32.68330111840885	1744.3770829648447	214.7648781401437	0.0012957451764490369	5.603156560465622	0.30003471861556613	0.17990892349538803	0.19752853668420614	0.3225278212048395	0.02763311053718939	2.255885588873991E-6	2.25588558887399E-6	-41704.74725238433	0.0	-142.80778085372248
34000	-41837.41741391545	-143.021332560051	-41694.3960813554	329.08383815594146	-0.08383815594146427	1681.4835377159548	264.7059064103148	0.0012957451764490369	8.1846863654734	0.30003471861556613	0.18311531640109116	0.1946813667729765	0.32216859821036603	0.021701498634467596	2.0500687246044666E-6	2.0500687246044674E-6	-41694.3960813554	0.0	-141.91701074853563
35000	-41852.86971842597	-153.50490360432931	-41699.364814821645	425.4531978953301	-96.4531978953301	2538.4160890765825	409.9333350169029	0.0012957451764490369	6.666266979566741	0.29687857537206974	0.18311531640109116	0.19783751001647293	0.32216859821036603	0.02047901682893879	1.6634996482844591E-6	1.6634996482844585E-6	-41699.364814821645	0.0	-152.59079232385443
36000	-41861.024648021805	-151.87826655800797	-41709.1463814638	364.0626638073607	-35.06266380736071	2199.2690594804135	485.7566384371626	0.0012957451764490369	8.793090855652064	0.2953068481214458	0.1844471338782444	0.20138776572729683	0.3188582522730128	0.030137946729158812	1.5806334995846567E-6	1.580633499584657E-6	-41709.1463814638	0.0	-150.2606352380087
37000	-41860.103697232604	-154.0780011256702	-41706.02569610693	383.0074569991457	-54.00745699914569	2345.3995658056074	417.1761080395111	0.0012957451764490369	6.930928750571164	0.2934942800879169	0.1844471338782444	0.20138776572729683	0.3206708203065417	0.050540951133628144	1.6562354479328917E-6	1.6562354479328917E-6	-41706.02569610693	0.0	-152.98658462142077
38000	-41845.417124096115	-149.90949911834244	-41695.50762497777	339.23570057160674	-10.235700571606742	2001.6499256812017	403.28986261111027	0.0012957451764490369	6.151060167352073	0.2975209089239206	0.1848697160334646	0.19693855473607288	0.3206708203065417	0.08340489270969745	1.956366301481211E-6	1.956366301481211E-6	-41695.50762497777	0.0	-148.81167789591217
39000	-41850.874869951884	-150.48200614908993	-41700.392863802794	336.9846933208503	-7.984693320850283	1952.0521961136428	333.4250705539897	0.0012957451764490369	8.307805622818252	0.2975209089239206	0.1848697160334646	0.19495054440843254	0.32265883063418205	0.15750239340711455	2.150932016050577E-6	2.150932016050577E-6	-41700.392863802794	0.0	-148.88875216455347
40000	-41845.655943050384	-146.63697096056222	-41699.01897208982	345.9695484337141	-16.969548433714124	1869.0220838010137	358.3284432956989	0.0012957451764490369	8.773339865638011	0.2975209089239206	0.1848697160334646	0.19495054440843254	0.32265883063418205	0.24856306564712385	1.938962025529403E-6	1.938962025529403E-6	-41699.01897208982	0.0	-144.72233273874667
41000	-41849.41680889872	-143.37816629730509	-41706.038642601416	354.01529000609275	-25.015290006092755	1669.0385832142017	296.94759221434384	0.0011814525185156466	8.568049600908187	0.3012328564484011	0.1812462665523193	0.19407759395557234	0.32344328304370706	0.1823757929464099	2.380599952215661E-6	2.3805999522156617E-6	-41706.038642601416	0.0	-141.67462742118047
42000	-41845.41511965257	-142.93762047442797	-41702.477499178145	344.80458628253797	-15.804586282537969	1662.1805202046626	188.02944507117175	0.0011814525185156466	5.207676386144723	0.3006747427839372	0.1818043802167832	0.19673138299350865	0.3207894940057708	0.1566034026802494	2.353161631306395E-6	2.3531616313063956E-6	-41702.477499178145	0.0	-142.551195997356
43000	-41844.27467523419	-142.97283052703	-41701.30184470716	335.78424927397714	-6.784249273977139	1660.0887246214706	337.72666581210865	0.0011814525185156466	5.442528404854137	0.3006747427839372	0.1852895739170348	0.19393639117156017	0.3200992921274676	0.12761473759002803	2.276977449110569E-6	2.2769774491105694E-6	-41701.30184470716	0.0	-141.98509017297343
44000	-41845.11780277175	-142.83352174046095	-41702.28428103129	355.42423041596646	-26.424230415966463	1753.9996195718604	190.3552884204475	0.0011814525185156466	7.2374894359601925	0.2972646789854277	0.18111581457878198	0.19734645497006967	0.32427305146572044	0.12083152543762837	1.954580315077726E-6	1.9545803150777264E-6	-41702.28428103129	0.0	-142.12522709029466
45000	-41841.6268957106	-141.24161461354805	-41700.38528109705	332.15376819002955	-3.1537681900295524	1670.7476181425423	265.4116373716678	0.0011814525185156466	6.058288232845288	0.29875185710911456	0.1866378291906542	0.195877172906294	0.318733140793937	0.07844545727283554	2.317850473269751E-6	2.3178504732697504E-6	-41700.38528109705	0.0	-140.44022551364722
46000	-41846.160528403336	-142.44363999285693	-41703.716888410476	357.0336002454362	-28.03360024543622	1779.127977749028	278.47565123958594	0.0011814525185156466	6.0005498585281005	0.2957952650356234	0.1887566105917443	0.1933844918244915	0.32206363254814047	0.07213479764329879	2.2220627727571915E-6	2.222062772757192E-6	-41703.716888410476	0.0	-141.67151678400342
47000	-41855.604957765645	-145.8067694804914	-41709.79818828515	358.34478940751615	-29.344789407516146	1872.2840809330369	274.20434953895875	0.0011814525185156466	7.930855763933991	0.2978817916693117	0.19171126066077984	0.18834331512176766	0.32206363254814047	0.05887370790208482	2.061606479448461E-6	2.0616064794484614E-6	-41709.79818828515	0.0	-144.6952762275485
48000	-41863.20583024222	-148.37703834906787	-41714.82879189315	346.53614818285166	-17.53614818285166	2063.034745778132	364.26077181807597	0.0011814525185156466	6.534425388311431	0.29732779602392556	0.18283733090734822	0.18738124724812297	0.33245362582060295	0.06287624938681592	2.107515248000077E-6	2.1075152480000766E-6	-41714.82879189315	0.0	-147.3114437215876
49000	-41850.44320683513	-151.83793850056898	-41698.60526833456	365.2267590444624	-36.226759044462426	2283.346428358227	340.891326763956	0.0011814525185156466	6.53384575657486	0.3016987711463679	0.1785290987856785	0.1962504294988812	0.3235217005690721	0.08267491560202705	1.5194874571401678E-6	1.5194874571401678E-6	-41698.60526833456	0.0	-151.01759559046855
50000	-41850.599677186176	-148.32668067115617	-41702.27299651502	343.00004610224215	-14.000046102242152	1968.783379503924	290.06499454428075	0.0011814525185156466	5.80527678987677	0.3006560893958997	0.18132646001482441	0.19544339131385707	0.32257405927541843	0.1039692555198356	1.640350487489337E-6	1.6403504874893365E-6	-41702.27299651502	0.0	-147.7008512552349
51000	-41854.52194218865	-152.2689317155353	-41702.25301047311	367.2984240023147	-38.298424002314675	2173.4711325543885	515.3838562922027	0.0011814525185156466	9.271102805517632	0.3006560893958997	0.18143202798035016	0.19472254043542067	0.32318934218832907	0.16088467238294918	1.8317282830108276E-6	1.8317282830108274E-6	-41702.25301047311	0.0	-150.1539018083585
52000	-41848.941596085155	-150.65475821958492	-41698.28683786557	332.5251942428169	-3.5251942428168945	2113.216487501448	325.81139552053406	0.0011814525185156466	4.661383726810631	0.2975520133811941	0.18143202798035016	0.19314752305322894	0.32786843558522644	0.16906729656666	1.5945765578018737E-6	1.5945765578018737E-6	-41698.28683786557	0.0	-150.13704596446817
53000	-41857.80959141389	-152.63203431204693	-41705.177557101844	335.5268219936915	-6.526821993691499	2119.517296536207	455.1855488525755	0.0011814525185156466	9.95587590131979	0.29436842703736515	0.18263950065135628	0.19439332358231223	0.32859874872896594	0.1293074334104496	1.6793394713543318E-6	1.6793394713543307E-6	-41705.177557101844	0.0	-150.61324546206149
54000	-41863.30947495199	-158.54171059846115	-41704.76776435353	446.04789986848056	-117.04789986848056	3006.477404313494	541.0907764519446	0.0011814525185156466	4.934232508987482	0.30125450283246297	0.18263950065135628	0.19947887320026347	0.3166271233159169	0.17574039412775938	1.319660624784988E-6	1.3196606247849884E-6	-41704.76776435353	0.0	-157.67056096036328
55000	-41865.47756513055	-160.4550612997395	-41705.02250383081	375.08245097493506	-46.08245097493506	2778.3801468521033	587.1453445424845	0.0011814525185156466	9.281793256599194	0.30125450283246297	0.18527252412456408	0.19684584972705568	0.3166271233159169	0.24185641029626778	1.143741087977627E-6	1.1437410879776272E-6	-41705.02250383081	0.0	-158.3977999269616
56000	-41868.20936360694	-164.4576338324977	-41703.75172977444	479.4496876968178	-150.44968769681782	3473.0636146114684	615.6665450910255	0.0011814525185156466	6.499274415649916	0.2966235515554072	0.1853752942452582	0.2013740308834173	0.3166271233159169	0.4025492455463645	1.2178368725500701E-6	1.2178368725500701E-6	-41703.75172977444	0.0	-162.7039515092241
57000	-41868.487603287205	-161.45086146628972	-41707.03674182091	473.293523939866	-144.29352393986602	3238.642373668619	794.4339877570283	0.0011814525185156466	5.679131150841739	0.3038384554580586	0.1782640617475914	0.19921098059392547	0.31868650220042416	0.17421622394425398	1.3920029561915632E-6	1.392002956191563E-6	-41707.03674182091	0.0	-159.98704187762618
58000	-41860.73123848347	-162.3711778753781	-41698.360060608094	483.2877622629873	-154.28776226298731	3369.082937176122	562.8416195029714	0.0011814525185156466	5.362513417799844	0.2980526290022959	0.18192258917377377	0.19921098059392547	0.3208138012300045	0.19693898203522323	1.115340239586205E-6	1.1153402395862043E-6	-41698.360060608094	0.0	-161.44016639288307
59000	-41855.12201113452	-152.77410755659994	-41702.34790357792	365.484114437767	-36.484114437767005	2370.406610628788	394.41063816659454	0.0011814525185156466	6.19965027237567	0.29350021383891123	0.18486772585104336	0.19586897886474408	0.32576308144530103	0.09867080230083171	1.5331535148460073E-6	1.5331535148460073E-6	-41702.34790357792	0.0	-151.86394943409243
60000	-41857.69121395237	-153.5227402993985	-41704.16847365297	356.84757685332573	-27.847576853325734	2373.372823049053	425.03593062427154	0.0011814525185156466	7.3742116231919175	0.2940220303179662	0.18456109548789876	0.1956537927488337	0.32576308144530103	0.18710289421451265	1.5617616395308301E-6	1.5617616395308306E-6	-41704.16847365297	0.0	-152.0738177129466
61000	-41861.20360649794	-157.50656563308405	-41703.697040864856	370.27291988340505	-41.27291988340505	2523.5012420218936	381.54911677792296	0.0011814525185156466	7.986932156941098	0.2940220303179662	0.18221561495327276	0.1979992732834597	0.32576308144530103	0.2797537349914084	1.9573628105485174E-6	1.9573628105485174E-6	-41703.697040864856	0.0	-155.7693762771703
62000	-41851.9324551206	-152.61438849940396	-41699.3180666212	353.31547373210424	-24.315473732104238	2171.5206332318285	608.9437911544246	0.00256548386744071	6.375602800589316	0.2940220303179662	0.18286235373157997	0.1973525345051525	0.32576308144530103	0.2730176245450325	1.6744031278090275E-6	1.6744031278090268E-6	-41699.3180666212	0.0	-150.76637010918085
63000	-41852.829366639	-148.13170838268078	-41704.69765825632	406.0971407904464	-77.09714079044642	2176.8344138886832	399.18130360107915	0.00256548386744071	5.176843141950272	0.30177902013358804	0.18286235373157997	0.19786579223648643	0.31749283389834526	0.22884728831406642	1.9182449668412434E-6	1.9182449668412434E-6	-41704.69765825632	0.0	-147.0570462926041
64000	-41851.27824270551	-150.2000296827812	-41701.07821302273	379.69086326240125	-50.69086326240125	2067.6614614855175	628.8180326642794	0.00256548386744071	5.3230371870957125	0.2985905856587463	0.1848650900260311	0.19829386767195434	0.31825045664326795	0.19638509171447857	1.8563674214692226E-6	1.8563674214692232E-6	-41701.07821302273	0.0	-148.66358688620056
65000	-41865.608037937316	-152.155154041437	-41713.45288389588	448.98543584812563	-119.98543584812563	2481.350166040576	481.8098025283537	0.00256548386744071	5.195816588915908	0.30272628869872303	0.1848650900260311	0.19161259056296961	0.3207960307122759	0.12575684662455247	1.7830751656831974E-6	1.7830751656831977E-6	-41713.45288389588	0.0	-151.18555685336452
66000	-41851.63673881043	-149.45310271171644	-41702.183636098714	364.5434170286394	-35.5434170286394	2080.731525175741	430.4403200429781	0.00256548386744071	6.933283570585564	0.29954018966896756	0.18743912260717846	0.19161259056296961	0.3214080971608841	0.14571882081876578	1.7905730402232896E-6	1.7905730402232898E-6	-41702.183636098714	0.0	-148.0379333420417
67000	-41849.333019206766	-149.330924061132	-41700.00209514563	341.32717062480776	-12.327170624807763	1994.184147296572	371.76761244474767	0.00256548386744071	6.970124577061686	0.29983996011394387	0.18539223771979885	0.19335970500537292	0.3214080971608841	0.08721506556260902	1.887705413674183E-6	1.8877054136741823E-6	-41700.00209514563	0.0	-148.1304380124019
68000	-41846.701614173915	-146.28452082281294	-41700.417093351105	334.5792001033981	-5.57920010339808	1802.7443801802538	410.23502038999493	0.00256548386744071	7.3996076378508855	0.30412571525150334	0.17944799701931247	0.19501819056829983	0.3214080971608841	0.2537510730880401	1.947949022233003E-6	1.9479490222330033E-6	-41700.417093351105	0.0	-144.48472081473636
69000	-41851.84239625874	-151.1214530323067	-41700.720943226435	361.89676940763985	-32.89676940763985	2141.63862085748	417.2942090486951	0.00256548386744071	6.303093595221156	0.2963657705240331	0.1828520979115278	0.19501819056829983	0.325763940996139	0.3506230159035398	1.6357228370337663E-6	1.6357228370337663E-6	-41700.720943226435	0.0	-149.53842423621947
70000	-41846.166382658404	-140.59772121545782	-41705.56866144294	338.93134697662975	-9.931346976629754	1618.0686972220112	294.54522885103944	0.00256548386744071	6.182378992818672	0.29792798422256794	0.18240938641093662	0.19601474334573574	0.3236478860207594	0.2015796116189735	2.5675034227453868E-6	2.567503422745387E-6	-41705.56866144294	0.0	-139.3414486361301
71000	-41856.98111022893	-154.13698648153996	-41702.84412374739	386.1467401430964	-57.146740143096395	2374.384055876136	354.96776947341795	0.00256548386744071	7.244874466750525	0.2993081721948997	0.18191132951316247	0.19630176772918267	0.32247873056275483	0.1663995025685733	1.5599488728328629E-6	1.5599488728328629E-6	-41702.84412374739	0.0	-152.94686525535792
72000	-41848.41547167938	-147.59768286969714	-41700.81778880968	355.000007065936	-26.000007065936018	1902.8239330601218	434.0759294277273	0.00256548386744071	5.870327456012984	0.2974176617027173	0.18405559690830664	0.19536412951212453	0.32316261187685125	0.15580498756645464	2.208825532816013E-6	2.208825532816013E-6	-41700.81778880968	0.0	-146.26066367639748
73000	-41847.69211658861	-147.9986889446526	-41699.69342764396	364.12796293785425	-35.12796293785425	1929.4131403923407	424.397748775561	0.00256548386744071	7.181977985375241	0.2974176617027173	0.1841575275996493	0.194378817561015	0.3240459931366182	0.33026593939161764	2.0249927896533293E-6	2.0249927896533293E-6	-41699.69342764396	0.0	-146.07307236652449
74000	-41851.45006601321	-145.46024070601436	-41705.989825307195	370.0149814347514	-41.014981434751405	1876.6180023340153	273.0204280189072	0.0020216459068191917	8.17135604640243	0.2942807013064542	0.18305226919285675	0.19783328368123282	0.32483374581945607	0.22326363242582523	1.895698683604938E-6	1.8956986836049381E-6	-41705.989825307195	0.0	-144.01642972898568
75000	-41847.939205129034	-137.84208723347209	-41710.09711789556	365.2997919455481	-36.29979194554812	1535.1915473140568	272.93969298590406	0.0020216459068191917	5.7507805709577475	0.2942807013064542	0.18305226919285675	0.1990045008882831	0.3236625286124058	0.19825940660976624	2.0151409530772505E-6	2.015140953077251E-6	-41710.09711789556	0.0	-136.87736422996832
76000	-41846.42129739429	-142.09979772313804	-41704.321499671154	402.3394645834411	-73.3394645834411	1735.4752479937747	262.19522785906986	0.0020216459068191917	8.968431019988051	0.29850552911280753	0.18305226919285675	0.19888762282413375	0.3195545788702018	0.07809177719024273	2.2966062594325582E-6	2.296606259432558E-6	-41704.321499671154	0.0	-140.69178743705876
77000	-41849.34219061509	-143.97983274082466	-41705.36235787426	345.2853074694006	-16.285307469400607	1536.6347728704868	460.574965203061	0.0020216459068191917	7.423573996980823	0.29850552911280753	0.18305226919285675	0.19888762282413375	0.3195545788702018	0.07443974824597999	2.3798728304767573E-6	2.379872830476758E-6	-41705.36235787426	0.0	-142.23213269843265
78000	-41845.18797518936	-143.78779818275137	-41701.40017700661	334.63299957172245	-5.632999571722451	1630.647381312361	413.3237445977372	0.0020216459068191917	5.5159271350681545	0.3013704668301556	0.18305226919285675	0.19602268510678564	0.3195545788702018	0.10483581472700117	2.10691474695273E-6	2.1069147469527296E-6	-41701.40017700661	0.0	-142.64364052101047
79000	-41848.177461810046	-144.58825397230058	-41703.589207837744	347.7367433495507	-18.736743349550693	1804.6157274967845	253.8555348417748	0.0020216459068191917	5.187443736090379	0.3015059329402349	0.18305226919285675	0.19574223647710476	0.3196995613898034	0.11671885588960104	2.162660269859513E-6	2.1626602698595134E-6	-41703.589207837744	0.0	-144.0562595036408
80000	-41847.028701697665	-146.4609912957416	-41700.56771040193	374.7110404466443	-45.71104044664429	1936.2301929021494	336.4241563354834	0.0020216459068191917	7.589496838130566	0.3015059329402349	0.18305226919285675	0.19519471883521416	0.32024707903169397	0.0992196886836002	1.929615577805849E-6	1.9296155778058487E-6	-41700.56771040193	0.0	-145.17734622682644
81000	-41844.986883267215	-144.95759886644686	-41700.02928440077	372.15143892263217	-43.15143892263217	1855.2649638668934	337.51366393842784	0.0020216459068191917	7.253699007548455	0.2985743351992933	0.18295824282757503	0.19519471883521416	0.32327270313791734	0.10537489844616045	1.9687511771999522E-6	1.9687511771999526E-6	-41700.02928440077	0.0	-143.70127691668148
82000	-41840.3306962378	-143.0182278922503	-41697.312468345546	339.09735396179576	-10.097353961795761	1671.0160671423264	238.4525219080922	0.0020216459068191917	4.6844293982741965	0.2985743351992933	0.18248656515374304	0.19519471883521416	0.32374438081174933	0.06778186239065055	2.6693246194157446E-6	2.669324619415745E-6	-41697.312468345546	0.0	-142.64611709749641
83000	-41847.11909411137	-143.89818626472479	-41703.22090784664	348.87540805869617	-19.875408058696166	1750.599681456339	476.5682751033883	0.007132286193932025	5.9353123546209465	0.30332008045992825	0.1808101593581563	0.19701255180109753	0.3188572083808177	0.08448480715324432	2.3092459241050405E-6	2.309245924105041E-6	-41703.22090784664	0.0	-142.5208348574005
84000	-41841.34836155697	-140.15957797166848	-41701.188783585305	331.01225798390936	-2.0122579839093646	1532.3816748756324	422.9134110180755	0.007132286193932025	7.049844693222715	0.30332008045992825	0.18133699179747226	0.19946736284729666	0.31587556489530266	0.07513487452795384	2.4107041552998365E-6	2.410704155299836E-6	-41701.188783585305	0.0	-138.57118286892606
85000	-41850.959602009025	-137.81883380273473	-41713.14076820629	333.8804701996481	-4.880470199648073	1476.1234521631966	269.4341769946558	0.007132286193932025	5.225256919228167	0.30332008045992825	0.18133699179747226	0.19946736284729666	0.31587556489530266	0.07127035035363889	2.645588776355843E-6	2.645588776355843E-6	-41713.14076820629	0.0	-137.0988195517199
86000	-41857.77351414648	-150.00359075095903	-41707.76992339552	398.81443320631536	-69.81443320631536	2095.2178326263706	824.3227330001381	0.007132286193932025	5.516484737349153	0.30332008045992825	0.18133699179747226	0.19946736284729666	0.31587556489530266	0.10962857741302173	1.925432420351461E-6	1.92543242035146E-6	-41707.76992339552	0.0	-148.28697119469152
87000	-41856.91422565025	-155.09670519222	-41701.81752045803	420.7793019304546	-91.77930193045461	2410.481695128291	1268.9702795643175	0.007132286193932025	6.7737230057692095	0.29906589839447034	0.18190836921988912	0.1941861158616644	0.3248396165239759	0.07082433780728381	1.380409936395844E-6	1.380409936395844E-6	-41701.81752045803	0.0	-152.92609366019485
88000	-41854.72596850987	-152.89981116804586	-41701.82615734182	386.33095867547513	-57.33095867547513	2259.473849321434	1005.5671097655081	0.007132286193932025	7.861856065848667	0.29906589839447034	0.18190836921988912	0.1941861158616644	0.3248396165239759	0.054840949324527044	1.5803514499023934E-6	1.580351449902394E-6	-41701.82615734182	0.0	-150.66449912683711
89000	-41855.0045677204	-151.42859337920152	-41703.575974341205	366.7278642471708	-37.72786424717083	2123.5148117722356	1100.1757343226957	0.007132286193932025	5.98826305412446	0.29982094725664943	0.17821549226224745	0.1941861158616644	0.32777744461943853	0.04685800440601297	1.507791971559354E-6	1.5077919715593545E-6	-41703.575974341205	0.0	-149.5403464046805
90000	-41854.12216527026	-150.75954507061707	-41703.362620199645	332.1990572238147	-3.199057223814691	1946.71934540351	1048.9940471382872	0.007132286193932025	6.218025437092614	0.30628469208366893	0.17772997770221635	0.1946716304216955	0.321313699792419	0.016872140545146012	2.0252890654676993E-6	2.0252890654677006E-6	-41703.362620199645	0.0	-148.7328829252815
91000	-41845.732409282115	-147.95825549672958	-41697.77415378539	350.88035775472457	-21.88035775472457	1935.2832855351012	660.9649164681806	0.007132286193932025	8.57825027735039	0.3021298373737065	0.18214027391837806	0.1946716304216955	0.3210582582862197	0.018832135486554793	1.8472225162970943E-6	1.8472225162970945E-6	-41697.77415378539	0.0	-145.93412314226018
92000	-41847.90215285074	-147.7989793592168	-41700.10317349152	330.6361211044091	-1.636121104409085	1832.06408429894	622.833596612495	0.007132286193932025	10.089898041185572	0.3021298373737065	0.18214027391837806	0.1946716304216955	0.3210582582862197	0.03319050898470512	2.167274751106764E-6	2.1672747511067634E-6	-41700.10317349152	0.0	-145.41099302917596
93000	-41848.33983046351	-146.5918164310417	-41701.74801403247	350.9828400198609	-21.982840019860873	1883.5797103445623	564.286085398623	0.007132286193932025	4.877086786776681	0.3020182360332075	0.18204868160836127	0.19487482407221132	0.3210582582862197	0.026525615739618622	1.7346054748249866E-6	1.7346054748249866E-6	-41701.74801403247	0.0	-145.6151910387915
94000	-41856.73721469287	-146.54126755074438	-41710.19594714212	409.3123075945181	-80.31230759451807	1956.6815115213676	453.6837859441647	0.007132286193932025	4.7285635909270995	0.3020182360332075	0.18204868160836127	0.19487482407221132	0.3210582582862197	0.028794853658614786	1.651397015443628E-6	1.651397015443628E-6	-41710.19594714212	0.0	-145.87551037894477
95000	-41845.746301168416	-142.72872499097141	-41703.017576177444	347.1383287840622	-18.138328784062196	1638.9646519904106	417.68106196153695	0.007132286193932025	6.317511295389961	0.2963407309313619	0.18372448532741528	0.19487482407221132	0.3250599596690113	0.02754187238831278	2.492308351502724E-6	2.492308351502725E-6	-41703.017576177444	0.0	-141.43790493135427
96000	-41842.877662162595	-144.01154096950498	-41698.86612119309	344.2368154857595	-15.236815485759507	1724.9396811251486	500.2297225621278	0.007132286193932025	5.763534634581334	0.2999004325354505	0.18476970827308248	0.1913151224681227	0.32401473672334413	0.03820254995393519	2.1741408155555037E-6	2.1741408155555024E-6	-41698.86612119309	0.0	-142.74260607896807
97000	-41844.48600636541	-143.95911255915428	-41700.52689380626	331.3146050907871	-2.314605090787097	1655.5798023247871	546.2562493596776	0.007132286193932025	6.96894657936172	0.3010242384016086	0.18476970827308248	0.19398235831848604	0.32022369500682274	0.04318145702703664	2.4139539954394904E-6	2.41395399543949E-6	-41700.52689380626	0.0	-142.22168574762156
98000	-41847.18906224274	-144.10553765929555	-41703.083524583446	333.7873525619204	-4.787352561920386	1703.4865414473356	439.62227825195134	0.007132286193932025	6.599499496018866	0.29864785417960193	0.18211291330413376	0.19922429583208454	0.32001493668417963	0.07941515371950915	2.38128236084862E-6	2.38128236084862E-6	-41703.083524583446	0.0	-142.63145428933313
99000	-41855.01150668708	-150.16205564526342	-41704.84945104182	382.4967599852656	-53.49675998526561	2121.73423645107	649.6956775541252	0.007132286193932025	7.107127449267905	0.29864785417960193	0.18211291330413376	0.1937677614139607	0.32547147110230346	0.16400225655910822	1.557001715217244E-6	1.5570017152172447E-6	-41704.84945104182	0.0	-148.31262315165472
100000	-41847.79902929659	-143.76480913278922	-41704.034220163805	340.9975648929071	-11.997564892907121	1668.4106114176802	616.0701874574592	0.007132286193932025	6.79456578157918	0.30019059226358574	0.17923755034379427	0.1966431243743002	0.32392873301831965	0.05113050573087095	2.2394575284260504E-6	2.239457528426051E-6	-41704.034220163805	0.0	-141.96680175153384
101000	-41845.00018777347	-142.00163532968438	-41702.99855244379	342.2595938427844	-13.259593842784398	1633.4917128440209	470.65813652198625	0.007132286193932025	6.2094860906778715	0.30019059226358574	0.17923755034379427	0.1966431243743002	0.32392873301831965	0.07743300528270249	2.4142652128020707E-6	2.4142652128020694E-6	-41702.99855244379	0.0	-140.52637237843706
102000	-41846.386981627336	-139.8073786108432	-41706.57960301649	338.64315224545174	-9.643152245451745	1522.9624961640868	361.08406714500427	0.007132286193932025	5.970308751890169	0.30019059226358574	0.1835764789087968	0.1966431243743002	0.3195898044533171	0.04540957301519611	2.3015251519872234E-6	2.301525151987223E-6	-41706.57960301649	0.0	-138.72336335079538
103000	-41855.183196087164	-143.52695216172876	-41711.656243925434	354.69073573769094	-25.690735737690943	1580.4916389564019	406.57141496170766	0.007132286193932025	13.770803697883839	0.29911309947378123	0.1844661300884523	0.19587859087904247	0.3205421795587239	0.03631621584924705	2.1600364400896336E-6	2.160036440089634E-6	-41711.656243925434	0.0	-140.90684751612574
104000	-41844.44910124235	-139.39690541578094	-41705.052195826574	335.4903014215123	-6.490301421512299	1423.0959593129849	449.95917584627426	0.007132286193932025	9.123912753583237	0.297022443370957	0.17996677240206313	0.19587859087904247	0.32713219334793725	0.08713871361115025	2.593151997509625E-6	2.5931519975096244E-6	-41705.052195826574	0.0	-137.20942618268035
105000	-41844.15373361524	-138.5720274500707	-41705.58170616517	349.333511476233	-20.333511476233014	1503.0260264370022	318.09471030175405	0.007132286193932025	6.570614016462544	0.297022443370957	0.17996677240206313	0.19587859087904247	0.32713219334793725	0.08540345282171233	2.4509217367205127E-6	2.4509217367205127E-6	-41705.58170616517	0.0	-137.35569941820032
106000	-41844.6630863446	-143.1145848762663	-41701.54850146833	344.37935488553796	-15.379354885537964	1677.053393347242	474.9786377750461	0.007132286193932025	5.476816877060922	0.297022443370957	0.1841085419000048	0.19274183607131773	0.3261271786577203	0.13446744358018742	2.290720162324097E-6	2.290720162324096E-6	-41701.54850146833	0.0	-141.74205826439893
107000	-41849.63199848541	-142.02226667023797	-41707.60973181517	351.10735468468465	-22.10735468468465	1663.0344945080378	505.30025973109736	0.007132286193932025	5.476816877060922	0.2943597995350934	0.1841085419000048	0.19924897850952455	0.3222826800553771	0.15521591523551026	1.8225033139572048E-6	1.8225033139572046E-6	-41707.60973181517	0.0	-140.65408699301437
108000	-41852.22004698677	-147.78107763404486	-41704.43896935272	364.5242634147398	-35.52426341473978	1874.8287169402647	409.68476341916397	0.007132286193932025	4.134607638611936	0.29788951201613156	0.1808204732744763	0.19924897850952455	0.3220410361998674	0.16862581727214085	1.7470347075050628E-6	1.7470347075050626E-6	-41704.43896935272	0.0	-147.06930294084447
109000	-41846.67201136104	-144.05381215634947	-41702.61819920469	332.13243302871854	-3.1324330287185376	1674.764674940487	534.2075636124767	0.007132286193932025	6.664479844494425	0.3007567480951231	0.18062351916932523	0.19669213712148093	0.3219275956140706	0.17448901380608473	2.153048037296432E-6	2.153048037296431E-6	-41702.61819920469	0.0	-142.21154657245233
110000	-41847.878023774836	-143.52859773466213	-41704.34942604017	334.7031096435053	-5.703109643505286	1656.4018349773803	430.7601757104617	0.007132286193932025	4.50532178615242	0.29979062578965193	0.18094861289801362	0.19733316569826367	0.3219275956140706	0.3394479480457848	2.573851713205466E-6	2.5738517132054653E-6	-41704.34942604017	0.0	-142.05454833674622
111000	-41849.62170434639	-148.40325679380507	-41701.21844755259	350.1224021436961	-21.122402143696092	1866.3863671715526	520.3795190005601	0.007132286193932025	7.1022338765355375	0.29979062578965193	0.17754282322902895	0.1983415125415056	0.3243250384398133	0.5561977363948264	2.3012514627141506E-6	2.3012514627141515E-6	-41701.21844755259	0.0	-145.74394802715292
112000	-41862.29329165427	-147.79648782918625	-41714.49680382508	409.9900428504982	-80.99004285049818	1909.9924047771838	642.3608774716051	0.007132286193932025	7.025360358853056	0.29779827025617833	0.1762311620864022	0.20056862590115657	0.3254019417562627	0.5451354095746245	2.2293487943679826E-6	2.229348794367982E-6	-41714.49680382508	0.0	-144.98241499254905
113000	-41844.598024458595	-144.12589761647246	-41700.47212684212	348.0070313988798	-19.007031398879803	1682.4725760074625	451.45730508727814	0.007132286193932025	6.994037817942945	0.29779827025617833	0.18494844010250014	0.1946264532645779	0.3226268363767434	0.2639523386347678	2.15058436817348E-6	2.15058436817348E-6	-41700.47212684212	0.0	-142.20789726817773
114000	-41848.56300688784	-140.3070765697896	-41708.255930318046	330.6174179023309	-1.6174179023308852	1501.6520268112156	476.82372982971816	0.007132286193932025	7.374870511984551	0.300006357934346	0.18551903392160776	0.1925921746093835	0.3218824335346625	0.16382248184470846	1.8908974408285613E-6	1.8908974408285615E-6	-41708.255930318046	0.0	-138.45414514981863
115000	-41849.94921279311	-146.284261378345	-41703.664951414765	358.22510384697347	-29.225103846973468	1821.399261856313	674.8573306585391	0.007132286193932025	5.995613775004289	0.300006357934346	0.18551903392160776	0.1925921746093835	0.3218824335346625	0.3438220303779303	1.8710982080449885E-6	1.8710982080449883E-6	-41703.664951414765	0.0	-144.13222822388659
116000	-41849.32695451716	-144.7401146753577	-41704.5868398418	361.76483797262887	-32.76483797262887	1763.3711055789756	465.4377147658978	0.007132286193932025	5.831944098830923	0.2950297136793847	0.1850296676375257	0.1957241426543275	0.3242164760287619	0.17227158976820353	2.4157767415375843E-6	2.4157767415375835E-6	-41704.5868398418	0.0	-143.2191592343358
117000	-41852.954684577206	-144.48178754676175	-41708.47289703044	340.7236905491869	-11.723690549186927	1743.2371690469547	624.7696394789325	0.007132286193932025	5.184954737613862	0.30103673094502487	0.1850296676375257	0.1948919253820891	0.3190416760353601	0.12126550665902855	2.527510987553406E-6	2.527510987553406E-6	-41708.47289703044	0.0	-142.8949821747887
118000	-41860.934701556165	-147.70211950395242	-41713.23258205222	332.2960830009964	-3.2960830009964184	1905.713887661342	576.6160513074508	0.007132286193932025	6.978932098350641	0.2984915191684226	0.1850296676375257	0.19569787264656335	0.3207809405474881	0.24217896006794185	2.0405976168864884E-6	2.0405976168864884E-6	-41713.23258205222	0.0	-145.66190311713032
119000	-41868.998240454115	-162.14828531400514	-41706.84995514011	469.16683261711455	-140.16683261711455	3158.7367049250474	1797.3366584963148	0.007132286193932025	6.793588923177974	0.2984915191684226	0.18293345856801807	0.1961333068972957	0.3224417153662634	0.1380433423648789	9.70007276599849E-7	9.70007276599849E-7	-41706.84995514011	0.0	-159.78034546530714
120000	-41862.71410137914	-157.14937159257215	-41705.564729786565	363.6074674209643	-34.607467420964326	2488.859407055024	1338.3553503579726	0.007132286193932025	6.992632855142124	0.29114871766014644	0.1854689348076924	0.2009406321658975	0.3224417153662634	0.2207918546656772	1.5112304404429573E-6	1.511230440442957E-6	-41705.564729786565	0.0	-154.54188052247403
121000	-41855.238157107095	-150.97351313564207	-41704.26464397145	333.24780820295354	-4.247808202953536	1817.6572075326594	1095.9553357800053	0.007132286193932025	6.916471624491849	0.29173422887001305	0.18488342359782575	0.2009406321658975	0.3224417153662634	0.16498171810194676	1.9304321106562095E-6	1.9304321106562095E-6	-41704.26464397145	0.0	-148.42788459309926
122000	-41849.0226462811	-147.99642513664676	-41701.02622114445	363.19404358728315	-34.19404358728315	1936.2126709881086	687.8377373257996	0.007132286193932025	6.911397903187018	0.29571596130570327	0.18090169116213553	0.2009406321658975	0.3224417153662634	0.22612844341910496	1.688172513156046E-6	1.6881725131560456E-6	-41701.02622114445	0.0	-145.92124758856656
123000	-41847.59843702616	-147.78245300357523	-41699.815984022585	329.9258180167699	-0.9258180167698811	1845.3999349673652	590.934006679206	0.007132286193932025	7.388994419713779	0.29548089113825493	0.18090169116213553	0.2009406321658975	0.32267678553371176	0.18951436050057618	2.1257672463954526E-6	2.125767246395453E-6	-41699.815984022585	0.0	-145.69256808703494
124000	-41848.1759123449	-145.3921910487833	-41702.78372129612	331.57418029719673	-2.574180297196733	1697.0553323447937	643.7373881558881	0.007132286193932025	6.3440381030270245	0.2951268612051297	0.18409778966266857	0.19579317436667934	0.3249821747655221	0.325857508841185	1.8876765439118355E-6	1.8876765439118347E-6	-41702.78372129612	0.0	-143.20022281794422
125000	-41857.14060148091	-146.031441955937	-41711.109159524975	340.84849483515205	-11.848494835152053	1830.3611056831082	496.5204691610922	0.007132286193932025	7.249467409242588	0.3007108924797358	0.18409778966266857	0.19916632594792436	0.316024991909671	0.31914613439045353	1.5289799585587343E-6	1.5289799585587347E-6	-41711.109159524975	0.0	-144.05853696538628
126000	-41847.59912172725	-145.22953712182584	-41702.369584605425	338.17000496015345	-9.170004960153449	1712.6747930257206	399.93724857916754	0.007132286193932025	6.727632966724129	0.29766722113815	0.18192418330098328	0.19750103951653492	0.3229075560443315	0.38733794932989474	2.2551658437545013E-6	2.2551658437545013E-6	-41702.369584605425	0.0	-143.2388108866248
127000	-41851.79477223771	-148.2695859353691	-41703.52518630234	335.82122316530126	-6.821223165301262	1846.7615806409842	547.6034548341661	0.007132286193932025	11.385525189284598	0.29766722113815	0.18192418330098328	0.19680845374644945	0.323600141814417	0.4045278991625504	2.2223556245275453E-6	2.222355624527545E-6	-41703.52518630234	0.0	-145.03899584316815
128000	-41857.912595765076	-154.3836964317481	-41703.52889933333	393.06426213202406	-64.06426213202406	2268.9431830367057	676.6284460124117	0.007132286193932025	10.511092607484356	0.30113606081640387	0.1848479297660016	0.19238102490810016	0.32163498450949407	0.3390955407528568	1.7764653121921204E-6	1.7764653121921198E-6	-41703.52889933333	0.0	-151.42705935311795
129000	-41860.80910799786	-152.68707804837248	-41708.12202994949	377.1568258954821	-48.156825895482086	2220.815561712372	825.865372688666	0.007132286193932025	9.155734973364085	0.2996048860878057	0.1848479297660016	0.19238102490810016	0.3231661592380922	0.16044672176399075	1.794183858352435E-6	1.794183858352435E-6	-41708.12202994949	0.0	-150.11304107319788
130000	-41861.6366563675	-152.98087264855968	-41708.65578371894	386.23341705638353	-57.23341705638353	2273.869376804847	835.9973913487246	0.007674576185335624	7.867175194869837	0.2996048860878057	0.1848479297660016	0.19238102490810016	0.3231661592380922	0.1772669008731189	1.5265963519736941E-6	1.526596351973694E-6	-41708.65578371894	0.0	-150.71504019029308
131000	-41856.171061522415	-149.7017244156809	-41706.46933710673	331.3266476646053	-2.326647664605275	1946.0565954657475	794.6171904864057	0.007674576185335624	9.296984559381015	0.3008732353140484	0.1833009644409441	0.19238102490810016	0.323444775336907	0.26894187033874056	1.7734169435897854E-6	1.7734169435897858E-6	-41706.46933710673	0.0	-146.86395995063057
132000	-41856.44858176609	-149.71587587163066	-41706.73270589446	349.1207210999304	-20.120721099930392	1981.992035257483	828.725950913354	0.007674576185335624	7.729030232803515	0.29902665071949613	0.18406159254791957	0.193466981395677	0.323444775336907	0.3068691920243466	1.98266135239351E-6	1.9826613523935104E-6	-41706.73270589446	0.0	-147.02989070454637
133000	-41855.550391638666	-150.15358444148612	-41705.39680719718	371.0546464656583	-42.05464646565832	2011.9882975635296	974.9086680684901	0.007674576185335624	5.259363068757685	0.29902665071949613	0.18335452370334154	0.19417405024025503	0.323444775336907	0.6310718758478283	1.758492745822862E-6	1.7584927458228623E-6	-41705.39680719718	0.0	-147.3102232154624
134000	-41856.68837304267	-154.66090801159882	-41702.027465031075	355.0692132986692	-26.069213298669183	2210.1025602269438	713.9962480591548	0.007674576185335624	5.2113941496542795	0.29902665071949613	0.18335452370334154	0.19417405024025503	0.323444775336907	0.711589364911898	1.6597525399010055E-6	1.659752539901006E-6	-41702.027465031075	0.0	-152.0745421542849
135000	-41850.6129077894	-151.93960557795148	-41698.67330221145	374.8311052520818	-45.831105252081784	2099.823540459707	689.6757871185368	0.007674576185335624	7.487699337530052	0.29902665071949613	0.18335452370334154	0.1954413037655874	0.32217752181157466	0.5348945291200018	1.7491546492197646E-6	1.749154649219765E-6	-41698.67330221145	0.0	-149.13597546996712
136000	-41853.70597213519	-153.4239697422779	-41700.282002392916	379.76148704777756	-50.761487047777564	2215.3244239087935	660.7510980899484	0.007674576185335624	7.183975667526648	0.30198999829274487	0.18335452370334154	0.1924779561923387	0.32217752181157466	0.435777050384201	1.5133513051149314E-6	1.5133513051149314E-6	-41700.282002392916	0.0	-151.03099083387588
137000	-41862.51898726846	-159.1117573739432	-41703.40722989451	394.67474203009505	-65.67474203009505	2552.9695430160664	1434.523745664611	0.007674576185335624	8.87451402943122	0.3018474867361757	0.18279128408082945	0.19262046774890787	0.3227407614340867	0.7050331311080693	1.2909546544279846E-6	1.290954654427985E-6	-41703.40722989451	0.0	-155.15285687760846
138000	-41869.653141017254	-159.1795683847745	-41710.47357263248	371.6154159627227	-42.61541596272269	2519.481541114132	906.0039904337149	0.007674576185335624	9.53433306608171	0.29975901089300294	0.1807329158421853	0.19676731183072474	0.3227407614340867	0.6465120693533767	1.7462694752628678E-6	1.7462694752628689E-6	-41710.47357263248	0.0	-155.53858233065253
139000	-41871.833309129164	-166.47662382986132	-41705.3566852993	433.7706201234745	-104.77062012347449	3281.08415016532	1916.0272048096379	0.007674576185335624	8.047642937057386	0.29501882727767564	0.18640467247932532	0.1973042084071637	0.321272291835835	0.6605835402424585	9.709573690479947E-7	9.709573690479945E-7	-41705.3566852993	0.0	-162.73544020542613
140000	-41856.39913617321	-154.75823438957525	-41701.640901783634	347.66101814346996	-18.66101814346996	2265.989626999153	915.676800876944	0.007674576185335624	4.920515350476537	0.29868345409519903	0.18226783897227125	0.19468818811546015	0.32436051881706923	0.4291616300240686	1.7453316845076698E-6	1.7453316845076709E-6	-41701.640901783634	0.0	-152.54113313960318
141000	-41860.83935703149	-158.40042100319735	-41702.43893602829	389.9084867466194	-60.90848674661942	2469.724453392484	1159.0267300860578	0.007674576185335624	6.901458938443683	0.29868345409519903	0.18226783897227125	0.19708846972617855	0.3219602372063508	0.5854134054777074	1.6395214210996532E-6	1.6395214210996532E-6	-41702.43893602829	0.0	-155.1919387446937
142000	-41866.41655930364	-158.1088916552398	-41708.3076676484	398.5017915824498	-69.50179158244981	2469.740749324527	1311.755520400889	0.007674576185335624	6.27743497595257	0.3000152431400922	0.18195080220060628	0.19584861449508578	0.32218534016421535	0.8353735478409804	1.44416660336461E-6	1.4441666033646106E-6	-41708.3076676484	0.0	-154.4814631718809
143000	-41858.98882588005	-157.89736121962432	-41701.09146466042	387.12507579862347	-58.12507579862347	2395.9207185930463	1329.3768355652476	0.007674576185335624	6.12472849954973	0.299984151062918	0.18431548855054933	0.19584861449508578	0.3198517458914465	1.1392710798618126	1.436771522557754E-6	1.4367715225577536E-6	-41701.09146466042	0.0	-153.67311126702566
144000	-41860.17304306034	-157.9773340140664	-41702.195709046275	416.96230550958745	-87.96230550958745	2578.06479972195	1225.5187108690582	0.007674576185335624	5.942077191876302	0.299984151062918	0.1831326471034833	0.19570767130682995	0.3211755305267684	0.781916996971161	1.5298673066989637E-6	1.529867306698964E-6	-41702.195709046275	0.0	-154.60460786113234
145000	-41856.62138780673	-154.2342935911183	-41702.38709421561	355.530902989208	-26.530902989208016	2234.1243074442928	954.1720127424768	0.007674576185335624	4.976936597630714	0.2985606713982209	0.1831326471034833	0.19518930857771039	0.323117372920585	0.9992862949828909	1.7723154324139431E-6	1.772315432413943E-6	-41702.38709421561	0.0	-150.80282764314833
146000	-41860.01637239625	-152.57252046921985	-41707.443851927026	358.0273887392929	-29.027388739292917	2008.8587976193453	1139.2309360789966	0.007674576185335624	6.716182985253357	0.2999102499385357	0.18474037925813466	0.1918894462339028	0.3234599245694264	0.6194103074670637	1.7950535076117731E-6	1.7950535076117725E-6	-41707.443851927026	0.0	-149.20937447359356
147000	-41861.25751771773	-152.90211344163922	-41708.35540427609	373.703989526656	-44.70398952665602	2285.1481363381963	872.1950747938962	0.007674576185335624	5.605227054688096	0.29379130587287633	0.18474037925813466	0.19800839029956213	0.3234599245694264	0.29439588333260897	1.5475316148256326E-6	1.547531614825632E-6	-41708.35540427609	0.0	-150.88558456816602
148000	-41851.2648831597	-152.7816712319148	-41698.483211927785	350.38824689141813	-21.388246891418135	2127.451417824353	738.5803432721626	0.007674576185335624	6.544238128386848	0.2993298966683368	0.18402071391468613	0.195131122266832	0.3215182671501446	0.14583105054151077	1.5275788626146482E-6	1.5275788626146473E-6	-41698.483211927785	0.0	-150.97473522495784
149000	-41856.295195953964	-153.28719276720742	-41703.008003186755	374.5835016397959	-45.583501639795884	2158.278948983937	620.7429993878485	0.007674576185335624	5.833516122200532	0.29508762115946924	0.18402071391468613	0.19383648818704086	0.3270551767388033	0.17900597360786868	1.6290934647312262E-6	1.6290934647312258E-6	-41703.008003186755	0.0	-151.7474473439991
150000	-41845.52436587857	-146.76712977023902	-41698.75723610833	335.3195548932422	-6.319554893242184	1756.6189902454137	579.4893183453173	0.007674576185335624	6.802029030565683	0.29508762115946924	0.18402071391468613	0.19383648818704086	0.3270551767388033	0.07349853194772314	1.925771767051198E-6	1.9257717670511977E-6	-41698.75723610833	0.0	-145.08818361238693
151000	-41848.31557547249	-143.447325652168	-41704.86824982032	333.21912769450586	-4.219127694505858	1654.0796081626695	549.6265101034197	0.007674576185335624	5.463535172851211	0.29508762115946924	0.18402071391468613	0.19383648818704086	0.3270551767388033	0.11374022039326204	2.5812826591898917E-6	2.581282659189891E-6	-41704.86824982032	0.0	-141.89857856562384
152000	-41848.68522663926	-148.40577134240482	-41700.279455296855	363.2257069162372	-34.225706916237186	1959.1247319799024	779.9514037038267	0.007674576185335624	6.553442649762368	0.29571576910199676	0.1817808252199203	0.19803090055537542	0.32447250512270703	0.1656479330350083	1.9692157591085517E-6	1.9692157591085513E-6	-41700.279455296855	0.0	-146.33063662559448
153000	-41850.81550046201	-151.82118045265048	-41698.99432000936	360.2276612723374	-31.2276612723374	2007.3006517148237	526.182137045413	0.007847535260162353	5.445689002571248	0.29818943948019794	0.18302065427573294	0.1943174011213616	0.32447250512270703	0.13140745303245152	1.8962990907589056E-6	1.8962990907589047E-6	-41698.99432000936	0.0	-150.53897988884992
154000	-41851.28343864945	-149.47757845602635	-41701.805860193424	330.2779380656387	-1.2779380656386934	1902.3226875789264	528.5634354142024	0.007847535260162353	6.777936974648458	0.3049119522606112	0.17940825770809685	0.1943174011213616	0.32136238890992985	0.20387634304058025	1.8638207534035852E-6	1.8638207534035852E-6	-41701.805860193424	0.0	-147.69623388548004
155000	-41855.41203448945	-148.03978660733392	-41707.372247882115	333.7928467428345	-4.792846742834513	1800.5932017185457	527.5899756741339	0.007847535260162353	10.636422341292851	0.2953835365890691	0.18659077844277233	0.1943174011213616	0.32370828384679645	0.2573667908733944	1.6542543382555322E-6	1.654254338255532E-6	-41707.372247882115	0.0	-145.40704511634277
156000	-41860.77410114147	-152.9850928914745	-41707.789008249994	356.1209932369402	-27.120993236940194	2199.174589244064	773.4242743255015	0.007847535260162353	9.05877771205517	0.29888307601617814	0.18455194619160353	0.19831362354833518	0.31825135424388257	0.18111178813637013	1.7463911955903672E-6	1.746391195590367E-6	-41707.789008249994	0.0	-150.46597463802735
157000	-41847.49058606013	-147.22088052616152	-41700.26970553397	348.64125462716214	-19.64125462716214	1914.6386039779043	694.9105389546754	0.007847535260162353	5.667940886633825	0.29888307601617814	0.17983052592770046	0.19624351249480118	0.3250428855613196	0.13678439988257887	1.848519532839217E-6	1.8485195328392166E-6	-41700.26970553397	0.0	-145.56585181391935
158000	-41849.68704919618	-147.60179715690492	-41702.08525203928	338.0987393349889	-9.09873933498892	1888.4365059691775	832.5013487120691	0.007847535260162353	6.047398976622181	0.29905558154404366	0.1839405484042845	0.19299690876271738	0.32400696128895384	0.16080647588152444	1.999980308859759E-6	1.999980308859759E-6	-41702.08525203928	0.0	-145.5647689371941
159000	-41847.03082056655	-144.54064734939135	-41702.49017321716	332.7080399472244	-3.7080399472243926	1746.8956651057656	570.6409767228643	0.007847535260162353	6.715173580742244	0.29905558154404366	0.1839405484042845	0.19299690876271738	0.32400696128895384	0.2164527279943522	2.1401676123186564E-6	2.1401676123186556E-6	-41702.49017321716	0.0	-142.55626332134838
160000	-41849.1053292882	-145.8769598289778	-41703.22836945922	363.46260275332867	-34.46260275332867	1795.2770224798774	555.9215057675792	0.007847535260162353	7.906661923158608	0.2989871714580547	0.1842280651837077	0.19351708447546026	0.32326767888277674	0.09517351452123514	1.8640759826638072E-6	1.8640759826638066E-6	-41703.22836945922	0.0	-143.97936070163587
161000	-41849.21537088949	-140.31465072013336	-41708.90072016936	329.4778279108772	-0.47782791087718124	1512.4283421001398	467.8419981861818	0.007847535260162353	6.091013647439305	0.2976367070410844	0.18174993608449952	0.19351708447546026	0.3270962723989552	0.06056950473135581	2.221531342810048E-6	2.2215313428100483E-6	-41708.90072016936	0.0	-138.91172061697543
162000	-41845.39361380161	-140.77408265825673	-41704.61953114335	345.2816921462309	-16.28169214623091	1508.1060850809856	477.1366201129008	0.007847535260162353	8.889743842505926	0.3014108409262228	0.1806642268822928	0.19810938448059776	0.3198155477108861	0.06914696484702336	2.196340029585239E-6	2.1963400295852382E-6	-41704.61953114335	0.0	-138.71857488807044
163000	-41841.39864945473	-139.59363919676073	-41701.805010257965	332.8128029565361	-3.812802956536075	1481.960401003712	508.84408415930824	0.007847535260162353	5.584965577829314	0.3005158634905082	0.18155920431800746	0.1927177396051254	0.3252071925863585	0.09119723581310532	2.198733479489431E-6	2.198733479489431E-6	-41701.805010257965	0.0	-138.1652821190463
164000	-41850.794726781154	-145.01826188808855	-41705.77646489307	336.37945356347234	-7.379453563472339	1649.8330846491458	630.614593816448	0.007847535260162353	9.860190403135341	0.29551142511992934	0.18434816182043606	0.19333438697171318	0.326806026087921	0.08754309294619086	2.698052826314326E-6	2.698052826314326E-6	-41705.77646489307	0.0	-142.38755882346746
165000	-41851.0331728627	-143.61555771782378	-41707.41761514488	342.034684460241	-13.03468446024101	1688.547016891526	442.22264262942343	0.007847535260162353	6.645768651878742	0.3013392594378518	0.18434816182043606	0.18896325262781555	0.32534932611389616	0.11656853168800287	2.134515933754098E-6	2.134515933754098E-6	-41707.41761514488	0.0	-142.1000339442883
166000	-41860.71359246496	-151.03730465319768	-41709.676287811766	394.08440718587894	-65.08440718587894	2113.997494540561	1133.407187435785	0.007847535260162353	6.087037089107503	0.3005936992270953	0.18226343201559544	0.1917935426434127	0.32534932611389616	0.08998120088496367	1.742910946393111E-6	1.742910946393111E-6	-41709.676287811766	0.0	-148.930647666039
167000	-41860.370516334035	-151.060266120005	-41709.31025021403	374.2882197403677	-45.28821974036771	2094.6515339587063	1103.1596062696797	0.007847535260162353	4.8231559690751205	0.2992906353484726	0.1847520010752817	0.19572636333007393	0.32023100024617135	0.06125437415579186	1.524585749587858E-6	1.5245857495878583E-6	-41709.31025021403	0.0	-149.43802947232456
168000	-41855.317108616124	-148.8687617748405	-41706.44834684128	372.04874772825275	-43.04874772825275	1916.641416099899	993.1982120903965	0.007847535260162353	3.951662235871513	0.29945690564543165	0.18354527811770185	0.1952795083354631	0.32171830790140293	0.06598231220634893	1.674439123892871E-6	1.6744391238928707E-6	-41706.44834684128	0.0	-147.5167457115718
169000	-41849.35070350769	-147.14142373445443	-41702.20927977323	345.23194827765946	-16.231948277659455	1777.5178902125758	792.0568401650766	0.007847535260162353	6.434396427064891	0.29769704692483206	0.183714053838238	0.19804481045010913	0.32054408878682034	0.10315778762383802	2.3157057711163963E-6	2.315705771116396E-6	-41702.20927977323	0.0	-145.07343389702578
170000	-41847.70803833656	-147.58304217305587	-41700.124996163504	341.2718625194259	-12.271862519425895	1817.2193467926568	838.6942120074846	0.007847535260162353	5.5679968586935225	0.29769704692483206	0.18373782504830843	0.20014823793212103	0.318416890094738	0.05655940591201516	2.2680231923396204E-6	2.2680231923396204E-6	-41700.124996163504	0.0	-145.7868989689889
171000	-41854.57318237722	-148.52967086746807	-41706.04351150976	359.9569787969887	-30.95697879698872	1908.3986434125254	861.4052643697388	0.007847535260162353	8.580477763237525	0.2951082849105606	0.18373782504830843	0.19512778524302207	0.3260261047981084	0.14462640676678268	1.9528230459569975E-6	1.9528230459569967E-6	-41706.04351150976	0.0	-145.93807524512616
172000	-41848.722448870016	-147.34026524981272	-41701.382183620204	372.4177715911656	-43.417771591165604	1908.0226800569721	639.5547447141483	0.007847535260162353	5.643672365766474	0.3013742230721901	0.18373782504830843	0.19512778524302207	0.31976016663647894	0.13570864435030613	1.9183023320068804E-6	1.9183023320068795E-6	-41701.382183620204	0.0	-145.76089002228701
173000	-41845.36583461051	-140.47572624604254	-41704.89010836447	336.2973503019339	-7.297350301933875	1568.708489563771	447.4802560400573	0.007847535260162353	8.258250243564765	0.2991068222419689	0.18129373667871854	0.19895172554084484	0.32064771553846727	0.13301888050759322	2.3708643416392483E-6	2.3708643416392483E-6	-41704.89010836447	0.0	-138.46882806567183
174000	-41843.31673246198	-143.88288785030625	-41699.433844611674	331.55958563928374	-2.559585639283739	1578.7832134695873	381.03946268886097	0.007847535260162353	9.733732406291356	0.30041678203649447	0.18133818426437315	0.1986182827444457	0.3196267509546862	0.05339623445555405	2.4526713058002477E-6	2.4526713058002473E-6	-41699.433844611674	0.0	-141.90018625664376
175000	-41853.20866303387	-145.36028163041436	-41707.848381403455	370.97828548664995	-41.97828548664995	1792.7947734833028	649.2699213900775	0.007847535260162353	6.905587716236568	0.2986813522254496	0.18758673584353727	0.19410516097632638	0.3196267509546862	0.13271327285517895	1.9040795777248227E-6	1.9040795777248229E-6	-41707.848381403455	0.0	-143.43464305211268
176000	-41845.6563406506	-140.66199549223458	-41704.99434515837	338.03997657218554	-9.039976572185537	1456.6932987884663	268.70347282429907	0.007847535260162353	7.082780880664568	0.2989805158232666	0.18218654065572876	0.19920619256631786	0.3196267509546862	0.23402184673404441	2.5373070508028862E-6	2.5373070508028845E-6	-41704.99434515837	0.0	-139.17210141923567
177000	-41845.14545526881	-140.8281374211014	-41704.31731784771	337.59614872700604	-8.596148727006039	1542.8755020855065	407.5485439694587	0.007847535260162353	8.687446900621525	0.29919819636655504	0.18410201955527325	0.19283947579334437	0.32386030828482676	0.20835155383861867	2.003064095861368E-6	2.003064095861369E-6	-41704.31731784771	0.0	-138.75786710583014
178000	-41848.307483375094	-145.649061400873	-41702.65842197422	345.0247364652034	-16.024736465203375	1753.7329671242455	669.0536347822157	0.007847535260162353	6.66601693236707	0.30084055368273527	0.18025680810185257	0.19668468724676505	0.3222179509686465	0.14945707026390098	2.4048709045070512E-6	2.4048709045070496E-6	-41702.65842197422	0.0	-143.58568190438226
179000	-41843.49690367742	-141.58075572485953	-41701.91614795256	330.31574699500555	-1.3157469950055543	1554.83082888972	418.8084856245247	0.007847535260162353	7.4767587291769795	0.29471466400372764	0.18383044825413386	0.19668468724676505	0.32477020049537286	0.09183802105985023	2.367065779005027E-6	2.3670657790050274E-6	-41701.91614795256	0.0	-139.88914435821135
180000	-41843.8194475796	-140.9305596589124	-41702.888887920686	329.5983569084509	-0.5983569084509099	1552.2441936847401	413.368237602507	0.007847535260162353	7.095405591875874	0.30345365561121046	0.18383044825413386	0.19668468724676505	0.31603120888789005	0.06911216863292441	2.3484972560127553E-6	2.3484972560127557E-6	-41702.888887920686	0.0	-139.3866483098142
181000	-41858.138903962674	-146.1713170559047	-41711.96758690677	349.0249129156929	-20.02491291569288	1875.8312639344642	723.549152237657	0.007847535260162353	7.293025428428391	0.30345365561121046	0.1801682156083006	0.19675546876420547	0.3196226600162829	0.07923614940438427	2.0913366501805315E-6	2.0913366501805315E-6	-41711.96758690677	0.0	-144.12543598773428
182000	-41848.203144809275	-142.6100828399366	-41705.59306196934	336.2583585871427	-7.258358587142709	1654.8044870217423	405.6963491469998	0.007847535260162353	5.9824606657000405	0.30295289320214996	0.18124431566737506	0.195679368705131	0.3201234224253434	0.10993752866414007	2.3723846427032046E-6	2.3723846427032054E-6	-41705.59306196934	0.0	-141.29691054713393
183000	-41845.695649791036	-145.2098912101632	-41700.48575858087	357.33167479520864	-28.33167479520864	1758.488809619515	506.16067718837064	0.007847535260162353	7.030706950949895	0.30295289320214996	0.1830754222224955	0.19516931840972912	0.31880236616562485	0.04819715193745753	1.9973594060060542E-6	1.9973594060060534E-6	-41700.48575858087	0.0	-143.65315704017118
184000	-41839.76229329835	-142.21787067434514	-41697.54442262401	331.94742057099154	-2.9474205709915395	1581.1199161509855	561.0979088876461	0.007847535260162353	6.8298746837161985	0.30295289320214996	0.1811694152547644	0.1960055278165667	0.3198721637265184	0.08546729067301097	2.6219661044718125E-6	2.6219661044718104E-6	-41697.54442262401	0.0	-140.33461074422337
185000	-41850.47781116772	-145.6627527172747	-41704.81505845045	332.43265477808825	-3.4326547780882493	1657.3283103959805	830.3418179335517	0.007847535260162353	6.447026439141817	0.2987218501100669	0.18696673408907222	0.1940074862444244	0.32030392955643583	0.10972520802007063	2.4203292149860614E-6	2.4203292149860626E-6	-41704.81505845045	0.0	-143.47169519838226
186000	-41846.23416401068	-142.46805668458464	-41703.7661073261	337.5048022695636	-8.504802269563584	1644.6727649221764	568.0207277133475	0.007847535260162353	5.096285345305983	0.29796730600965404	0.18784348209435514	0.1925978149606726	0.3215913969353176	0.14057992050257256	2.281984736194449E-6	2.281984736194449E-6	-41703.7661073261	0.0	-140.98919407376306
187000	-41845.35058024485	-143.70596915240182	-41701.644611092444	329.1886072268758	-0.18860722687577436	1605.5976612911816	345.2819386130163	0.007847535260162353	9.428458238985513	0.3002028919072872	0.18644924140309194	0.1925978149606726	0.3207500517289476	0.10137033738823649	2.2809554713605305E-6	2.280955471360531E-6	-41701.644611092444	0.0	-141.83315949332095
188000	-41844.09342254461	-141.9371243393642	-41702.15629820525	332.35317894745134	-3.3531789474513403	1582.39327017815	596.2625406090965	0.007847535260162353	5.5873773987571855	0.30446655032530856	0.17983774159472868	0.1949456563510145	0.3207500517289476	0.08321105681540918	2.1708411289992144E-6	2.170841128999215E-6	-41702.15629820525	0.0	-140.3961417562477
189000	-41849.90010270453	-146.59700659503466	-41703.3030961095	340.25171377128095	-11.251713771280947	1745.1438430158958	617.9591396434848	0.007847535260162353	7.448957275426315	0.2979091198557563	0.18738819670444423	0.1949456563510145	0.3197570270887843	0.1459162755885375	2.050186923945129E-6	2.0501869239451282E-6	-41703.3030961095	0.0	-144.52370842404918
190000	-41850.71338763872	-143.64965543909148	-41707.06373219963	359.0797289727682	-30.07972897276818	1707.1593819013203	580.5584746927664	0.007847535260162353	6.222092816970859	0.2951695180976951	0.18276431663783418	0.19652201265040428	0.3255441526140657	0.13096391003660157	1.938371550612885E-6	1.9383715506128845E-6	-41707.06373219963	0.0	-141.97508196837526
191000	-41851.46018263545	-146.80585170786046	-41704.65433092759	382.44016594662867	-53.44016594662867	1884.3738838571765	616.0177355435561	0.007847535260162353	5.27300810474451	0.2951695180976951	0.18276431663783418	0.19652201265040428	0.3255441526140657	0.09232384025869322	2.0966966100839723E-6	2.0966966100839723E-6	-41704.65433092759	0.0	-145.4000143605494
192000	-41859.925960501525	-149.37107613944372	-41710.55488436208	383.99051495924925	-54.99051495924925	1950.1957330237497	568.8118477928672	0.007847535260162353	6.3474828687021265	0.2951695180976951	0.18278426717900625	0.19652201265040428	0.3255242020728936	0.09349534917491559	1.8375902259457038E-6	1.8375902259457032E-6	-41710.55488436208	0.0	-147.8552927225004
193000	-41852.66559197327	-149.7405745000334	-41702.92501747324	331.2230103643109	-2.2230103643108805	1768.717767911432	1117.6835671115207	0.007847535260162353	7.12830400472731	0.29698922613540235	0.18363412483773833	0.1955330918116311	0.32384355721522745	0.08216103394756807	1.701294742488568E-6	1.7012947424885691E-6	-41702.92501747324	0.0	-147.34060065460307
194000	-41849.569934548075	-150.72449509731632	-41698.84543945076	378.19244372053384	-49.192443720533845	2065.818212406296	1022.5604902645568	0.007847535260162353	8.12262903661419	0.2996191771252361	0.18363412483773833	0.1955330918116311	0.3212136062253937	0.08212798934353936	1.8205664657980357E-6	1.8205664657980353E-6	-41698.84543945076	0.0	-148.24524894660902
195000	-41852.67441179003	-147.59498544957341	-41705.07942634046	354.16524341999633	-25.16524341999633	1919.4379245462553	555.7598641624883	0.007847535260162353	5.766694944058037	0.2996191771252361	0.18363412483773833	0.1932593270206692	0.3234873710163556	0.08298607670325525	2.07860155327992E-6	2.07860155327992E-6	-41705.07942634046	0.0	-146.19979198132947
196000	-41844.20934687697	-144.7982308305455	-41699.41111604642	334.46088881209545	-5.4608888120954475	1712.3100312788238	446.74074532782623	0.007847535260162353	6.692066100464807	0.29861037415462904	0.18025488386458063	0.20033172831851553	0.32080301366227404	0.07366160786521268	1.940710822077636E-6	1.9407108220776356E-6	-41699.41111604642	0.0	-143.4017694939699
197000	-41843.42208531197	-145.5265023616344	-41697.89558295033	348.92730612302006	-19.92730612302006	1786.0394327305573	718.164391180134	0.007847535260162353	5.745382510042077	0.29819502547672	0.18455339107115892	0.19560318992650358	0.32164839352561675	0.048949173675290905	2.3028511738398067E-6	2.3028511738398063E-6	-41697.89558295033	0.0	-143.84716755324496
198000	-41849.08392248309	-147.35853957754742	-41701.72538290555	350.9877229975077	-21.987722997507717	1815.866436025497	402.22146627563035	0.007847535260162353	5.764394624861633	0.30401868249847425	0.18275995233678524	0.19560318992650358	0.3176181752382362	0.08170337266357525	2.016817001980281E-6	2.016817001980281E-6	-41701.72538290555	0.0	-146.29419569498603
199000	-41841.91208657773	-140.46383616442333	-41701.448250413305	343.61208684124443	-14.612086841244434	1559.8022792128718	361.8456314880693	0.007847535260162353	6.1943695090576245	0.2985556385132524	0.18049792021628583	0.197271527368916	0.3236749139015451	0.1287492314409251	2.4893802354143E-6	2.4893802354143E-6	-41701.448250413305	0.0	-139.12673022863848
200000	-41847.06654372395	-142.24235901865094	-41704.8241847053	356.1250619601298	-27.125061960129813	1602.2900704038416	419.3375994146026	0.007847535260162353	8.977892695655779	0.2985556385132524	0.18049792021628583	0.197271527368916	0.3236749139015451	0.12553554807505016	2.785155552626666E-6	2.785155552626666E-6	-41704.8241847053	0.0	-140.1027933419819
201000	-41850.96544022549	-136.13538566353415	-41714.83005456196	330.9811023811312	-1.9811023811312225	1352.5747299541886	525.7158261261719	0.011157204726817015	9.263972579692135	0.2985556385132524	0.18049792021628583	0.19632583175497115	0.32462060951549	0.06035495634186782	2.35562589450502E-6	2.355625894505021E-6	-41714.83005456196	0.0	-133.8297849221471
202000	-41848.11265847509	-134.92659887007898	-41713.18605960501	330.72117006014633	-1.721170060146335	1284.7354117610053	300.9307936527332	0.011157204726817015	9.53301824117886	0.2985556385132524	0.18133916989919835	0.19632583175497115	0.32377935983257744	0.2058024294548963	3.4074642635585785E-6	3.4074642635585793E-6	-41713.18605960501	0.0	-132.652941386359
203000	-41847.1037640275	-140.65497361704	-41706.44879041046	355.7159385253567	-26.715938525356705	1497.7618821610617	581.3194131840568	0.011157204726817015	6.8293708901127745	0.29677550971874067	0.18524125730720775	0.19420387314147347	0.32377935983257744	0.11115758919826048	2.7403278301915957E-6	2.7403278301915952E-6	-41706.44879041046	0.0	-138.6307264000994
204000	-41846.99704682196	-138.93369449096105	-41708.063352331	338.5461174273012	-9.546117427301226	1454.4370619373697	590.3289675856302	0.009860387066514181	6.733545236092934	0.2935958203902522	0.18459563503373105	0.2009072854330244	0.3209012591429916	0.02138018181911601	2.235993287675227E-6	2.235993287675227E-6	-41708.063352331	0.0	-137.18436295808596
205000	-41850.930442176046	-149.17754255515885	-41701.752899620886	365.8916019589024	-36.89160195890241	2058.197825968952	476.93641017482634	0.003852292322647001	8.532104857983452	0.29653127979770216	0.18300841624912617	0.1937166271039965	0.3267436768491745	0.17116776418615626	1.648023723648159E-6	1.6480237236481584E-6	-41701.752899620886	0.0	-147.29310745017577
206000	-41857.179325851845	-150.52270179755098	-41706.656624054296	386.06661259587185	-57.066612595871845	2210.4295186586855	503.8443000950748	0.0030373148020445416	7.240232567473001	0.29815049309940844	0.18300841624912617	0.1937166271039965	0.3251244635474682	0.11669995710456721	2.1538063829682697E-6	2.15380638296827E-6	-41706.656624054296	0.0	-148.86650894137335
207000	-41860.02989186108	-152.6539843139598	-41707.37590754712	346.8414943857381	-17.841494385738088	2154.3072153390763	568.2511157246779	0.0026739540841809045	6.399188108494216	0.2992542544285047	0.18300841624912617	0.19261286577490028	0.3251244635474682	0.2550919595958758	1.8049256858645877E-6	1.8049256858645883E-6	-41707.37590754712	0.0	-150.86711594923887
208000	-41852.60628679546	-153.78609823475813	-41698.820188560705	372.60095158732616	-43.600951587326165	2320.0521226640763	453.01570502781954	0.003943266402309118	7.024383214379213	0.3012557972809888	0.18151857738343358	0.19603931576797679	0.3211863095676002	0.06331272486844118	1.6923486937741614E-6	1.6923486937741614E-6	-41698.820188560705	0.0	-152.54215567142103
209000	-41857.49672579437	-157.21568128863916	-41700.28104450573	433.4466224058096	-104.44662240580959	2715.6665471073497	574.3466961333296	0.0016505268740932893	9.592455464693366	0.2974162780607063	0.18436030237389758	0.19674794509302093	0.3214754744723745	0.12213266336773615	1.4075975706193322E-6	1.4075975706193324E-6	-41700.28104450573	0.0	-155.245625395834
210000	-41862.32378519446	-160.55404775112012	-41701.76973744334	418.6588882644585	-89.65888826445848	3050.273282133724	882.5712758500172	0.004158847340605566	5.696713402808281	0.2974162780607063	0.18330270613300817	0.19674794509302093	0.3225330707132639	0.06122718377723683	1.3200016762671616E-6	1.3200016762671625E-6	-41701.76973744334	0.0	-159.19451423490423
211000	-41855.647623644836	-154.43682203831744	-41701.21080160652	374.4653352824512	-45.46533528245118	2440.9207109397607	382.21788186667686	9.406343441009696E-4	9.358416779976942	0.2974162780607063	0.18330270613300817	0.19674794509302093	0.3225330707132639	0.06462879501390868	1.4945835927485343E-6	1.4945835927485347E-6	-41701.21080160652	0.0	-152.9719989797471
212000	-41850.57319816652	-155.01867751586997	-41695.55452065065	399.4845277018574	-70.48452770185742	2486.9950725436715	198.9603180485656	-0.006253406943231669	6.849736615135961	0.2974162780607063	0.18350451638106385	0.19793050194958786	0.32114870360864134	0.1621728164163145	1.2901412259931153E-6	1.2901412259931149E-6	-41695.55452065065	0.0	-154.6476513744237
213000	-41844.9895107908	-140.23367218001226	-41704.75583861079	333.95926039998136	-4.9592603999813605	1639.638099755744	157.3815768112221	-0.0032204194673841544	7.367797629026479	0.2974162780607063	0.18433808045712188	0.19978636284294554	0.31845927863922563	0.09587753266441915	2.325787526035493E-6	2.325787526035492E-6	-41704.75583861079	0.0	-139.62119843382493
214000	-41847.21130692068	-148.3928219597672	-41698.81848496092	346.636522663237	-17.636522663236974	2017.8503993302602	321.14933189263076	4.900267997830969E-4	5.732722205053536	0.2974162780607063	0.1811657426670695	0.19471841870832796	0.3266995605638956	0.04444934012611284	1.5048534054371171E-6	1.5048534054371173E-6	-41698.81848496092	0.0	-147.85435881825805
215000	-41856.511181607566	-144.74639606408078	-41711.764785543484	339.98494071014267	-10.984940710142666	1715.9176335772593	128.00046441685146	-0.0040292458328800825	3.4876705413443285	0.29639526124344917	0.1821867594843266	0.20072310180009995	0.3206948774721236	0.0716957960073647	2.1168503836394655E-6	2.116850383639465E-6	-41711.764785543484	0.0	-145.51243756232526
216000	-41854.16200211709	-143.78743608119748	-41710.37456603589	329.9333569408951	-0.9333569408951234	1675.1769152630918	429.3283758854085	0.005519914579310989	7.36845175243419	0.29639526124344917	0.17992260684727984	0.19605622471411072	0.3276259071951596	0.2664675536209767	2.3640881477333965E-6	2.364088147733396E-6	-41710.37456603589	0.0	-141.7844302169231
217000	-41857.62290926724	-144.09678645002677	-41713.52612281721	330.7243472472063	-1.7243472472063104	1656.4592033451868	557.1166906612923	0.006216350075821302	5.285106903730644	0.29639526124344917	0.1857087863296961	0.19831797924495503	0.319577973181899	0.2664675536209767	2.1784491557514087E-6	2.1784491557514083E-6	-41713.52612281721	0.0	-142.36368914212338
218000	-41860.86775414187	-148.96725230613515	-41711.900501835735	347.9922529315162	-18.99225293151619	1958.0366004975983	1000.6999025534487	0.010908971445942658	5.817413612642577	0.30070970139092523	0.17950425006560072	0.1928173584084869	0.32696869013498653	0.2664675536209767	1.89422360788753E-6	1.8942236078875302E-6	-41711.900501835735	0.0	-146.62457921518535
219000	-41852.53960078929	-147.31288505050333	-41705.22671573879	333.20454271721917	-4.204542717219169	1885.4699605221285	811.6072299151832	0.010136644696841042	7.008656553354173	0.30015892905896097	0.17950425006560072	0.1933681307404512	0.32696869013498653	0.1495517053539892	1.9518935015300566E-6	1.9518935015300566E-6	-41705.22671573879	0.0	-145.10445118767873
220000	-41845.89369382377	-142.71635023193267	-41703.17734359184	355.199750725278	-26.199750725278022	1596.0686413564138	602.4384590907998	0.006987987702689725	7.008656553354173	0.2979082631570029	0.1818406730585145	0.1951973589135185	0.32505370487096347	0.1371627530742954	2.3142391381268666E-6	2.3142391381268657E-6	-41703.17734359184	0.0	-140.68194388528568
221000	-41850.83038683371	-147.8491793041453	-41702.98120752956	350.05131195610073	-21.051311956100733	1891.194159243633	288.2914496818343	-7.97886335661133E-4	6.108500773216182	0.2979082631570029	0.1818406730585145	0.1951973589135185	0.32505370487096347	0.08867750485114566	1.933495970991573E-6	1.9334959709915742E-6	-41702.98120752956	0.0	-147.0815275382833
222000	-41846.76788289059	-147.58817859374054	-41699.179704296854	388.500407460794	-59.50040746079401	2076.505379298286	301.57991564127065	-1.0387707797551368E-4	7.691675329790798	0.2955492494893077	0.18337646662673315	0.194780082372748	0.3262942015112105	0.15485819853587743	1.61310795578513E-6	1.613107955785129E-6	-41699.179704296854	0.0	-146.41243926632313
223000	-41846.67865989255	-139.63627800689213	-41707.04238188565	330.92038992264423	-1.9203899226442331	1584.1535779883716	258.64260108370473	0.0032469425556003874	7.691675329790798	0.2955492494893077	0.18337646662673315	0.194780082372748	0.3262942015112105	0.045715386728614714	2.211162073393793E-6	2.2111620733937916E-6	-41707.04238188565	0.0	-138.54323465177347
224000	-41850.47931407399	-148.0120902058978	-41702.467223868094	387.3519043613529	-58.35190436135292	1940.6977130678122	260.3104781434353	9.264335297446127E-4	7.691675329790798	0.2955492494893077	0.18209279489049848	0.194780082372748	0.3275778732474452	0.03570583566021571	1.947535311157506E-6	1.947535311157507E-6	-41702.467223868094	0.0	-147.09936424577756
225000	-41854.88012142991	-146.93253043418267	-41707.947590995725	340.4052155266648	-11.40521552666479	1778.3255851950485	457.1973376003533	0.0031416106926786605	7.221050154708229	0.2900794100386625	0.18276312999612446	0.19685197567229565	0.3303054842929168	0.15219309296853428	1.8193802991100098E-6	1.8193802991100098E-6	-41707.947590995725	0.0	-145.28887801470245
226000	-41847.52946048325	-143.5657039011509	-41703.9637565821	350.84164362752387	-21.841643627523865	1717.8873521645505	502.55294318015706	0.00704940531687286	7.396955043537902	0.2957767652975369	0.18343558986892813	0.19786668255981962	0.32292096227371475	0.17957950921848911	2.50051853817453E-6	2.5005185381745296E-6	-41703.9637565821	0.0	-141.54724018080654
227000	-41851.08219808821	-148.7162604868337	-41702.365937601375	425.641897854262	-96.64189785426203	2109.6920544420323	441.79664626926785	0.005163379829396234	6.284434713854452	0.2957767652975369	0.18401469169992407	0.19728758072882369	0.32292096227371475	0.17957950921848911	1.5428225390506134E-6	1.5428225390506136E-6	-41702.365937601375	0.0	-147.43930102411974
228000	-41852.1977241304	-150.01805053654354	-41702.179673593855	329.8056839431667	-0.8056839431666845	1760.031418413455	1217.5660515305183	0.00873895678787019	9.2227429951589	0.2972582059760476	0.18163236930444315	0.19728758072882369	0.323821843990685	0.14708756790018476	2.0550893191837104E-6	2.0550893191837108E-6	-41702.179673593855	0.0	-146.86123968393633
229000	-41859.116369176125	-147.57171976334513	-41711.54464941278	353.25877658604026	-24.258776586040256	1741.5364868571373	863.997012039844	0.006508695250409509	6.664104134109046	0.3015414114938166	0.18163236930444315	0.19300437521105468	0.323821843990685	0.0972225281130091	2.0332487572855717E-6	2.033248757285572E-6	-41711.54464941278	0.0	-145.42560688436632
230000	-41844.43361312635	-144.11400109598478	-41700.31961203036	334.4096110019421	-5.409611001942096	1719.0142040656826	157.45121061332824	-0.0021109763442187083	7.355288916485058	0.3015414114938166	0.18052008772282102	0.1941166567926768	0.323821843990685	0.024716855121564994	2.1792804194453973E-6	2.1792804194453973E-6	-41700.31961203036	0.0	-143.7035174045259
231000	-41848.44119500467	-149.79808688737916	-41698.64310811729	344.9448526714917	-15.944852671491674	1940.1647256376039	472.5010708962232	0.006358820526788374	6.543600545867168	0.29818096158797164	0.18464886812939424	0.19298235294007085	0.32418781734256263	0.48310354988743004	1.588429482592294E-6	1.5884294825922938E-6	-41698.64310811729	0.0	-147.72336305844863
232000	-41855.884023024184	-152.09667152631624	-41703.78735149787	358.3235732048446	-29.323573204844593	2167.5949323334053	454.17647362913016	0.0011533253422341318	5.999642246543506	0.30276843744344295	0.1789936767072984	0.20060881383150542	0.3176290720177526	0.29100294880661454	1.696888405069803E-6	1.696888405069803E-6	-41703.78735149787	0.0	-150.60791434868543
233000	-41852.17297850517	-152.31188932394525	-41699.86108918123	360.228115479515	-31.228115479514997	2276.1471036687512	317.1003615393344	5.252450098816942E-4	6.125904528076593	0.2985720853560722	0.18319002879466917	0.19456839645476054	0.32366948939449747	0.20844245642905024	1.5221933867252713E-6	1.5221933867252709E-6	-41699.86108918123	0.0	-151.41334280043205
234000	-41856.36087646322	-158.13827577156553	-41698.22260069165	390.2558267675564	-61.255826767556414	2604.9223068366414	261.8232774944271	-0.0019181535043601861	6.125904528076593	0.2985720853560722	0.18165335765565024	0.19814569679060867	0.3216288601976683	0.23370997750904351	1.4857861568615712E-6	1.4857861568615712E-6	-41698.22260069165	0.0	-157.4674404871975
235000	-41858.204807559785	-150.37083411882836	-41707.83397344096	388.383048260391	-59.38304826039098	2282.7257147485193	275.1279053249573	-0.001173134784865583	7.087688580133115	0.2953385371500659	0.18488690586165654	0.19814569679060867	0.3216288601976683	0.21570744514585524	1.9842687538661825E-6	1.9842687538661834E-6	-41707.83397344096	0.0	-149.24510364272453
236000	-41856.59420173143	-157.90409571070805	-41698.690106020724	396.68440043116357	-67.68440043116357	2639.3896559876844	739.4353863752054	0.003914940553488685	10.609709736872738	0.2953385371500659	0.18257633808538268	0.19814569679060867	0.32393942797394215	0.24890064993336075	1.5224931522814252E-6	1.5224931522814254E-6	-41698.690106020724	0.0	-155.17268239449257
237000	-41849.89244397253	-151.7016111219555	-41698.190832850574	372.852304354653	-43.85230435465297	2239.0423369522546	507.59250452805804	0.002104380355613799	5.550502247962491	0.29515297341292684	0.18572467892415326	0.19833126052774774	0.32079108713517157	0.11808716154256835	1.7276190792197954E-6	1.7276190792197952E-6	-41698.190832850574	0.0	-150.56313912615636
238000	-41849.07104724797	-145.33789129094222	-41703.73315595703	352.2683686498603	-23.268368649860292	1897.330843914203	301.2757864690059	5.466229736087939E-4	5.699465764813372	0.29966805454725837	0.18572467892415326	0.19833126052774774	0.31627600600084005	0.053433823203919935	1.8956578135968282E-6	1.8956578135968273E-6	-41703.73315595703	0.0	-144.71010864415146
239000	-41844.268557117226	-141.5580598048188	-41702.71049731241	335.1939520368026	-6.193952036802614	1669.9996307758347	228.2052606866441	-5.0019443452029326E-5	8.706543875913473	0.2919697879378113	0.18572467892415326	0.19728276875626571	0.32502276438176914	0.09741007876303084	2.333315739399428E-6	2.3333157393994287E-6	-41702.71049731241	0.0	-140.28340296130133
240000	-41849.580878523855	-148.2402061040004	-41701.34067241986	339.2537873462822	-10.253787346282195	1954.8014270033725	511.3991439812585	0.005492963435354186	7.299280354860084	0.30061761624728905	0.17987880998610903	0.19448080938483223	0.32502276438176914	0.10500550320535414	2.024641510419914E-6	2.024641510419914E-6	-41701.34067241986	0.0	-146.54632490037164
241000	-41857.95546404922	-148.46243992121674	-41709.493024128	350.7287652304615	-21.728765230461477	2108.261996526227	486.9936855694621	0.003567257134394833	5.080527675702979	0.299249230421546	0.17743147710933302	0.19803053918106356	0.32528875328805684	0.10500550320535414	1.8668866390960218E-6	1.866886639096022E-6	-41709.493024128	0.0	-147.44972124464107
242000	-41858.439530848154	-155.86105340085314	-41702.5784774473	367.62783946622613	-38.627839466226135	2533.1358358714447	656.0951106180406	0.00402749713418445	5.468052135300963	0.29683068247763744	0.18478088224957692	0.19803053918106356	0.32035789609172155	0.10500550320535414	1.4666850933038526E-6	1.4666850933038524E-6	-41702.5784774473	0.0	-154.64190430605152
243000	-41856.47048145726	-152.49501535062873	-41703.97546610663	348.2478991720179	-19.247899172017924	2166.6313246463765	618.0358377423113	0.0039907958658653665	9.633869316979926	0.29853775951481987	0.17642227237719774	0.19713224190428694	0.327907726203695	0.16158410014493527	1.7616448029688406E-6	1.76164480296884E-6	-41703.97546610663	0.0	-150.13355294536146
244000	-41859.855710748096	-152.59562425854168	-41707.26008648955	343.6078638581132	-14.607863858113205	2223.3038423784697	459.2363522620964	0.0025291332570513635	5.698497125622935	0.29853775951481987	0.1820085482562693	0.19981750835355588	0.3196361838753545	0.4325344239750751	2.0004263786600247E-6	2.0004263786600247E-6	-41707.26008648955	0.0	-150.81715985913382
245000	-41858.49021856443	-154.96779419499592	-41703.52242436943	351.1188038892315	-22.118803889231515	2171.7471996611716	891.7928745540723	0.008022818929520769	7.789610379668915	0.29853775951481987	0.1820085482562693	0.19981750835355588	0.3196361838753545	0.45231155178110405	1.4708480210077548E-6	1.470848021007754E-6	-41703.52242436943	0.0	-152.09571165952116
246000	-41850.91727343126	-153.30329979439242	-41697.613973636864	381.20412186499175	-52.20412186499175	2382.3507289855306	506.0152036428917	0.001932626862236156	5.34275822593114	0.29853775951481987	0.18298415323626982	0.19956894381380827	0.31890914343510157	0.1554458464255312	1.5422896618473804E-6	1.5422896618473804E-6	-41697.613973636864	0.0	-152.2366182387167
247000	-41847.73528522288	-142.69498675093033	-41705.04029847195	332.76820845691196	-3.768208456911964	1657.5604208522393	355.4784588553445	0.004455391309909947	5.567860823656033	0.29853775951481987	0.1798154966061124	0.19831831847943	0.3233284253996373	0.13630538257573707	2.199165138025626E-6	2.199165138025626E-6	-41705.04029847195	0.0	-141.61658926111448
248000	-41840.50582435419	-143.38404622916138	-41697.12177812503	337.70874968431406	-8.708749684314057	1675.603816626534	435.1398382201294	0.00406583197631011	5.567860823656033	0.3015827944196772	0.1798154966061124	0.19683203265853838	0.32176967631567155	0.19240156970071168	2.059454686182851E-6	2.0594546861828504E-6	-41697.12177812503	0.0	-142.02001047163398
249000	-41852.54144731581	-146.1036153019897	-41706.43783201382	356.8855597443966	-27.885559744396573	1854.5312216990994	251.28029891778903	0.003525465522858584	5.7727959933236415	0.3015827944196772	0.1798154966061124	0.19683203265853838	0.32176967631567155	0.19240156970071168	2.1526682212086996E-6	2.152668221208699E-6	-41706.43783201382	0.0	-145.2904851194658
250000	-41856.85400311054	-142.79246084542984	-41714.06154226511	329.3933764250868	-0.3933764250867853	1675.226411355623	524.5709049189414	0.006900652098734878	4.973936395375019	0.2975685968288391	0.18632364757279005	0.19823876671901589	0.31786898887935444	0.257181611717302	2.1142527027254994E-6	2.114252702725499E-6	-41714.06154226511	0.0	-141.2466114570567
251000	-41856.503460291424	-144.2403618683253	-41712.2630984231	352.1514945647864	-23.15149456478639	1749.174105056069	494.00361046116643	0.004080271033492808	6.418341223247513	0.2937072960435503	0.1810482873342993	0.20351412695750662	0.3217302896646433	0.33682655835308817	2.0622465596874104E-6	2.0622465596874116E-6	-41712.2630984231	0.0	-142.26087235685938
252000	-41846.90434183042	-149.53269702121506	-41697.37164480921	332.0571081615738	-3.057108161573808	1678.5958145903944	955.8006688000469	0.006212310021740078	6.418341223247513	0.29823814937691906	0.18059720568884605	0.19779021792798435	0.32337442700625	0.1652699827454527	2.290766272056041E-6	2.290766272056041E-6	-41697.37164480921	0.0	-147.12429058026393
253000	-41846.973626637904	-148.07417879240938	-41698.89944784549	371.92584833045976	-42.92584833045976	1973.9112494099486	439.1479126575314	0.005740757642449974	7.794011892043579	0.29811204216890197	0.18059720568884605	0.19791632513600144	0.32337442700625	0.12868207924100578	1.9197970639993924E-6	1.919797063999392E-6	-41698.89944784549	0.0	-146.41607637305697
254000	-41852.65646798523	-143.90941533551063	-41708.74705264972	359.839160835149	-30.839160835149016	1756.2923841448405	258.75167989422926	0.0037824900712453736	7.78084332227753	0.2982156509755356	0.1804935968822124	0.19570340358585203	0.3255873485563994	0.7350606627722482	1.8492881051517125E-6	1.8492881051517133E-6	-41708.74705264972	0.0	-141.55865462440502
255000	-41855.744277151636	-146.22480940905746	-41709.519467742575	339.5928683897748	-10.592868389774821	1886.5101509586534	400.3362426035398	0.004336424493892641	4.58968013498548	0.2985374807741771	0.18017176708357094	0.19618540888733357	0.3251053432549179	0.7247704403151412	1.8298679478554077E-6	1.8298679478554075E-6	-41709.519467742575	0.0	-144.2716127958228
256000	-41856.15152814572	-153.5497347391254	-41702.60179340659	409.3541490935261	-80.35414909352608	2338.6208609254363	533.3580592277872	0.003101960163111311	6.892661709236677	0.29798311586635834	0.18017176708357094	0.1967397737951523	0.3251053432549179	0.8176674245850207	1.7727421480405297E-6	1.7727421480405292E-6	-41702.60179340659	0.0	-150.63705082585687
257000	-41854.09132823235	-152.29922249311932	-41701.79210573923	370.34951262792674	-41.34951262792674	2252.490309136573	310.6965613964034	0.0020568045421279772	4.383502811671771	0.29798311586635834	0.18363385256955325	0.19327768830917	0.3251053432549179	0.33946922169745003	1.4863203896013924E-6	1.4863203896013928E-6	-41701.79210573923	0.0	-151.63815226512497
258000	-41857.714124345664	-150.02485340014118	-41707.68927094552	385.2842194660023	-56.2842194660023	2074.1418355814444	306.2938675836798	3.76102142208934E-4	10.603258840868682	0.29798311586635834	0.18363385256955325	0.19327768830917	0.3251053432549179	0.2843682479742637	1.9872988986978815E-6	1.9872988986978823E-6	-41707.68927094552	0.0	-147.90022983589895
259000	-41853.57368807236	-146.776330507023	-41706.79735756534	365.1190931276624	-36.11909312766238	1926.1838208025192	367.2342804799567	0.002564798727600551	6.766317550633944	0.29798311586635834	0.1865868861051463	0.19032465477357696	0.3251053432549179	0.1608405696966918	2.302960746776251E-6	2.302960746776252E-6	-41706.79735756534	0.0	-145.37130878670146
260000	-41847.27087574533	-146.18294540876067	-41701.087930336565	335.687375346343	-6.6873753463430035	1852.7724911094597	326.2382122261379	0.001083500718735237	7.268939190190951	0.2934894292181172	0.18484051859577233	0.19656470893119204	0.3251053432549179	0.1608405696966918	2.085547940569236E-6	2.0855479405692367E-6	-41701.087930336565	0.0	-144.81912254180165
261000	-41841.31111728856	-143.58195786132634	-41697.72915942724	344.9392950677302	-15.9392950677302	1714.2826744074212	411.9440469019945	0.0031652988090217033	7.254500465041925	0.2965331519814191	0.18484051859577233	0.19656470893119204	0.322061620491616	0.01369895650148459	2.2284124287372167E-6	2.2284124287372163E-6	-41697.72915942724	0.0	-142.1969466113532
262000	-41842.562551539806	-145.38324202943912	-41697.179309510364	339.89828517862986	-10.898285178629862	1777.454167957803	468.01266397700795	0.005484961023117704	6.8255895164142215	0.29969413233473124	0.1816795382424602	0.19656470893119204	0.322061620491616	0.062335916924945216	2.437118200455419E-6	2.4371182004554186E-6	-41697.179309510364	0.0	-143.83540114907714
263000	-41845.55133497259	-139.48957485505582	-41706.06176011753	334.8346173887228	-5.834617388722791	1514.743689548593	453.4879332654297	0.007010873645626343	6.8255895164142215	0.29619159834409053	0.18269437260261237	0.19656470893119204	0.3245493201221045	0.05828819783530082	2.8317071067992367E-6	2.8317071067992375E-6	-41706.06176011753	0.0	-137.8264912671445
264000	-41844.04618165063	-138.96334612111013	-41705.082835529516	338.75427964552927	-9.754279645529266	1563.9149337654605	215.92274742381	0.0012059142691508802	6.142577839428919	0.29619159834409053	0.18269437260261237	0.19656470893119204	0.3245493201221045	0.09228648742797195	2.3420945445830036E-6	2.3420945445830036E-6	-41705.082835529516	0.0	-138.29085504302543
265000	-41845.483165214624	-150.43096815577778	-41695.052197058845	346.49352712566576	-17.493527125665764	2085.4469660081713	256.9674486032309	-2.879904975230119E-4	5.562167059292659	0.300310334730775	0.18180207987740785	0.19491078486970226	0.3229768005221143	0.048885569372182046	2.114609831366276E-6	2.1146098313662763E-6	-41695.052197058845	0.0	-150.00653105850415
266000	-41845.26282480404	-148.50133367572963	-41696.76149112831	360.70474304669375	-31.70474304669375	1915.9528587095	254.12626919835304	-0.002757280235411592	8.25256088907897	0.300310334730775	0.18180207987740785	0.19491078486970226	0.3229768005221143	0.01818748328461699	2.092750591326799E-6	2.0927505913267977E-6	-41696.76149112831	0.0	-147.4855230334707
267000	-41855.25527353448	-154.46236637685772	-41700.79290715762	353.1385715043374	-24.138571504337392	2372.249183383862	722.3571742953304	0.0028478942921302845	5.358908713176213	0.30195709673289955	0.18180207987740785	0.19491078486970226	0.32133003851998976	0.038063003696429815	1.3957426919515922E-6	1.3957426919515924E-6	-41700.79290715762	0.0	-153.29817738444365
268000	-41855.224538570306	-153.00816188156185	-41702.216376688746	357.788923575379	-28.788923575378988	2274.3246046926115	1092.5947127022632	0.007665123534624048	5.7994888343960165	0.30071234102610594	0.1820501732867913	0.19806751074480405	0.31916997494229815	0.038063003696429815	1.6709908349218405E-6	1.670990834921841E-6	-41702.216376688746	0.0	-151.17451737548686
269000	-41851.17481092628	-150.57367410172913	-41700.601136824545	341.4200226872975	-12.42002268729749	2105.2084143342267	747.7004918704636	0.0067310575641509295	5.7994888343960165	0.30071234102610594	0.18461625396401357	0.1940671675458161	0.32060423746406386	0.049107210979171166	1.4230611740774145E-6	1.4230611740774145E-6	-41700.601136824545	0.0	-149.16268193224778
270000	-41857.90267340383	-157.80390919209873	-41700.098764211725	448.9011124295755	-119.9011124295755	2645.246864793148	1127.0360620770489	0.007332851599773339	5.7994888343960165	0.2980802133799426	0.17943518796128405	0.1940671675458161	0.3284174311129567	0.049107210979171166	1.4025652071097655E-6	1.4025652071097658E-6	-41700.098764211725	0.0	-156.07879465603494
271000	-41852.057717128875	-145.4932750917386	-41706.56444203714	333.55354399736285	-4.553543997362851	1779.7641041789489	280.8596799910742	-0.0017358198316152903	4.78682293254092	0.2980802133799426	0.18170575256057975	0.19349309857617356	0.3267209354833035	0.08524953971591738	1.9775362050991775E-6	1.9775362050991783E-6	-41706.56444203714	0.0	-145.0685206008539
272000	-41839.19072509761	-141.75299427347932	-41697.43773082413	329.21941603278	-0.219416032779975	1642.1849339696505	261.2816749028346	0.002124509246387925	4.78682293254092	0.3008720994142177	0.18170575256057975	0.19734665030326845	0.3200754977219335	0.08524953971591738	2.4598011158911456E-6	2.459801115891146E-6	-41697.43773082413	0.0	-141.25357138486825
273000	-41841.47093365615	-137.21794469609992	-41704.25298896005	334.6054820905167	-5.605482090516716	1497.000523556165	246.26013846723282	0.0011735063279084094	5.646130631842218	0.3008720994142177	0.18230211417380923	0.19675028869003897	0.3200754977219335	0.0901090932840571	2.199207767144529E-6	2.1992077671445288E-6	-41704.25298896005	0.0	-136.54848734991415
274000	-41846.795698624155	-150.20702600378874	-41696.58867262037	397.3225278167744	-68.32252781677442	2110.431443965561	559.5546081200442	0.002435968985742532	5.253213258852339	0.3008720994142177	0.18230211417380923	0.19675028869003897	0.3200754977219335	0.0879535589097393	2.056219373345544E-6	2.0562193733455435E-6	-41696.58867262037	0.0	-148.98800117492914
275000	-41847.08092109012	-149.0046596132752	-41698.07626147685	336.26263913682874	-7.262639136828739	1893.6931933048588	303.96366364322023	-0.0019610251728169235	6.1678728250525765	0.2987976837402784	0.18451035867708035	0.19561345402131788	0.32107850356132284	0.0879535589097393	2.0575545730262935E-6	2.0575545730262926E-6	-41698.07626147685	0.0	-148.136484815661
276000	-41849.48897218162	-148.73302971442973	-41700.75594246719	334.45986627949446	-5.459866279494463	1818.1428470091191	178.43194681072305	-0.005105873037950742	5.964886493502633	0.29740252047837745	0.18451035867708035	0.19636729221776414	0.32171982862677756	0.024089962475657443	2.296871671577846E-6	2.2968716715778465E-6	-41700.75594246719	0.0	-148.520848705429
277000	-41848.0859302636	-150.64795476700434	-41697.4379754966	331.3333988993193	-2.33339889931932	2023.71330435964	286.89133648258957	0.00167771748557259	4.937428456432547	0.29740252047837745	0.18451035867708035	0.1964843449595666	0.3216027758849751	0.03153791370749774	1.8070740370906319E-6	1.8070740370906327E-6	-41697.4379754966	0.0	-150.37510258954512
278000	-41846.27111072734	-148.98169175230873	-41697.28941897504	329.86469511248197	-0.864695112481968	1941.335510235374	583.7618217643482	0.005938610299553714	6.313790924767952	0.29741776237459017	0.18431951066896207	0.1964843449595666	0.32177838199688064	0.022604943998035552	1.7512535827798817E-6	1.751253582779882E-6	-41697.28941897504	0.0	-147.6124353232446
279000	-41857.71181866697	-158.20259662396447	-41699.509222043	388.7263488250773	-59.72634882507731	2657.7329643014223	535.7011295385014	0.00363170655469761	6.694411807418511	0.30036602502273674	0.17945633276959838	0.19612752070264236	0.324050121505022	0.04196499990706367	1.366054949030113E-6	1.3660549490301134E-6	-41699.509222043	0.0	-157.0772350290118
280000	-41854.22873658258	-153.18404361049275	-41701.04469297209	364.39240754253507	-35.39240754253507	2329.23969969284	610.1224932164961	0.0029006314385357323	7.861211854900945	0.2982587283778049	0.1815636294145302	0.19612752070264236	0.324050121505022	0.004865259030156721	1.843912613531793E-6	1.8439126135317937E-6	-41701.04469297209	0.0	-151.51835645994487
281000	-41852.90581005281	-153.32337048060293	-41699.58243957221	392.04521846786974	-63.045218467869745	2377.920244598481	595.4668068772112	0.002650676969321879	5.921717677029238	0.29728502781127675	0.18510463063056	0.19612752070264236	0.3214828208555203	0.08858286111515781	1.6607906630740793E-6	1.660790663074079E-6	-41699.58243957221	0.0	-152.02929240652546
282000	-41858.00888364293	-155.72163821359013	-41702.28724542934	379.60402511310593	-50.60402511310593	2415.405451359117	432.0680328831224	2.668259867288801E-4	6.823420605352411	0.30184308069061483	0.18435113304196207	0.19464161607811364	0.3191641701893089	0.08858286111515781	1.4818905149221847E-6	1.4818905149221845E-6	-41702.28724542934	0.0	-154.61386511821934
283000	-41867.658332414896	-166.7613446420663	-41700.89698777283	503.59912248394266	-174.59912248394266	3648.925368215605	1364.8768326844865	0.0022823473270457677	7.482387340883937	0.2989934393725295	0.18435113304196207	0.19447417386750188	0.32218125371800604	0.09836979364362498	1.0397515724810684E-6	1.0397515724810682E-6	-41700.89698777283	0.0	-164.65085232370402
284000	-41874.31694812461	-167.8452982823334	-41706.47164984227	555.5547276376757	-226.55472763767568	3924.8271989515615	1843.1422760599146	0.0042690895689567925	7.482387340883937	0.30056743701229743	0.18593099117415518	0.19760058429967597	0.3159009875138709	0.04485549459348739	1.0067084744281956E-6	1.0067084744281953E-6	-41706.47164984227	0.0	-165.57274260155359
285000	-41868.267186783676	-170.6070466187	-41697.660140164975	545.6830872720822	-216.68308727208216	4254.617917211108	2123.6716856081025	0.004555576182253177	6.610154312047328	0.30056743701229743	0.18593099117415518	0.19856464590658982	0.3149369259069571	0.03178695214489805	8.882067035197221E-7	8.882067035197221E-7	-41697.660140164975	0.0	-168.51181174069828
286000	-41884.20008465932	-182.5211316677471	-41701.67895299158	867.832451712358	-538.832451712358	6987.4343151693065	2863.827924425015	0.0020361512136782395	6.610154312047328	0.2912144136739894	0.18593099117415518	0.19856464590658982	0.3242899492452651	0.11419144128970364	5.875310820469304E-7	5.875310820469306E-7	-41701.67895299158	0.0	-180.39859616099238
287000	-41877.52272657645	-181.7877316288289	-41695.73499494762	741.8645508554818	-412.86455085548175	6309.735404113136	2712.593903293248	0.002276397988271214	10.812754926509639	0.3007006001077411	0.18050934944831376	0.1952563671500921	0.32353368329385257	0.3052424829109289	5.780143474688335E-7	5.780143474688333E-7	-41695.73499494762	0.0	-178.44899247068628
288000	-41874.60933150747	-176.2422661135772	-41698.36706539389	654.7827189302485	-325.7827189302485	5210.258263579732	1758.1117517080372	0.0018165438704622677	10.637508390881232	0.29672098466286717	0.18094898178036334	0.19879635026291637	0.32353368329385257	0.3052424829109289	6.733217132689451E-7	6.73321713268945E-7	-41698.36706539389	0.0	-173.22544734648775
289000	-41871.45535279324	-175.57768929006374	-41695.877663503175	767.9784403396609	-438.9784403396609	5529.639729028069	1840.816235858682	0.0013800302535189543	5.987799978093684	0.29672098466286717	0.18204551112579284	0.19769982091748686	0.32353368329385257	0.03998478289906749	6.497455046337934E-7	6.497455046337934E-7	-41695.877663503175	0.0	-174.0611369360953
290000	-41873.79296180049	-176.46737488599496	-41697.3255869145	684.2695124604679	-355.2695124604679	5406.12638443764	2151.1415292301567	0.002330737254021962	7.6260095628848905	0.2971021685608583	0.18418811947947894	0.19769982091748686	0.32100989104217537	0.07305526819979334	8.349763788222188E-7	8.349763788222187E-7	-41697.3255869145	0.0	-174.1972498528549
291000	-41875.87975335057	-177.66466891514162	-41698.21508443543	634.5619237870374	-305.56192378703736	5589.090251513801	1913.0602518783076	0.0026792258386409353	7.222074630706191	0.2987557736947059	0.18418811947947894	0.19769982091748686	0.31935628590832776	0.015653585657187025	7.242205320379263E-7	7.24220532037926E-7	-41698.21508443543	0.0	-175.81171868584505
292000	-41879.38561089992	-179.1862886418108	-41700.19932225811	702.657934800454	-373.657934800454	5325.6549649398485	4281.046507929476	0.003549518247742805	6.903103815024071	0.2987557736947059	0.18013100809483848	0.198558062726027	0.3225551554844281	0.03413457933199362	6.353092637580727E-7	6.353092637580731E-7	-41700.19932225811	0.0	-176.5487396800849
293000	-41876.05844883841	-173.94416224820938	-41702.1142865902	657.2202041888535	-328.2202041888535	4905.569092775759	2489.0987863094324	0.003470829616256007	7.707241268561751	0.2987557736947059	0.18013100809483848	0.20074853856370495	0.32036467964675014	0.016452219273695463	7.837690493242098E-7	7.837690493242098E-7	-41702.1142865902	0.0	-171.5964422746139
294000	-41866.61921366487	-169.07188728734442	-41697.54732637752	517.1041992015672	-188.1041992015672	4060.391505712206	1557.6308432799624	0.003145517548761073	6.345744744032351	0.2990392558770895	0.1861616724969198	0.19548950878780452	0.3193095628381856	0.10316254920210033	9.172741666762603E-7	9.172741666762604E-7	-41697.54732637752	0.0	-167.1895549964998
295000	-41878.32121673989	-175.10580863705715	-41703.215408102835	688.0455770523837	-359.0455770523837	5367.909031638587	1821.1405459996777	0.0017617071168931561	5.212029717653528	0.2990392558770895	0.1804346347988611	0.19548950878780452	0.32503660053624434	0.058520354523065796	6.009447068556308E-7	6.009447068556307E-7	-41703.215408102835	0.0	-173.79053691978504
296000	-41872.37831682436	-174.70682620285086	-41697.67149062151	815.6022387658619	-486.6022387658619	5853.545205391926	1345.832407249069	0.0014812037825524618	4.651273682069307	0.2990392558770895	0.1804346347988611	0.19548950878780452	0.32503660053624434	0.016454564870336925	5.538545854092574E-7	5.538545854092574E-7	-41697.67149062151	0.0	-174.03883450340302
297000	-41883.019718395946	-183.447078330777	-41699.57264006517	1006.8494748518091	-677.8494748518091	7591.8842867549065	1334.8312600678673	-8.535409150237463E-5	8.60796658356568	0.29314184676103444	0.18633204391491617	0.19548950878780452	0.32503660053624434	0.04128551697678154	5.380129557546317E-7	5.380129557546319E-7	-41699.57264006517	0.0	-181.93481952711377
298000	-41877.66693690771	-171.51950938440868	-41706.147427523305	619.1235382920194	-290.12353829201936	4573.178269264697	740.3335880242515	9.706863416876791E-6	6.616101332859818	0.3022400707635493	0.18350269558461382	0.19033206343813341	0.323925170213703	0.050556395905624864	6.421838879556649E-7	6.421838879556647E-7	-41706.147427523305	0.0	-170.70742039897965
299000	-41867.57317628884	-166.89970211385483	-41700.67347417498	635.1512372023733	-306.1512372023733	4200.877804692441	642.1301640882547	8.532274021029136E-4	5.05656520906207	0.3022400707635493	0.18350269558461382	0.19247264081736384	0.3217845928344725	0.06958501287564604	8.614364009638221E-7	8.61436400963822E-7	-41700.67347417498	0.0	-166.40762647880766
300000	-41874.46597059546	-163.7949423724442	-41710.67102822302	537.8167421287189	-208.81674212871894	3580.0628560511354	1064.5295939720452	0.003200214348828875	8.104910274641481	0.30326241324296727	0.18248035310519584	0.19247264081736384	0.3217845928344725	0.06958501287564604	9.892663155247912E-7	9.892663155247912E-7	-41710.67102822302	0.0	-161.8866410987203
301000	-41873.0914824923	-172.15498124009653	-41700.9365012522	615.5006781670327	-286.5006781670327	4863.52312563395	962.8752222090338	2.1019677244447747E-4	4.366590343491075	0.30326241324296727	0.18248035310519584	0.19247264081736384	0.3217845928344725	0.11766532383540329	7.770625852328437E-7	7.770625852328437E-7	-41700.9365012522	0.0	-171.46200428615379
302000	-41861.99059768558	-168.4572205510473	-41693.53337713453	572.9572974524176	-243.9572974524176	4156.183810627436	1308.631488620926	0.0017909744874842648	5.696677350861083	0.29648731810831364	0.18248035310519584	0.19884839686717762	0.3221839319193124	0.0523887488001854	8.427569613996595E-7	8.427569613996596E-7	-41693.53337713453	0.0	-167.07985080815513
303000	-41862.05473225682	-159.67548632240778	-41702.37924593442	468.911897677485	-139.911897677485	3210.8057126749973	591.9503426149713	0.0014128331866972653	5.696677350861083	0.2974313629362402	0.1808984826239716	0.195527438209981	0.3261427162298067	0.18498601230387848	1.0681853583880322E-6	1.0681853583880318E-6	-41702.37924593442	0.0	-158.6249851051931
304000	-41876.706224964524	-166.08574138217787	-41710.620483582345	640.2887230354518	-311.28872303545177	4086.4661005479284	549.5162138771793	-0.0017081461543062644	5.807688891541679	0.2974313629362402	0.1808984826239716	0.195527438209981	0.3261427162298067	0.185155286914014	9.32410028153386E-7	9.324100281533863E-7	-41710.620483582345	0.0	-165.2725806118639
305000	-41865.84454293592	-164.0775296199163	-41701.767013316006	516.791279926516	-187.79127992651604	3469.060126553878	1366.9342388306736	0.0030554315853757574	5.514045678889778	0.3054366386960928	0.1808984826239716	0.195527438209981	0.31813744046995407	0.185155286914014	1.075761576300192E-6	1.0757615763001918E-6	-41701.767013316006	0.0	-162.2221074857335
306000	-41874.14862566431	-169.04197445113786	-41705.10665121317	518.6905784127954	-189.6905784127954	3627.0463678395645	820.938416883937	-0.0016461357982572636	7.570900505502361	0.3054366386960928	0.1812763193236366	0.195527438209981	0.31775960377028906	0.5368128088513444	1.0881960500508212E-6	1.088196050050821E-6	-41705.10665121317	0.0	-166.54857111721338
307000	-41880.01373564855	-176.0462436837067	-41703.967491964846	611.8103384154076	-282.8103384154076	5146.134391208732	2475.4281201334124	0.004197653102479811	7.159489731675985	0.2990620252914687	0.1876509327282607	0.19265448959545511	0.320632552384815	0.10624393404944017	7.727411593043425E-7	7.727411593043428E-7	-41703.967491964846	0.0	-173.67614039737012
308000	-41869.58344812688	-170.66599396872957	-41698.91745415815	535.2889826890921	-206.2889826890921	4355.60060849241	1542.2843221399544	0.0031320809449223302	5.80326142345857	0.2990620252914687	0.18642226654769048	0.19388315577602533	0.320632552384815	0.20325666239913207	9.451977506173418E-7	9.45197750617342E-7	-41698.91745415815	0.0	-168.74901821921253
309000	-41858.7042890227	-161.61019768491582	-41697.094091337785	400.79951121499704	-71.79951121499704	3091.3530996601958	701.3363067290837	0.002293230219671913	7.3675880000989125	0.29924401439183784	0.18364418599055884	0.19666123633315696	0.3204505632844458	0.12350471322181647	1.1529097200801015E-6	1.152909720080101E-6	-41697.094091337785	0.0	-160.04551587871543
310000	-41865.33511890421	-162.88859549240357	-41702.4465234118	446.4925568935962	-117.4925568935962	3291.370567732619	760.1614762765731	0.0016781353389359558	5.716868410116959	0.2945859396633415	0.17904936758535717	0.2003175815618582	0.32604711118944263	0.028492526558031753	1.1865120834597888E-6	1.1865120834597884E-6	-41702.4465234118	0.0	-161.84110040979385
311000	-41859.74906930344	-158.70925249726122	-41701.03981680618	435.00072684374436	-106.00072684374436	2855.525466485148	1128.1303307319727	0.004599454486512128	6.173442769828691	0.29812696838939995	0.1809531766037766	0.19841377254343875	0.3225060824633842	0.09170687090382972	1.319765287346555E-6	1.319765287346555E-6	-41701.03981680618	0.0	-156.87521401431908
312000	-41858.04376686269	-157.40985670291207	-41700.63391015978	399.0696629835927	-70.0696629835927	2476.268135395891	1502.4369888594358	0.010005011842871859	6.173442769828691	0.29673401211460126	0.1816753344018997	0.19841377254343875	0.32317688094005975	0.09170687090382972	1.8287280417474142E-6	1.828728041747414E-6	-41700.63391015978	0.0	-155.0311078782512
313000	-41862.10506700363	-161.34821792604228	-41700.75684907759	385.41320806870306	-56.41320806870306	2567.7831777629435	2666.442981905998	0.008421688278925839	9.379555755518222	0.29673401211460126	0.18145986242442375	0.19646230441998108	0.3253438210409934	0.03696572109269906	1.3092171016492325E-6	1.309217101649233E-6	-41700.75684907759	0.0	-157.96157329961503
314000	-41851.11807345872	-155.28437740548307	-41695.83369605323	354.31225000159606	-25.312250001596055	2404.342650561892	950.1791789003346	0.0063073289855255805	5.872201687538716	0.29673401211460126	0.18145986242442375	0.19646230441998108	0.3253438210409934	0.10182330422397118	1.3144392481531865E-6	1.3144392481531867E-6	-41695.83369605323	0.0	-153.60239485953542
315000	-41849.70742407345	-149.97656369519873	-41699.73086037825	368.71354127459074	-39.71354127459074	2016.9529881052958	798.6554726926607	0.007286247331726523	6.61404131615285	0.3045646752863335	0.18145986242442375	0.1940498328737259	0.31992562941551633	0.03362318875467605	1.7793834924953621E-6	1.7793834924953626E-6	-41699.73086037825	0.0	-148.1919078074848
316000	-41850.37684769316	-144.32155481709833	-41706.05529287606	345.2087084477938	-16.20870844779381	1724.8827993596892	374.7203881087566	0.0024754087925370678	8.28896925753994	0.3028753780585949	0.18260016328412182	0.1940498328737259	0.3204746257835569	0.053787272594155486	2.0488444776345264E-6	2.048844477634526E-6	-41706.05529287606	0.0	-142.77911322822283
317000	-41849.99613410625	-143.84869521434382	-41706.14743889191	352.06497903566344	-23.06497903566344	1756.4827209793261	326.2066365839089	0.003125615644581174	5.031308740645683	0.29883670751564057	0.18260016328412182	0.1940498328737259	0.3245132963265112	0.02758850282495183	2.2021927916429095E-6	2.20219279164291E-6	-41706.14743889191	0.0	-143.25176280810194
318000	-41841.27086234781	-139.15059431039433	-41702.12026803742	360.89907748906006	-31.899077489060062	1609.281847172048	149.6329938961266	-0.0028169033894602825	6.755849778038663	0.29883670751564057	0.1817721560054152	0.19645847129999902	0.3229326651789447	0.06130088950263466	2.2361164334324877E-6	2.2361164334324877E-6	-41702.12026803742	0.0	-138.8103702905624
319000	-41853.563916786545	-142.68378195238893	-41710.88013483416	372.8639035785903	-43.86390357859028	1720.4737305906153	84.15480903347004	-0.008908150667449724	6.755849778038663	0.29883670751564057	0.18536002460736173	0.19415484993803347	0.3216484179389637	0.09814270393876265	2.4084602114904872E-6	2.408460211490487E-6	-41710.88013483416	0.0	-142.85645980582996
320000	-41844.6004887294	-143.15046064354618	-41701.45002808585	357.07033074218236	-28.070330742182364	1739.0042256994411	174.82643578818684	-0.002340979439434314	5.94975058438622	0.29883670751564057	0.18536002460736173	0.19359717961278072	0.32220608826421643	0.05383091632157905	1.8913101646042289E-6	1.8913101646042293E-6	-41701.45002808585	0.0	-142.9824195670657
321000	-41850.411349307375	-141.62506231949357	-41708.78628698788	398.96242290586736	-69.96242290586736	1849.7073753127	141.07905310034195	-0.004083105088419594	7.44870671859888	0.30445699339200827	0.179739738730994	0.19359717961278072	0.32220608826421643	0.05383091632157905	1.989198147517915E-6	1.9891981475179154E-6	-41708.78628698788	0.0	-141.33019456685034
322000	-41854.8213016005	-151.78570967062146	-41703.03559192988	433.4042988077269	-104.40429880772689	2342.705228690742	221.05105400227805	-0.002677543961167664	5.916896224623233	0.30104525970826174	0.18682066007290413	0.19148933379590094	0.32064474642293256	0.043716842910876415	1.4053876653375403E-6	1.40538766533754E-6	-41703.03559192988	0.0	-151.69869200205494
323000	-41857.575648567785	-151.63691006854498	-41705.93873849924	350.99322326707755	-21.993223267077553	2125.3259536933174	399.8731894480248	-3.336573042628842E-4	6.130215570803191	0.30104525970826174	0.18682066007290413	0.19148933379590094	0.32064474642293256	0.0811165892671318	1.8025335842801176E-6	1.8025335842801182E-6	-41705.93873849924	0.0	-150.62973509627744
324000	-41852.054868793304	-146.1267839174904	-41705.92808487581	347.3341337913215	-18.334133791321506	1780.3484956215261	447.71745215751974	0.003079208900522142	6.130215570803191	0.2961116474812257	0.18352276474972598	0.19148933379590094	0.32887625397314674	0.30363178077885433	2.2074948451399356E-6	2.2074948451399356E-6	-41705.92808487581	0.0	-144.36312382129023
325000	-41846.09369095715	-147.94633142958793	-41698.14735952756	372.9488156606434	-43.94881566064339	1906.3724579491445	727.8510948639404	0.006496202669343155	7.258603522929115	0.29690982656731	0.18272458566364172	0.1945501820524422	0.32581540571660544	0.041235129989725935	1.9108789372527313E-6	1.9108789372527313E-6	-41698.14735952756	0.0	-146.0327319534909
326000	-41855.11715997335	-155.2989146740844	-41699.81824529926	343.9367559257588	-14.936755925758803	2175.3352692700973	1694.7323861880996	0.008287198232703985	7.258603522929115	0.29926420181984925	0.18272458566364172	0.19219580679990295	0.32581540571660544	0.009498122281115476	1.6094027342007345E-6	1.6094027342007345E-6	-41699.81824529926	0.0	-152.70297856834938
327000	-41858.74908003858	-153.1395970885548	-41705.60948295002	390.5385233577497	-61.53852335774968	2345.682759418213	799.4601076773079	0.007381641110137407	5.481533346179141	0.3031547912487375	0.18283627199712166	0.19208240033051815	0.321926536423622	0.11345746187735142	1.3359463048674977E-6	1.3359463048674981E-6	-41705.60948295002	0.0	-151.6967786498561
328000	-41857.73458065788	-152.1272834210384	-41705.60729723684	357.8723403025066	-28.872340302506586	2218.723358867719	953.7664481466905	0.00621343782849752	7.193117504580464	0.29899543204621964	0.1835061213908726	0.19503348223863634	0.32246496432427074	0.025409980245360165	1.722500294036977E-6	1.7225002940369766E-6	-41705.60729723684	0.0	-150.10213058478737
329000	-41857.9096936002	-155.16500879807856	-41702.74468480212	364.600430661752	-35.600430661752	2397.7279605610415	1117.1126784368325	0.007043685480134431	6.60563983516272	0.29899543204621964	0.18485090328389442	0.19503348223863634	0.32112018243124896	0.23616993819319962	1.3882796199529828E-6	1.388279619952983E-6	-41702.74468480212	0.0	-152.8331172828803
330000	-41857.44477056231	-159.00704806787635	-41698.43772249443	489.5279065313821	-160.5279065313821	3027.841460264857	754.7136513225165	0.0034605039993413278	6.376978208785629	0.29962243186886267	0.1842239034612514	0.19503348223863634	0.32112018243124896	0.23616993819319962	1.0949260046329504E-6	1.0949260046329506E-6	-41698.43772249443	0.0	-157.38395652813728
331000	-41852.180118226104	-152.79807946380896	-41699.3820387623	399.24163863220076	-70.24163863220076	2244.0847749834584	803.955595971686	0.006737343627010138	5.998352370650429	0.2952409234484416	0.18421998111750926	0.19941891300279957	0.32112018243124896	0.14336835787161653	1.7990445722048333E-6	1.7990445722048333E-6	-41699.3820387623	0.0	-150.98516409130056
332000	-41857.4960094182	-151.29468961359336	-41706.20131980461	331.3127438239578	-2.312743823957817	1972.281168428059	1177.949697588879	0.009575967920850649	7.8663286025633115	0.2952409234484416	0.18209806084773517	0.1986085171622614	0.3240524985415612	0.14336835787161653	2.3982804867824574E-6	2.398280486782457E-6	-41706.20131980461	0.0	-148.43353626515022
333000	-41848.7506291518	-149.0722456380527	-41699.67838351375	366.42991488106924	-37.42991488106924	2037.869077059348	504.3555250917361	0.0030551175129055613	6.187730645221297	0.2968800970535957	0.18209806084773517	0.19492080453661403	0.3261010375620545	0.3948046355717511	1.9713446426307355E-6	1.971344642630735E-6	-41699.67838351375	0.0	-147.11079886960454
334000	-41857.76725516279	-158.41875289919744	-41699.348502263594	404.9430220978735	-75.9430220978735	2872.7828843110747	567.989398421827	9.206221517033034E-4	7.1287444294180595	0.299215926724202	0.18209806084773517	0.19492080453661403	0.3237652078914482	0.0356354063443399	1.2560606338558135E-6	1.2560606338558137E-6	-41699.348502263594	0.0	-157.2276389651375
335000	-41853.71653518753	-156.70056124382725	-41697.0159739437	391.46606686470693	-62.46606686470693	2696.1757745056425	600.1182305396967	0.0030697161059308293	7.1287444294180595	0.29821182194320855	0.1838909213173329	0.19413204884800975	0.3237652078914482	0.09986516735254859	1.2681952652578168E-6	1.2681952652578166E-6	-41697.0159739437	0.0	-155.28451864308542
336000	-41845.662337224334	-147.13705632420422	-41698.52528090013	338.7386274712666	-9.738627471266625	1852.1297850461133	413.9567679250545	0.0022784148609228056	10.105775213946467	0.2976631270636927	0.1838909213173329	0.19366557139501517	0.32478038022395866	0.08833470368142929	1.8639922643286733E-6	1.8639922643286727E-6	-41698.52528090013	0.0	-145.15196564963978
337000	-41849.78299963036	-150.24902220301664	-41699.533977427345	345.8566087387603	-16.856608738760315	2034.9437255261637	403.24152219397973	6.905369877252761E-4	6.849995024199102	0.29654516192231156	0.186744105288538	0.19478353653639632	0.32192719625275357	0.05648594301997024	2.0174709266041365E-6	2.017470926604137E-6	-41699.533977427345	0.0	-149.0308724438763
338000	-41840.698745373884	-141.5280698007442	-41699.17067557314	329.6230271955408	-0.6230271955408284	1645.0662254618373	227.53418783715878	9.375072251949883E-4	4.785698529602998	0.3010412666738548	0.186744105288538	0.19413969833830805	0.3180749296992986	0.007205876330374858	2.2567858451798415E-6	2.25678584517984E-6	-41699.17067557314	0.0	-141.37503112195236
339000	-41846.620378068765	-145.16799232487892	-41701.45238574388	361.56627051447344	-32.566270514473445	1833.8918582471451	253.6002378622602	0.0017010820260387315	4.785698529602998	0.3010412666738548	0.18482245266019137	0.19606135096665467	0.3180749296992986	0.05974264817682498	1.747076048769609E-6	1.7470760487696083E-6	-41701.45238574388	0.0	-144.97863478315986
340000	-41846.97001711567	-141.48554397867454	-41705.484473136996	341.75163352164356	-12.751633521643555	1616.9115844482433	185.59413676761127	-0.002771775492577325	4.927986098779268	0.3010412666738548	0.18482245266019137	0.1942688889961652	0.3198673916697881	0.04105610238334764	2.263362836761886E-6	2.2633628367618867E-6	-41705.484473136996	0.0	-141.42530865706846
341000	-41846.049680818694	-142.26952786786705	-41703.78015295083	338.7565281486417	-9.756528148641678	1706.3812674699407	298.199476503317	7.365672796355413E-4	6.5688969417904275	0.3010412666738548	0.18469494984228982	0.19439639181406676	0.3198673916697881	0.05830930360946945	2.0033947086978146E-6	2.003394708697815E-6	-41703.78015295083	0.0	-141.3463573518204
342000	-41844.381374772434	-139.6055274376712	-41704.775847334764	343.1758730015331	-14.175873001533091	1586.25555496092	166.74241664879042	-7.770408705790912E-4	7.605855223546382	0.30128302900222453	0.18469494984228982	0.19415462948569698	0.3198673916697881	0.05693202873973555	2.5269660540671634E-6	2.526966054067164E-6	-41704.775847334764	0.0	-138.90260832321894
343000	-41846.73907366362	-139.8686310531246	-41706.870442610496	345.8144271271566	-16.81442712715659	1480.9006873002618	394.07662434260817	0.008924866119114434	8.047518827760483	0.3002024071698075	0.18577557167470687	0.19415462948569698	0.3198673916697881	0.05693202873973555	2.5221717967682465E-6	2.5221717967682465E-6	-41706.870442610496	0.0	-138.13058994526924
344000	-41841.704086152014	-137.75644439770673	-41703.947641754305	329.67768375610314	-0.6776837561031357	1402.7372277872455	300.8050142287946	0.00472304320209528	6.734162806663187	0.3002024071698075	0.18577557167470687	0.19415462948569698	0.3198673916697881	0.22991691946036363	3.299575465418253E-6	3.299575465418252E-6	-41703.947641754305	0.0	-136.08922694372723
345000	-41854.02526356609	-140.2508731045084	-41713.77439046158	338.1454711391245	-9.145471139124481	1577.6695186538595	351.465767605983	0.004886030847940917	7.913025835977974	0.29993370026722643	0.18577557167470687	0.19586288942823318	0.318427838629833	0.026891540909309754	2.414575619209723E-6	2.4145756192097236E-6	-41713.77439046158	0.0	-138.77885717303
346000	-41844.63443395378	-142.10833030595182	-41702.52610364783	335.93149244643354	-6.931492446433538	1610.3302562475808	295.2873219623545	0.001808059744320295	7.574826151737251	0.29993370026722643	0.18577557167470687	0.19586288942823318	0.318427838629833	0.032030544179642274	2.4984210839276963E-6	2.498421083927696E-6	-41702.52610364783	0.0	-140.87749743851555
347000	-41846.52056408562	-138.12213267634542	-41708.398431409274	361.048231158502	-32.048231158502006	1552.9562184842327	320.0738226558185	0.004380385712668102	3.756269422170625	0.29668275617589	0.18577557167470687	0.1975636586777164	0.3199780134716862	0.032030544179642274	2.3302803340947033E-6	2.330280334094702E-6	-41708.398431409274	0.0	-137.82543316084949
348000	-41849.08278585598	-148.87801168332967	-41700.20477417265	359.3947996898514	-30.394799689851425	1973.7913035287827	372.68219111918205	1.6290823503429521E-4	5.982980275088722	0.29853082936837877	0.18577557167470687	0.1933414708711622	0.32235212808575164	0.045685683543196985	1.9779533005662758E-6	1.977953300566277E-6	-41700.20477417265	0.0	-147.96906357911422
349000	-41849.11683847743	-147.4670975803185	-41701.64974089711	378.64349885484836	-49.64349885484836	1895.4442996725863	655.0610119150741	0.006990878433258241	7.424266786926754	0.29853082936837877	0.18538882033641604	0.19372822220945304	0.32235212808575164	0.041049526886503034	1.7170795827329997E-6	1.7170795827329997E-6	-41701.64974089711	0.0	-145.6786456388378
350000	-41838.59059930215	-141.2019026998619	-41697.38869660229	343.2326556203315	-14.232655620331514	1653.237584609393	213.5792047465528	-0.001765135574829794	6.951885006802251	0.2975477865227056	0.18538882033641604	0.19372822220945304	0.32333517093142483	0.041049526886503034	1.9940801762965528E-6	1.994080176296552E-6	-41697.38869660229	0.0	-140.5580380339158
351000	-41838.88280769844	-137.9123704138507	-41700.970437284595	334.4865981651266	-5.4865981651266225	1474.1928907302538	109.37508709858525	-0.0018759715098777873	9.129020624549021	0.2975477865227056	0.18353126537515457	0.19558577717071451	0.32333517093142483	0.03652505555966302	2.3718125094666417E-6	2.3718125094666417E-6	-41700.970437284595	0.0	-137.36945691018735
352000	-41841.82556046015	-145.93750035281235	-41695.88806010734	337.480783763098	-8.480783763097975	1801.7471233954047	292.1227516427131	0.0021392700020209958	6.833166590535444	0.2975477865227056	0.1810424532747439	0.19694905299240104	0.32446070721014897	0.1836988478842806	2.3456243165757822E-6	2.3456243165757827E-6	-41695.88806010734	0.0	-144.66901751603595
353000	-41853.202583202765	-148.45657793422689	-41704.746005268535	363.3585130351095	-34.358513035109524	2023.9422551319053	309.3495329894208	0.0037582578836326333	3.7749444059612327	0.30321601747926785	0.18251471884581283	0.19492768862704749	0.3193415750478713	0.06830146423966056	1.6319011503034728E-6	1.6319011503034732E-6	-41704.746005268535	0.0	-148.42854490708626
354000	-41843.46115410359	-143.71626965741032	-41699.74488444618	340.03308131968026	-11.033081319680264	1720.1043121694213	403.3206615710904	0.0047896584921556335	6.0492296900055464	0.3016581392848984	0.18332870196145587	0.19567158370577398	0.3193415750478713	0.18493901408495306	2.5132440519984796E-6	2.5132440519984796E-6	-41699.74488444618	0.0	-142.23569183437385
355000	-41849.576317752646	-146.84134745506566	-41702.73497029758	345.6627457979482	-16.66274579794822	1848.796857771376	432.183336403002	0.004589522503125155	6.743148741594918	0.3015898678604298	0.18339697338592442	0.19567158370577398	0.3193415750478713	0.059460791079503375	2.4781935215378235E-6	2.478193521537824E-6	-41702.73497029758	0.0	-145.41420112592502
356000	-41852.2765033093	-148.27749234647334	-41703.99901096283	352.94341626428906	-23.943416264289056	1863.079071555896	510.7191938676099	0.0045406749897440035	10.786213348693863	0.3015898678604298	0.18339697338592442	0.1936292006897029	0.32138395806394243	0.12731292713958378	1.982542621390008E-6	1.9825426213900066E-6	-41703.99901096283	0.0	-145.84194141097666
357000	-41846.05773007602	-147.3082486140828	-41698.749481461935	341.0972640361807	-12.097264036180718	1921.9468539924376	317.5112922467326	0.002615125056841791	5.5842092411374615	0.3013667345529811	0.18339697338592442	0.19507666951262614	0.3201596225484679	0.3258886902638364	1.8741784275894076E-6	1.8741784275894085E-6	-41698.749481461935	0.0	-146.1206295864064
358000	-41848.24720606611	-142.3402640850002	-41705.906941981106	332.3975791689817	-3.3975791689816788	1661.8937952164688	394.4216175108753	0.00524948855339649	5.2722590774539215	0.3039394204923983	0.18391786773093666	0.19507666951262614	0.31706604226403845	0.24240169388982807	2.2413995998425604E-6	2.241399599842561E-6	-41705.906941981106	0.0	-141.01015109332727
359000	-41843.44954213768	-142.54177544580477	-41700.907766691875	329.9758693312736	-0.9758693312736	1602.3268302720544	348.2132775382511	0.002505088726960903	6.908846434805346	0.3011568597663186	0.18452165337277435	0.19507666951262614	0.3192448173482805	0.044753450368668714	2.735357577472053E-6	2.735357577472053E-6	-41700.907766691875	0.0	-141.21359400421935
360000	-41847.57409038127	-142.24054788183284	-41705.33354249944	353.988481994855	-24.98848199485502	1647.1818010790234	580.9068770388741	0.00960941080285023	5.910410648076349	0.29615730263075213	0.18452165337277435	0.19545830813274015	0.323862735863733	0.04308967043620076	2.216552142537592E-6	2.2165521425375914E-6	-41705.33354249944	0.0	-140.73183459733164
361000	-41851.399758699015	-143.98201806929146	-41707.417740629724	344.3715524455498	-15.37155244554981	1730.951169449322	530.790285035859	0.00905282588317693	5.9565807912653765	0.2997952565295824	0.1803246820423484	0.19545830813274015	0.3244217532953287	0.10719423587849303	2.458322904795925E-6	2.4583229047959246E-6	-41707.417740629724	0.0	-142.40144157174575
362000	-41851.6804029454	-144.2093568538804	-41707.471046091516	335.6634238647395	-6.663423864739514	1603.5270666455704	550.8247244491812	0.0046099032566185045	6.94721855089483	0.29681763832778074	0.1882524455648823	0.19545830813274015	0.31947160797459645	0.10719423587849303	1.967556362555338E-6	1.9675563625553384E-6	-41707.471046091516	0.0	-142.42976301059522
363000	-41850.1886332536	-148.8693531100518	-41701.31928014355	339.37979317829877	-10.379793178298769	1945.5990673055876	640.5078603818736	0.006382144825686067	4.176565822120502	0.29681763832778074	0.18258984760109304	0.19545830813274015	0.3251342059383857	0.10785106365892833	1.8404866761832462E-6	1.8404866761832466E-6	-41701.31928014355	0.0	-147.7889198974139
364000	-41858.21544995735	-151.93605904599949	-41706.27939091135	371.14829318405145	-42.148293184051454	2216.3458941455483	605.4457774493233	0.0026104761235465697	8.24824641397904	0.2969265388450239	0.18258984760109304	0.19545830813274015	0.32502530542114255	0.021612169280533017	1.6669682882445378E-6	1.6669682882445374E-6	-41706.27939091135	0.0	-150.19001765903326
365000	-41855.05223573127	-154.2144150317156	-41700.837820699555	409.50300981492313	-80.50300981492313	2364.43379211626	843.0352680549453	0.0041442225562853315	8.24824641397904	0.2990078709899658	0.18258984760109304	0.19337697598779824	0.32502530542114255	0.10054072330285048	1.5574476191109856E-6	1.5574476191109854E-6	-41700.837820699555	0.0	-152.02582552937352
366000	-41851.78510380543	-152.6227314289373	-41699.16237237649	332.3128491063557	-3.3128491063557135	2138.6006132018156	1195.399091466583	0.0077308934012197805	6.267831279501471	0.2990078709899658	0.18005628990549535	0.1985692037903282	0.3223666353142103	0.037860702152790346	1.6873383485947843E-6	1.6873383485947852E-6	-41699.16237237649	0.0	-150.54137284122385
367000	-41867.87608612468	-154.21992649079843	-41713.65615963388	384.74164268574486	-55.741642685744864	2444.631734287813	757.510495449489	0.004812298262657624	5.182544134092969	0.30215344509091563	0.18005628990549535	0.196890003939451	0.3209002610641376	0.028638570502425575	1.8691304408455353E-6	1.869130440845535E-6	-41713.65615963388	0.0	-152.93782970742689
368000	-41855.507741883775	-150.45396232803168	-41705.05377955575	335.30686648449756	-6.3068664844975615	2014.2200125983236	516.763865761189	0.0022469530784330616	5.363917158818764	0.30160037654475863	0.180589412501951	0.19635688134299534	0.3214533296102946	0.33611327513959693	2.050003569373432E-6	2.050003569373432E-6	-41705.05377955575	0.0	-148.77117521487006
369000	-41861.571059891976	-159.44246462523537	-41702.12859526674	396.4847866908706	-67.48478669087058	2744.7974057434394	425.28539883451685	9.725870652766899E-4	4.884097492162616	0.30160037654475863	0.1846610567237075	0.19338720532028847	0.320351361411245	0.33611327513959693	1.417493049673506E-6	1.4174930496735056E-6	-41702.12859526674	0.0	-158.43692735457893
370000	-41857.07866366963	-152.0769859833168	-41705.00167768631	386.9704952474178	-57.97049524741777	2209.532724722392	463.38325322379575	1.851684221835289E-4	7.811497591717709	0.2979824195452628	0.1846610567237075	0.19700516231978435	0.320351361411245	0.06185735683546624	1.6358501947187498E-6	1.6358501947187498E-6	-41705.00167768631	0.0	-150.63445667989515
371000	-41853.3335713488	-147.69376279878875	-41705.63980855001	387.69201589910574	-58.69201589910574	1954.6449509266845	899.0102488318598	0.008714087656551206	4.935938922035199	0.2979824195452628	0.18421334216250976	0.19700516231978435	0.3207990759724427	0.06568303887548856	1.5342680837803761E-6	1.5342680837803766E-6	-41705.63980855001	0.0	-146.20919424107683
372000	-41849.42968484384	-150.4787558301944	-41698.95092901364	367.29051947523703	-38.29051947523703	2061.9484075356977	322.29289747053446	0.0033074943018825327	4.935938922035199	0.2994905930857328	0.18318168098994114	0.19362275228368314	0.3237049736406425	0.2517133732160649	1.9437543583966627E-6	1.9437543583966627E-6	-41698.95092901364	0.0	-149.6150453211842
373000	-41847.70181232269	-144.9531885288529	-41702.748623793836	349.60027404978706	-20.60027404978706	1753.0419896784197	310.6227266225157	6.376388888833392E-5	4.935938922035199	0.2994905930857328	0.18318168098994114	0.19362275228368314	0.3237049736406425	0.07747190964300904	2.225357030642564E-6	2.225357030642564E-6	-41702.748623793836	0.0	-144.33115017992824
374000	-41856.023673468546	-151.03574176877117	-41704.987931699776	382.04631973718455	-53.04631973718455	2219.431670923531	851.4226454938286	0.007222686692642859	5.751600210660277	0.3013858374748386	0.18128643660083535	0.19362275228368314	0.3237049736406425	0.11394206680971675	1.7759210457896607E-6	1.7759210457896602E-6	-41704.987931699776	0.0	-149.28430999150882
375000	-41859.14559427194	-156.44368423421326	-41702.70191003773	409.115399838068	-80.11539983806802	2713.0860639045595	938.3475117689154	0.0058093520099458664	6.056873642170265	0.29945350279714644	0.18342201200631034	0.194256507148793	0.3228679780477498	0.04389211619612653	1.1572606403250642E-6	1.1572606403250636E-6	-41702.70191003773	0.0	-154.96889365974823
376000	-41855.243495209856	-147.39854355671355	-41707.84495165314	344.70188268837165	-15.701882688371654	1969.2649172777233	398.58468954927906	0.0037046016193366524	7.649478955120628	0.29945350279714644	0.18672597074813363	0.19358223740160782	0.3202382890531117	0.04389211619612653	1.8479670699700406E-6	1.8479670699700406E-6	-41707.84495165314	0.0	-146.06311820427402
377000	-41847.709912688595	-148.56393161921733	-41699.14598106938	354.4946844024404	-25.494684402440384	2041.8499404270135	401.680340785619	0.003760201866642653	7.649478955120628	0.29945350279714644	0.18505863569397193	0.19597096724468194	0.31951689426419927	0.03908971135296313	1.747121951111349E-6	1.7471219511113487E-6	-41699.14598106938	0.0	-147.27616056098037
378000	-41858.999668246455	-149.96255668784886	-41709.03711155861	340.1596873532064	-11.15968735320638	2063.889672428536	401.4635373615434	0.0034224537918999594	8.872759450333733	0.2924699663604431	0.188672054602342	0.1993410847730152	0.31951689426419927	0.2295761170187159	1.9479485476920247E-6	1.9479485476920243E-6	-41709.03711155861	0.0	-147.99160690372617
379000	-41846.63865477741	-146.1607346477958	-41700.47792012961	329.6476538883982	-0.6476538883982244	1777.055707018802	591.0025044050947	0.007547526924560897	7.485283325399737	0.29913011758254177	0.18634206506304332	0.1950109230902152	0.31951689426419927	0.25536752381455213	2.290490432028838E-6	2.2904904320288385E-6	-41700.47792012961	0.0	-143.86098592857235
380000	-41848.322380346566	-149.22705970076154	-41699.09532064581	365.00671798737847	-36.006717987378465	2053.7821798340847	384.88838057871135	0.003886550804035365	7.485283325399737	0.29825440004665243	0.18486862810900645	0.19550525289969098	0.32137171894464966	0.1845256308454698	1.9065012961110436E-6	1.9065012961110434E-6	-41699.09532064581	0.0	-147.6879492975739
381000	-41861.03377679894	-158.0424759543584	-41702.99130084458	346.73794740922705	-17.737947409227047	2635.160302826599	478.9242512329839	0.001238163513255203	6.145434538131211	0.30124119888594975	0.18188182926970917	0.19550525289969098	0.32137171894464966	0.2127274601409717	1.6388328550829118E-6	1.6388328550829118E-6	-41702.99130084458	0.0	-156.73246749904843
382000	-41849.39150394901	-149.9595885837084	-41699.4319153653	339.9425873852951	-10.942587385295099	2077.898810256105	422.79931231454	0.0032529924536680876	6.504746319571335	0.30124119888594975	0.18188182926970917	0.19550525289969098	0.32137171894464966	0.23658873215533388	2.0314703415229855E-6	2.031470341522986E-6	-41699.4319153653	0.0	-148.41725179889985
383000	-41851.170250451745	-153.1012621615429	-41698.0689882902	336.2743976295216	-7.274397629521616	1933.5435673745815	790.6693898262238	0.002306903210387033	5.760576755557349	0.30110608986299636	0.18201693829266252	0.19550525289969098	0.32137171894464966	0.15198805319628	2.005535363990837E-6	2.005535363990837E-6	-41698.0689882902	0.0	-151.22492101657932
384000	-41864.54493188957	-154.72184255886376	-41709.823089330705	353.48414802505874	-24.484148025058744	2397.9022289890945	1060.0579453801734	0.006580842311501114	5.946433334275218	0.29555565660604294	0.18201693829266252	0.2010556861566444	0.32137171894464966	0.10666077561832216	1.7417625110677464E-6	1.7417625110677466E-6	-41709.823089330705	0.0	-152.75210870005546
385000	-41852.7013535717	-149.4601664572911	-41703.24118711441	390.2017781887716	-61.201778188771584	2055.69211837792	700.1849382776458	0.003913305471238229	6.257927148814541	0.3004326483157217	0.18444311072114597	0.19149795298579209	0.3236262879773398	0.16501612249338418	1.7902141311596292E-6	1.7902141311596305E-6	-41703.24118711441	0.0	-147.64732322476402
386000	-41851.18942681526	-146.89919408170107	-41704.29023273356	346.6169768673351	-17.616976867335097	1952.7666051873332	374.3502782749857	0.003209809588572968	6.257927148814541	0.3004326483157217	0.18229732772295504	0.19149795298579209	0.3257720709755307	0.12990078332147006	2.1304202225184314E-6	2.130420222518432E-6	-41704.29023273356	0.0	-145.70308232632823
387000	-41841.63545144993	-143.1303134408657	-41698.505138009066	330.39337211723256	-1.393372117232559	1700.8715693293393	292.1917947691704	0.0022519371615761508	4.320489967643396	0.2964923699719607	0.1822338687515282	0.1955016903009799	0.3257720709755307	0.0929435316959813	2.122201483445733E-6	2.1222014834457335E-6	-41698.505138009066	0.0	-142.72645250932615
388000	-41846.490686146564	-141.4606327178913	-41705.03005342867	346.4518780291475	-17.451878029147508	1582.8586822813702	430.98615608625227	0.003912476052532338	7.961314988187024	0.2964525833466346	0.1822338687515282	0.19554147692630602	0.3257720709755307	0.06639283686752606	2.3178038011366355E-6	2.3178038011366364E-6	-41705.03005342867	0.0	-139.7084771128474
389000	-41848.54918014881	-147.86244085732548	-41700.68673929149	364.86000575545916	-35.860005755459156	1977.6477995258301	142.29597082420227	-0.004479202942277751	6.547859612355381	0.29777301809925966	0.18711993696087414	0.19567790687925143	0.3194291380606143	0.06326419078568807	1.975491714561339E-6	1.975491714561339E-6	-41700.68673929149	0.0	-147.78279807274572
390000	-41850.71021423551	-150.70088980706547	-41700.00932442844	355.8536996332304	-26.853699633230406	2076.5334955143744	241.6713313118799	-0.0011796118079421365	6.562678599438874	0.3019959019908459	0.1828970530692879	0.19567790687925143	0.3194291380606143	0.029885399293755922	1.8791631593472945E-6	1.8791631593472945E-6	-41700.00932442844	0.0	-150.18512989148556
391000	-41848.07008615907	-146.82638725297784	-41701.24369890609	340.92364410367964	-11.923644103679635	1983.8259192137557	191.59830577168066	-9.261264383430964E-4	4.616503390420934	0.30254627997929606	0.1828970530692879	0.19239832765830372	0.32215833929311183	0.03312141906710422	1.911752799075203E-6	1.911752799075204E-6	-41701.24369890609	0.0	-147.02600491360437
392000	-41845.05445692495	-144.10721036263683	-41700.94724656231	335.7367140234991	-6.736714023499076	1836.6543922697967	166.66007383617688	-0.0032853909528366703	4.616503390420934	0.3000751138698035	0.18176504945263927	0.19460900966252204	0.32355082701503474	0.056275553226603194	2.1889701410428926E-6	2.1889701410428935E-6	-41700.94724656231	0.0	-144.296968038486
393000	-41852.15315161517	-149.7299515302226	-41702.42320008495	396.4366588749068	-67.43665887490681	2256.866685004895	274.5071934870605	-0.0020584924745267047	6.263366225542225	0.2997204469442795	0.18464410307747342	0.19460900966252204	0.3210264403157246	0.03362356208128724	1.6092864306306576E-6	1.6092864306306564E-6	-41702.42320008495	0.0	-149.264382449279
394000	-41855.37975411407	-144.51465718628205	-41710.86509692779	344.32073624116526	-15.320736241165264	1747.1992552005402	175.5143458903763	7.92114810274924E-4	5.966156072989142	0.29562280824665843	0.18464410307747342	0.19460900966252204	0.32512407901334567	0.22410169948265293	2.0477622152556095E-6	2.04776221525561E-6	-41710.86509692779	0.0	-143.96171923045063
395000	-41851.03275367247	-147.56589367439923	-41703.46685999807	348.1862097120795	-19.186209712079517	1957.2049780179611	228.569452812565	-2.617847456047992E-4	5.966156072989142	0.29562280824665843	0.18464410307747342	0.19746901806209108	0.32226407061377665	0.22410169948265293	2.118437263783922E-6	2.1184372637839215E-6	-41703.46685999807	0.0	-146.77722792772798
396000	-41849.60936668286	-145.97433632222473	-41703.63503036064	344.19803791324836	-15.198037913248356	1857.6462884477003	235.4273064447138	0.0015483279418806	6.716243402700621	0.2957049348259561	0.18464410307747342	0.19738689148279337	0.32226407061377665	0.22410169948265293	2.031962244098424E-6	2.0319622440984244E-6	-41703.63503036064	0.0	-144.96611883977155
397000	-41852.94965222851	-149.40868997557732	-41703.54096225293	392.5685428836702	-63.568542883670204	2074.2754454597125	244.67983126535424	0.002259602560558933	7.390385427470099	0.2957049348259561	0.18456836940927882	0.19802192390357712	0.32170477186118746	0.22410169948265293	1.6082400420923657E-6	1.6082400420923654E-6	-41703.54096225293	0.0	-148.37805516309135
398000	-41852.320982997146	-145.03796995209782	-41707.283013045046	334.20063808381417	-5.2006380838141695	1464.2767255987412	737.5622322177419	0.006096049260394221	7.0034644201534775	0.2992256823859794	0.18421000800032103	0.1955040666198847	0.3210602429938143	0.17859591769346153	2.770252653053777E-6	2.7702526530537773E-6	-41707.283013045046	0.0	-142.57589739572902
399000	-41848.84596993884	-146.92071144219702	-41701.925258496645	333.1293369175782	-4.1293369175782	1617.915332041323	1651.821056151859	0.015951606995543616	6.279341780648091	0.2992256823859794	0.18421000800032103	0.19439913712530946	0.32216517248838955	0.10893087727523934	2.6483792670278096E-6	2.6483792670278096E-6	-41701.925258496645	0.0	-143.97699032487006
400000	-41857.58062029242	-149.3199797520528	-41708.26064054037	358.3805766451979	-29.38057664519789	1885.1530556224673	1451.889560582931	0.012958432314770224	3.66401243303234	0.30013305713531535	0.18330263325098511	0.19439913712530946	0.32216517248838955	0.06235178931537426	2.2814206966756252E-6	2.281420696675625E-6	-41708.26064054037	0.0	-147.49510903105903
401000	-41850.86214782837	-147.41596564380774	-41703.44618218456	339.986623003952	-10.98662300395199	1743.4420300578427	898.4273570236796	0.009961101640850368	8.38955286907906	0.29669163892417155	0.18727122781869657	0.19439913712530946	0.32163799613182187	0.020390098768742676	1.9868459325022706E-6	1.9868459325022706E-6	-41703.44618218456	0.0	-145.0115359779718
402000	-41850.82440620432	-145.397664064781	-41705.42674213954	364.068972261938	-35.06897226193797	1958.8460640871933	326.06908740608446	0.0010478772660825835	5.199876769108467	0.29669163892417155	0.18744880064359773	0.1942215643004083	0.32163799613182187	0.0030437760367842295	1.891680407379258E-6	1.8916804073792582E-6	-41705.42674213954	0.0	-144.93673085519177
403000	-41844.49622768784	-139.82399538491978	-41704.672232302924	334.79815029467983	-5.798150294679829	1629.335266296237	177.15286295104968	-0.0030440957471634233	4.032960159858561	0.2964210283886054	0.18280773901808925	0.1942215643004083	0.3265496682928965	0.007091186718694256	2.6491571001774447E-6	2.649157100177444E-6	-41704.672232302924	0.0	-140.0682869293006
404000	-41843.855767673514	-137.2748611126078	-41706.58090656091	334.35038930843814	-5.350389308438139	1510.777468666885	172.7977499529734	-5.899825734259613E-4	8.64276799640021	0.2964210283886054	0.18280773901808925	0.1942215643004083	0.3265496682928965	0.008756621042635035	2.5571933765751273E-6	2.5571933765751277E-6	-41706.58090656091	0.0	-136.38396547720143
405000	-41847.9364786437	-138.50552817930176	-41709.4309504644	344.9819987699288	-15.981998769928794	1513.9518093423603	517.3065386683364	0.009076123528031782	5.796651026135232	0.3002303132986973	0.18157647516260925	0.1948647373182946	0.32332847422039834	0.041714706088675654	2.462245618950643E-6	2.4622456189506437E-6	-41709.4309504644	0.0	-137.05637306275005
406000	-41837.15689066417	-142.01403787682625	-41695.14285278734	338.5962191528016	-9.59621915280161	1540.7752284448748	555.3586636722838	0.00929408440713262	5.796651026135232	0.29865483012802224	0.18414427150416343	0.1948647373182946	0.3223361610495192	0.044916625781354434	2.215418547899196E-6	2.215418547899196E-6	-41695.14285278734	0.0	-140.54544349655626
407000	-41849.01161662347	-141.51964380937738	-41707.491972814096	336.2226514239459	-7.222651423945877	1578.0732673785774	868.1726833043128	0.012733777203606318	5.059194986740577	0.29865483012802224	0.18414427150416343	0.1948647373182946	0.3223361610495192	0.0736138378124222	2.630177100975437E-6	2.6301771009754374E-6	-41707.491972814096	0.0	-139.6401883384955
408000	-41847.39021677046	-145.65017534098547	-41701.740041429475	360.52429278337763	-31.524292783377632	1756.3180039122847	716.0101941240868	0.00850146348829329	6.85119852592175	0.29865483012802224	0.18414427150416343	0.1948647373182946	0.3223361610495192	0.03648658987182388	2.0651151581925836E-6	2.0651151581925836E-6	-41701.740041429475	0.0	-143.7746049890757
409000	-41841.33603610727	-139.28482943282552	-41702.05120667444	330.2307692277898	-1.2307692277897786	1490.0267994554042	344.36076321900305	0.003859123869575141	6.903958424600362	0.297970190806818	0.18482891082536765	0.19374305781817794	0.32345784054963583	0.043926777301935754	2.6516528289039234E-6	2.651652828903923E-6	-41702.05120667444	0.0	-137.9493820501823
410000	-41846.535384988965	-143.39131040499146	-41703.14407458397	340.7831679655531	-11.783167965553105	1737.150949122188	332.5719110529885	0.0036374356448702033	7.348049088840828	0.29864864884134407	0.18284134585178793	0.1966005464482844	0.321909458858583	0.013816934194133587	1.8868711774326253E-6	1.8868711774326244E-6	-41703.14407458397	0.0	-142.29957774992354
411000	-41847.00581143217	-144.78794047680594	-41702.21787095537	343.0369492630541	-14.036949263054112	1741.9422817593702	778.9588288095341	0.008376148349717016	4.710256796254345	0.2981931523562638	0.18284134585178793	0.19705604293336465	0.321909458858583	0.03758932205089689	1.9643264908050537E-6	1.9643264908050533E-6	-41702.21787095537	0.0	-143.39383889884283
412000	-41848.8776574325	-144.888486519524	-41703.98917091298	345.87875927796955	-16.87875927796955	1568.1024999164572	439.8022592744461	0.010471874645055928	6.4254165169791175	0.2981931523562638	0.1815220571994735	0.20013295236627382	0.32015183807798825	0.02029501307373697	2.5585521247565325E-6	2.5585521247565316E-6	-41703.98917091298	0.0	-143.49329054484753
413000	-41850.67345605092	-141.48236499675386	-41709.19109105417	333.0266600673119	-4.026660067311923	1504.5539330076201	721.4203210392847	0.008945584208339349	7.060787916288162	0.2981931523562638	0.1832998597927891	0.20013295236627382	0.3183740354846727	0.04935826488334707	2.537353375963196E-6	2.537353375963196E-6	-41709.19109105417	0.0	-139.34388862119872
414000	-41846.39037664075	-146.40386572233658	-41699.98651091842	333.34633380493545	-4.346333804935455	1737.0272689407814	782.0234657278999	0.009851288669434022	7.060787916288162	0.2983684187671433	0.18312427230790013	0.19187726165711627	0.32663004726783973	0.006252743256583016	2.3607626692476787E-6	2.3607626692476795E-6	-41699.98651091842	0.0	-144.37312202298568
415000	-41850.89148173246	-148.33473935601873	-41702.556742376444	329.70125915640267	-0.7012591564026707	1847.036095201539	1146.6033057810073	0.012075217942663136	7.060787916288162	0.2983684187671433	0.18312427230790013	0.19187726165711627	0.32663004726783973	0.011857542309141655	2.384108597663333E-6	2.3841085976633326E-6	-41702.556742376444	0.0	-145.91096930651648
416000	-41856.20816458084	-153.49364547609048	-41702.71451910475	344.41935985217356	-15.419359852173557	1989.7410098090415	1637.6074350439128	0.010001604570042148	7.060787916288162	0.2957429608434983	0.18312427230790013	0.1945027195807613	0.32663004726783973	0.019761720590457332	2.092589168717784E-6	2.0925891687177844E-6	-41702.71451910475	0.0	-150.78019085359233
417000	-41858.34023450441	-156.01422282556265	-41702.326011678844	381.6526969117967	-52.65269691179668	2430.253635280323	1197.6819392551577	0.005900334219381758	6.490558914186471	0.2957429608434983	0.18240894804900207	0.1945027195807613	0.3273453715267378	0.009162609350954492	1.7591975881719957E-6	1.7591975881719957E-6	-41702.326011678844	0.0	-153.9784911271293
418000	-41854.281558980256	-153.20980113319067	-41701.071757847065	332.7153942645993	-3.715394264599297	2261.02219063771	954.9402081124852	0.00699090507756103	4.969943407865024	0.3015174428298889	0.17989022703898416	0.19124695860438862	0.3273453715267378	0.06120142726020164	1.6093227231609574E-6	1.6093227231609574E-6	-41701.071757847065	0.0	-151.71082781107867
419000	-41855.94293787698	-152.77382069935416	-41703.169117177626	376.19179156390163	-47.19179156390163	2227.5981722401134	299.22515646846966	-0.002312850429118848	7.811870495484859	0.30008985206587463	0.18352724180853083	0.19022157329112824	0.3261613328344658	0.1552501008462996	1.6632838145531133E-6	1.6632838145531133E-6	-41703.169117177626	0.0	-151.5968390578169
420000	-41852.29697383049	-153.1926390609944	-41699.104334769494	350.2837713280238	-21.283771328023818	2304.1201993281074	432.33511059427804	0.0018102336451685597	7.811870495484859	0.301594429854294	0.18352724180853083	0.19022157329112824	0.3246567550460464	0.01791979993787921	1.7342272923184452E-6	1.7342272923184458E-6	-41699.104334769494	0.0	-151.90055088283523
421000	-41852.61915962672	-150.5450393634329	-41702.07412026329	336.0496687661962	-7.049668766196191	2083.1508351267694	674.9653025643067	0.00472401066417316	5.206494301286977	0.301594429854294	0.17735456568791244	0.19639424941174663	0.3246567550460464	0.01329450225542507	1.9151879806355143E-6	1.915187980635514E-6	-41702.07412026329	0.0	-149.31740466013014
422000	-41847.15495624116	-143.55381937611588	-41703.60113686504	356.95875722304265	-27.958757223042653	1757.1594522095238	510.91309423659106	0.008027445077867736	5.414789808709	0.301594429854294	0.1809552027321691	0.19730656933611707	0.32014379807741933	0.01064109385660253	2.033885697289056E-6	2.0338856972890557E-6	-41703.60113686504	0.0	-142.45084050722951
423000	-41854.419195957336	-148.88976058754162	-41705.5294353698	349.8267481995713	-20.826748199571284	2034.8972628937095	595.6447752812896	0.003909232016043342	5.626178534004774	0.301594429854294	0.18208184031230346	0.19617993175598272	0.32014379807741933	0.035124898869188695	1.8179690342010853E-6	1.8179690342010849E-6	-41705.5294353698	0.0	-147.65404072480334
424000	-41850.78319109388	-142.93461543721742	-41707.84857565666	343.97198858691536	-14.971988586915359	1723.1536774886558	366.4677956273115	0.005813329808010114	7.405820256126304	0.301594429854294	0.183222161490919	0.19503961057736718	0.32014379807741933	0.022461040382436334	2.071501855220263E-6	2.071501855220263E-6	-41707.84857565666	0.0	-141.65780280137653
425000	-41853.555377400255	-145.51076940974912	-41708.04460799051	339.12439880632206	-10.124398806322063	1760.3808608155655	626.9091182535077	0.0062001103534659804	6.285618157112225	0.29422799486093487	0.18638177343683615	0.1964429722117137	0.32294725949051484	0.026549740709885184	2.106577815065949E-6	2.1065778150659495E-6	-41708.04460799051	0.0	-143.92347871603755
426000	-41851.13779546997	-149.96292280445442	-41701.17487266551	370.3682394465518	-41.3682394465518	2152.2462895940616	690.17895962922	0.005348890576161282	6.67115623716993	0.30097818203494614	0.18648532364540338	0.1937721425599216	0.31876435175972845	0.04650075873502674	1.9568589684877856E-6	1.9568589684877856E-6	-41701.17487266551	0.0	-148.27940453369766
427000	-41867.19308125418	-165.25915428285353	-41701.93392697133	545.4044100945378	-216.40441009453775	3622.4025010796877	1811.005884983926	0.005109956668303812	7.500183283632603	0.30220463986137225	0.18552760439331029	0.19350340398558857	0.31876435175972845	0.04650075873502674	1.1008380748129117E-6	1.1008380748129119E-6	-41701.93392697133	0.0	-162.91246320795958
428000	-41857.754238889116	-152.78164778247432	-41704.97259110664	346.245766011823	-17.24576601182298	2228.4409123605196	848.9726223399505	0.008602503792747799	6.110422485692821	0.30220463986137225	0.18517259215063933	0.19385841622825953	0.31876435175972845	0.054845757929553325	1.526377438055784E-6	1.5263774380557837E-6	-41704.97259110664	0.0	-151.1376345668741
429000	-41871.053453554756	-161.91400200245528	-41709.1394515523	468.1403082967148	-139.1403082967148	3160.854982986051	1180.721131715556	0.0063464802666537605	5.88272341674072	0.30220463986137225	0.18805013227973985	0.19385841622825953	0.31588681163062793	0.054845757929553325	9.94637455719659E-7	9.94637455719659E-7	-41709.1394515523	0.0	-160.3692663158174
430000	-41857.46953090464	-150.87725973345013	-41706.59227117118	354.15592678837305	-25.15592678837305	2105.921705508401	782.376647036339	0.007861654966662551	5.984179193598749	0.30220463986137225	0.18805013227973985	0.19385841622825953	0.31588681163062793	0.024161665243993262	1.6027294078670625E-6	1.6027294078670627E-6	-41706.59227117118	0.0	-149.36061122481246
431000	-41853.20329426323	-142.9050366434721	-41710.298257619754	340.6327045225368	-11.632704522536812	1700.5182365076369	323.8731673572824	0.005311327964829842	5.984179193598749	0.29697386740611714	0.18712217882748935	0.20001714213576513	0.31588681163062793	0.11286652185733954	2.0976534900924332E-6	2.0976534900924336E-6	-41710.298257619754	0.0	-141.89990686567074
432000	-41847.45497641915	-147.28892797164008	-41700.16604844751	357.04072594744486	-28.040725947444855	1848.6669387650406	199.86702052835227	8.210560353403536E-4	7.794646420986901	0.29697386740611714	0.18478188929169923	0.20001714213576513	0.31822710116641806	0.07253291043602576	2.016950885313701E-6	2.016950885313702E-6	-41700.16604844751	0.0	-146.51462110338366
433000	-41852.494212352016	-148.06884659688154	-41704.42536575513	337.84371231792375	-8.843712317923746	1885.8570503369572	399.4908420759681	0.0018575412713925776	7.481557283629358	0.2969641439668105	0.17966471225697073	0.19613949893261523	0.3272316448436031	0.07253291043602576	2.0246173486324663E-6	2.0246173486324654E-6	-41704.42536575513	0.0	-146.64487409021518
434000	-41846.939282923806	-141.85362960178745	-41705.08565332202	330.72242018255224	-1.7224201825522414	1629.6823987728594	330.85051657723307	0.0038588899377798237	6.995684162358527	0.30191407616084653	0.17966471225697073	0.19613949893261523	0.32228171264956706	0.04804199988119395	2.4025420677806083E-6	2.4025420677806083E-6	-41705.08565332202	0.0	-140.62493638558868
435000	-41842.35330539712	-144.93924832899503	-41697.41405706813	336.69099232283855	-7.690992322838554	1774.8013416509239	476.9397755295987	0.006208145489263694	6.63805322665946	0.30191407616084653	0.17903260015155878	0.19677161103802718	0.32228171264956706	0.07337514789961774	2.1554074798452778E-6	2.155407479845277E-6	-41697.41405706813	0.0	-143.45394189551627
436000	-41851.566182087976	-149.84935241396087	-41701.71682967401	360.48543372416935	-31.485433724169354	2023.6575509537347	654.681736667713	0.006554521169489207	7.939890281947075	0.30191407616084653	0.18017051844720686	0.19677161103802718	0.321143794353919	0.07337514789961774	1.6575541649345492E-6	1.6575541649345492E-6	-41701.71682967401	0.0	-147.93579867802512
437000	-41862.96911432331	-158.9539204414058	-41704.0151938819	434.443871249035	-105.443871249035	2858.7690942792115	695.3178555868143	5.201742667665021E-4	7.939890281947075	0.30191407616084653	0.1823377511557897	0.19582860398583862	0.31991956869752464	0.08310776753054577	1.4389528228002935E-6	1.4389528228002937E-6	-41704.0151938819	0.0	-157.2060919944476
438000	-41848.69582542179	-144.34489705098989	-41704.3509283708	336.76991061659714	-7.769910616597144	1825.8433221618493	294.8531545463736	0.001002554856974736	4.069828755591429	0.30191407616084653	0.17777752938519856	0.19509598677980236	0.32521240767415205	0.05179450157562309	1.9465078911673253E-6	1.9465078911673257E-6	-41704.3509283708	0.0	-144.17015600964893
439000	-41849.25948939051	-146.50641168927265	-41702.753077701236	348.73541931210906	-19.73541931210906	1899.926271054873	154.05797839485987	-0.004847812103815088	8.875270611742748	0.29702957009051667	0.17977553380304448	0.19767972166377606	0.32551517444266226	0.047603940602995824	2.4180226509131047E-6	2.418022650913104E-6	-41702.753077701236	0.0	-145.7484781399957
440000	-41850.41095682817	-148.5603905453887	-41701.85056628278	361.27397080999594	-32.273970809995944	2042.594652960802	548.2889225028725	0.004312191375783104	6.701277999078615	0.29485730616616607	0.18340827951586644	0.19430267363295203	0.3274317406850149	0.25372449450125695	1.5817815744375862E-6	1.5817815744375858E-6	-41701.85056628278	0.0	-146.78021783410878
441000	-41862.90406048435	-149.98433625736243	-41712.91972422699	348.27795781610433	-19.277957816104333	2126.1973750294883	574.7002148825546	0.003571020462201843	6.144564979484729	0.29528905752223567	0.18297652815979684	0.19360920583933525	0.3281252084786317	0.25372449450125695	1.7270089628293533E-6	1.7270089628293537E-6	-41712.91972422699	0.0	-148.2654547796604
442000	-41858.650570999336	-143.98457527810174	-41714.66599572123	342.09270568682547	-13.092705686825468	1795.2750446349814	378.1311678214338	0.004134423576091655	5.615205729901742	0.29658299830612644	0.1815226709582473	0.193769122256994	0.3281252084786317	0.25372449450125695	2.020877980064392E-6	2.0208779800643925E-6	-41714.66599572123	0.0	-142.67667429364673
443000	-41847.68985672139	-145.40721685303816	-41702.28263986835	337.2648451974802	-8.264845197480213	1818.714811003014	414.6663559820174	0.004839015406918343	7.515351407457871	0.29862578927310457	0.1815226709582473	0.1948853204360138	0.32496621933263375	0.05898002305370995	2.10662442939612E-6	2.10662442939612E-6	-41702.28263986835	0.0	-143.92279179548578
444000	-41850.64632795936	-149.5842116918266	-41701.06211626753	336.64609001937373	-7.64609001937373	1874.1838296167216	323.9524599949516	-0.0019350736049541957	7.515351407457871	0.29762370239088237	0.1815226709582473	0.20061971058604605	0.32023391606482376	0.06828852741227466	1.8330357116750077E-6	1.8330357116750077E-6	-41701.06211626753	0.0	-148.42803218182152
445000	-41848.07375002776	-147.11197295486696	-41700.961777072895	335.3476351020211	-6.3476351020211155	1817.5240554487293	352.23909001270505	0.0047668694074647095	6.3639809950626685	0.29762370239088237	0.18116928408790434	0.20061971058604605	0.32058730293516674	0.031637493975405204	2.124648562901782E-6	2.124648562901781E-6	-41700.961777072895	0.0	-146.11459776123195
446000	-41847.10216581772	-142.62667359653577	-41704.47549222119	329.57288033437675	-0.5728803343767481	1555.99529184451	650.4291851995431	0.010749573401528824	6.572739808197205	0.29762370239088237	0.18562783261240773	0.1973252527667119	0.3194232122299975	0.15469071636833745	3.1399344027767773E-6	3.139934402776777E-6	-41704.47549222119	0.0	-140.4079885136168
447000	-41847.58731322835	-141.97773278937981	-41705.60958043897	337.1978091410192	-8.197809141019206	1534.8074002268847	122.33065022698372	-0.006007603061469042	8.336869997734532	0.2990685781055248	0.1801030807493545	0.19588037705206948	0.3249479640930507	0.15469071636833745	2.3685444892650936E-6	2.3685444892650927E-6	-41705.60958043897	0.0	-141.25742231739355
448000	-41845.16350579843	-143.66448401387245	-41701.499021784555	350.2465526085398	-21.246552608539787	1690.5880838303183	214.98973760565252	-0.00337485658386813	7.464159509801804	0.29635395602440606	0.18713659399088564	0.1954346146070143	0.32107483537769343	0.05857879385224425	2.441676541587447E-6	2.4416765415874463E-6	-41701.499021784555	0.0	-142.77072283635965
449000	-41847.03197669587	-144.5073231538941	-41702.52465354198	347.67284482032164	-18.672844820321643	1801.5380204056582	114.35969140594754	-0.004999958446359209	6.277030886428522	0.29635395602440606	0.18713659399088564	0.1954346146070143	0.32107483537769343	0.009365388838331044	2.0528698346417604E-6	2.0528698346417595E-6	-41702.52465354198	0.0	-144.761730497616
450000	-41848.67689943982	-140.62013683746173	-41708.05676260236	355.5528159911179	-26.552815991117882	1681.2962347217665	151.5545884383087	-4.749631396229171E-4	6.277030886428522	0.29635395602440606	0.18713659399088564	0.1954346146070143	0.32107483537769343	0.08231984888554998	2.334529531565952E-6	2.3345295315659518E-6	-41708.05676260236	0.0	-140.34158627470498
451000	-41845.7077781472	-146.48767158124238	-41699.22010656596	331.94075776514387	-2.9407577651438714	1921.7220487328052	255.61106290995383	-0.0010992032500649793	6.396769868051099	0.298368835959504	0.18285214993028423	0.19713024452533845	0.3216487695848728	0.08231984888554998	2.0023449683306913E-6	2.0023449683306918E-6	-41699.22010656596	0.0	-145.77792134814553
452000	-41851.411628757145	-147.21926547507513	-41704.19236328207	397.2601419016951	-68.26014190169508	2142.0672370607012	210.8665253216061	-0.0029209037665848822	6.396769868051099	0.298368835959504	0.18285214993028423	0.19649148441038275	0.3222875296998285	0.08231984888554998	1.6321045975092507E-6	1.6321045975092502E-6	-41704.19236328207	0.0	-146.86553450483112
453000	-41850.88828405802	-152.52980206100239	-41698.35848199702	333.6025829692637	-4.602582969263722	2132.167744036264	479.9810725057219	3.440227038965791E-4	6.153552590598075	0.298368835959504	0.18273788169321745	0.19649148441038275	0.3224017979368953	0.04383772388050927	1.7949031882126107E-6	1.79490318821261E-6	-41698.35848199702	0.0	-151.40324487914097
454000	-41847.935282779275	-149.5792883775877	-41698.35599440169	386.0207563527568	-57.02075635275679	2221.3922787955253	377.2943246062069	-3.039152890990859E-4	5.11896805779689	0.2972410450511009	0.18482763689905876	0.19552952011294453	0.3224017979368953	0.09854221193839557	1.5270632940499356E-6	1.5270632940499358E-6	-41698.35599440169	0.0	-148.96746985848444
455000	-41852.33860550673	-152.02838863351434	-41700.310216873215	409.90229808279224	-80.90229808279224	2295.433433454606	687.8775034983486	0.005220816837513653	8.067478814446128	0.2958118434437736	0.18462323435261704	0.19716312426671354	0.3224017979368953	0.03589397070800377	1.744653133500091E-6	1.7446531335000905E-6	-41700.310216873215	0.0	-150.14873641662726
456000	-41864.66785494807	-160.43663320980235	-41704.23122173827	424.2305279401106	-95.23052794011062	2972.7245597471892	1333.8069428713868	0.004788664652899137	5.803906304817104	0.2972273587656575	0.18462323435261704	0.19522783000511307	0.3229215768766118	0.03226783122755461	1.2249881361614585E-6	1.2249881361614594E-6	-41704.23122173827	0.0	-158.69398175871618
457000	-41866.24334796734	-169.91773469879826	-41696.32561326854	538.9780076525906	-209.97800765259058	4256.043181993256	1273.8819599980175	0.0030405017488465583	5.803906304817104	0.2945176219180775	0.18462323435261704	0.19793756685269304	0.3229215768766118	0.13700211763198455	8.472627639983928E-7	8.472627639983929E-7	-41696.32561326854	0.0	-168.37997254016005
458000	-41868.04187963543	-162.6740641751811	-41705.367815460246	534.2118178041156	-205.21181780411564	3447.496630835103	605.3179113243574	-5.558005002828576E-4	5.936771388709316	0.3010869124426595	0.17805394382803502	0.19793756685269304	0.3229215768766118	0.10479225199568797	1.0942376616643988E-6	1.0942376616643993E-6	-41705.367815460246	0.0	-161.7230681017002
459000	-41876.74649246844	-164.67045509857527	-41712.076037369865	506.1641402145874	-177.1641402145874	3690.0256345164285	1030.755828087941	0.0032059238143878153	5.011545312292958	0.2939019815473916	0.18523887472330292	0.1969622927419989	0.323896850987306	0.1746451389920313	1.1260780443476019E-6	1.1260780443476014E-6	-41712.076037369865	0.0	-163.27882371694832
460000	-41867.90241250659	-161.73649451713302	-41706.165917989456	399.54192765669245	-70.54192765669245	3065.6127182325818	1008.9550044482698	0.004329910618167114	6.199506791171463	0.2967892592634924	0.18716683256372244	0.19495831107896966	0.32108559709381485	0.1746451389920313	1.1814978820494216E-6	1.1814978820494214E-6	-41706.165917989456	0.0	-159.93971104290247
461000	-41853.15582779983	-153.71138242895466	-41699.44444537087	362.76179570336063	-33.76179570336063	2382.111940066938	613.3925164656031	0.004383320304490724	6.199506791171463	0.2952422676572892	0.18208858960698945	0.20003655403570264	0.32263258870001804	0.07135616855373608	1.681644811230926E-6	1.6816448112309267E-6	-41699.44444537087	0.0	-152.34398720555606
462000	-41862.52868909223	-149.64934222012016	-41712.879346872105	364.9689569705243	-35.96895697052429	2110.531398921464	240.28669465229328	-3.559105395186963E-5	6.199506791171463	0.29472520326475804	0.18208858960698945	0.20055361842823383	0.32263258870001804	0.07388554391538356	1.7772986676079037E-6	1.777298667607903E-6	-41712.879346872105	0.0	-149.17687206025656
463000	-41856.20011106572	-150.3243887925654	-41705.87572227316	387.167710701684	-58.16771070168397	2172.309397440462	384.72685536591695	1.2064802615839197E-4	6.199506791171463	0.30059398595626396	0.18208858960698945	0.19468483573672787	0.32263258870001804	0.11284820180997666	1.5546521314425601E-6	1.5546521314425605E-6	-41705.87572227316	0.0	-149.362724390922
464000	-41851.1214629486	-145.6108621970063	-41705.51060075159	345.34445066314606	-16.344450663146063	1782.8717481913075	633.1301624583317	0.006432037864617473	6.199506791171463	0.29567207103403204	0.18369383585141832	0.1936495581881509	0.32698453492639806	0.21510094181160624	2.4727659010671224E-6	2.472765901067123E-6	-41705.51060075159	0.0	-143.58247020104187
465000	-41853.77436360004	-157.87639118408097	-41695.89797241596	435.7785064044473	-106.77850640444728	2867.5108861157614	717.1353763927216	0.0034269866335091127	5.966806954799771	0.29746021333612344	0.18189029497062084	0.1983539714271071	0.322295520266148	0.022993326053754492	1.353781940495521E-6	1.3537819404955208E-6	-41695.89797241596	0.0	-156.7010926283157
466000	-41857.93191168006	-158.42387405452868	-41699.508037625536	424.1693626919758	-95.16936269197578	2888.7575362054245	769.2580543003872	0.0026630413875455916	7.20925456923325	0.29746021333612344	0.18189029497062084	0.1983539714271071	0.322295520266148	0.03761609286325838	1.3444383718271948E-6	1.3444383718271941E-6	-41699.508037625536	0.0	-156.85736747798626
467000	-41866.99626237684	-163.57930162652792	-41703.416960750306	397.22539746850265	-68.22539746850265	3205.666902670431	722.960725699825	0.002776222937561813	5.622197917953707	0.29973587664145784	0.18067895580474105	0.1983539714271071	0.3212311961266934	0.02901705036891457	1.232759490516185E-6	1.232759490516185E-6	-41703.416960750306	0.0	-162.57484661722776
468000	-41849.85319046569	-150.61805157471898	-41699.235138890974	358.76962299716513	-29.76962299716513	2086.6837327984204	386.5775249155858	0.001954808858566025	8.972754826019928	0.29973587664145784	0.18046045618721646	0.1948184690626747	0.32498519810865034	0.024630673478296398	1.8885577910702797E-6	1.8885577910702803E-6	-41699.235138890974	0.0	-149.09944591778438
469000	-41853.57462915576	-153.743261214655	-41699.8313679411	362.044808790868	-33.04480879086799	2290.821931843663	481.3722059849014	8.313769588248055E-4	7.972517483217983	0.29973587664145784	0.18046045618721646	0.1948184690626747	0.32498519810865034	0.07070645537626476	1.5768900294807205E-6	1.5768900294807205E-6	-41699.8313679411	0.0	-152.24443665333274
470000	-41853.603909962185	-149.03044998155966	-41704.573459980624	376.85223525973623	-47.85223525973623	2105.862608179534	312.70135718613307	-1.5326895595148943E-4	7.504329085587262	0.2941286848394812	0.1793027277579635	0.19638693201990196	0.33018165538265276	0.07070645537626476	1.6526721069766088E-6	1.6526721069766096E-6	-41704.573459980624	0.0	-148.020691587893
471000	-41845.287534633324	-147.23218000129077	-41698.05535463203	342.22261291705615	-13.222612917056153	1871.7615170220874	634.943003096986	0.005856918014042775	6.9382762736755526	0.2941286848394812	0.18577400669626346	0.19431153255976935	0.32578577590448543	0.10243661912477552	1.8985434682157618E-6	1.8985434682157624E-6	-41698.05535463203	0.0	-145.40793852625967
472000	-41850.45272039543	-147.74958535738577	-41702.70313503804	345.00336928822895	-16.003369288228953	1916.5687715807428	214.37283319271125	-0.003995149840271836	4.790068850102383	0.30143018214237977	0.1796499936464714	0.19473695022810664	0.3241828739830416	0.06401770316942819	1.9703096647319016E-6	1.9703096647319016E-6	-41702.70313503804	0.0	-147.6850155860627
473000	-41851.80599986698	-147.75154184456056	-41704.054458022416	374.0899914392645	-45.08999143926451	1892.9963729625729	311.95528129585597	0.004413200274659649	9.482625388385259	0.30143018214237977	0.1796499936464714	0.19473695022810664	0.3241828739830416	0.011965642468558942	2.100288249485453E-6	2.100288249485453E-6	-41704.054458022416	0.0	-146.28032270436765
474000	-41849.896087012174	-145.90607958703606	-41703.990007425135	333.21573616896376	-4.215736168963758	1811.4054521485684	331.8537208613213	5.796740247430411E-4	11.468806446146539	0.3021693324769961	0.1796499936464714	0.19604561139507873	0.3221350624814531	0.003077002519154111	1.959858551460925E-6	1.959858551460925E-6	-41703.990007425135	0.0	-144.05087048572736
475000	-41856.55625987017	-158.47447914316106	-41698.081780727014	409.41367831550536	-80.41367831550536	2811.726398704851	484.64627890848504	-4.876379391635274E-4	8.364516989141862	0.3021693324769961	0.18277968827460794	0.1929159167669422	0.3221350624814531	0.003077002519154111	1.6048718835323418E-6	1.6048718835323427E-6	-41698.081780727014	0.0	-157.11508776577568
476000	-41849.257408036254	-147.67028630497236	-41701.58712173128	346.28448861511237	-17.284488615112366	1972.7945886896168	278.3102147825229	-2.826385423302614E-4	8.749884321638598	0.29629160470350496	0.18669384206347955	0.1929159167669422	0.3240986364660727	0.003077002519154111	1.907627428036792E-6	1.9076274280367914E-6	-41701.58712173128	0.0	-146.5520707909244
477000	-41851.648340710555	-145.95804203071734	-41705.69029867984	350.3529574461612	-21.352957446161213	1859.51971656254	180.4782029795787	-5.161940347756201E-4	5.46065304679045	0.3002659543659238	0.18372127581910927	0.19153724495871136	0.3244755248562549	0.016888045171038663	2.2481353121606647E-6	2.248135312160664E-6	-41705.69029867984	0.0	-145.90519293958525
478000	-41854.13587505442	-152.72784195441056	-41701.40803310001	333.9271284273249	-4.927128427324874	2233.714649164897	326.18841069352584	5.758175873914325E-4	6.945794143019769	0.3002659543659238	0.18023319013714734	0.19777157910785947	0.3217292763890687	0.10155099162045428	1.7826248844778493E-6	1.7826248844778491E-6	-41701.40803310001	0.0	-151.72855053666368
479000	-41857.074803128526	-149.9313559088893	-41707.143447219634	386.67798471301296	-57.67798471301296	2175.3008922067243	258.60302235482374	4.4421051000797563E-4	8.778456751166887	0.29929713637833655	0.18134131225145353	0.1976322749811405	0.3217292763890687	0.04718085995195369	1.737271411894806E-6	1.7372714118948058E-6	-41707.143447219634	0.0	-148.8914975565743
480000	-41851.60579820281	-153.02288811743415	-41698.58291008537	375.9590503803356	-46.95905038033561	2367.726252879662	384.1547688611145	6.77592244649848E-4	6.555710319821513	0.2963880565223006	0.18425039210748945	0.1976322749811405	0.3217292763890687	0.14363321207748983	1.5576717480536584E-6	1.5576717480536584E-6	-41698.58291008537	0.0	-151.95610284331738
481000	-41853.8796807697	-152.5854637276265	-41701.29421704207	397.2606083647616	-68.2606083647616	2277.5059765736237	397.35840543484846	0.003647744355863169	6.91638804861514	0.2920656556552751	0.18425039210748945	0.1976322749811405	0.3260516772560942	0.14363321207748983	1.668454122205353E-6	1.6684541222053543E-6	-41701.29421704207	0.0	-151.34169732295956
482000	-41861.67303267793	-161.107002818571	-41700.56602985936	374.1606174800582	-45.16061748005819	2869.427834384129	1502.7431248317134	0.008185326325717958	5.152364909794587	0.30024008996075363	0.18535972123759392	0.19446280568987295	0.3199373831117787	0.1632715039391948	1.1893276002081786E-6	1.189327600208179E-6	-41700.56602985936	0.0	-159.1418941994471
483000	-41864.93038724577	-160.9695743044257	-41703.96081294134	424.50636082471567	-95.50636082471567	3045.7163814075366	1573.4841249232736	0.006440173912527337	7.332306394367404	0.3005498878256141	0.18535972123759392	0.19446280568987295	0.31962758524691826	0.05079490544552448	1.4004218642730765E-6	1.400421864273077E-6	-41703.96081294134	0.0	-158.5924449970045
484000	-41853.982068759164	-156.096132832093	-41697.88593592707	379.3161510453802	-50.316151045380195	2545.2235750529426	803.79675797717	0.005497323656272089	8.230756397515577	0.3005498878256141	0.18535972123759392	0.19609815758112042	0.3179922333556708	0.03673110275994123	1.3729135290442997E-6	1.3729135290442995E-6	-41697.88593592707	0.0	-154.18790874462385
485000	-41851.33209650897	-151.08276549669256	-41700.24933101228	337.3997478983789	-8.399747898378905	2002.800455805214	1055.544866304772	0.00728847348601566	6.136104397579176	0.3005498878256141	0.18535972123759392	0.19609815758112042	0.3179922333556708	0.07988971760296382	1.7369320624037394E-6	1.73693206240374E-6	-41700.24933101228	0.0	-149.03500538127713
486000	-41853.17856017941	-155.57688742497567	-41697.601672754434	361.17219101055326	-32.17219101055326	2319.8710695721134	884.3670657381844	0.0038237656202641424	7.020760000450028	0.29732755565052577	0.18535972123759392	0.196465260377561	0.3208474627343186	0.11136765158004532	1.7499833963120036E-6	1.749983396312004E-6	-41697.601672754434	0.0	-153.5154613299055
487000	-41860.05750922427	-154.3568998292509	-41705.70060939502	381.0747251899485	-52.07472518994848	2473.8989426118656	453.35762068797607	0.0022670289634039013	6.484292412261255	0.29732755565052577	0.18535972123759392	0.1960028492312229	0.3213098738806567	0.18276807084570312	1.7629727822572065E-6	1.7629727822572063E-6	-41705.70060939502	0.0	-153.012723447098
488000	-41850.99075347366	-145.50242820560754	-41705.48832526805	338.50674052115363	-9.506740521153631	1769.3648833794755	281.7685466060389	0.002962803309003533	9.461853983868426	0.29928873537313777	0.1860527659118689	0.19445831741111907	0.32020018130387357	0.353430882534296	1.8864813340579253E-6	1.8864813340579255E-6	-41705.48832526805	0.0	-143.48077136249623
489000	-41849.66018072587	-147.2838993808556	-41702.376281345016	373.6245217044428	-44.62452170444283	1805.9450717977477	211.05076638891256	-0.005634758731394483	4.839614459614307	0.3028160683146237	0.1860527659118689	0.19494553206338286	0.3161856337101238	0.1704551089986024	2.2895610883093944E-6	2.2895610883093952E-6	-41702.376281345016	0.0	-146.90188931002072
490000	-41838.86482968619	-138.775441568186	-41700.089388118	333.11096678799294	-4.110966787992936	1518.5661728079224	135.19259357208261	-0.0015670919453331638	4.839614459614307	0.2988017353189758	0.18550542901352857	0.19494553206338286	0.320747303604112	0.1704551089986024	2.118005225054227E-6	2.118005225054227E-6	-41700.089388118	0.0	-138.8144922349137
491000	-41847.141700053624	-149.3654068344331	-41697.77629321919	381.32435598690427	-52.324355986904266	2051.31150486521	267.56497327451973	0.0024958253618936254	7.041585979782708	0.3018546386894081	0.18245252564309627	0.19494553206338286	0.320747303604112	0.14004759432288555	1.749603484105391E-6	1.7496034841053917E-6	-41697.77629321919	0.0	-148.43977076570775
492000	-41848.938423572356	-150.361582844289	-41698.57684072806	352.59283197143765	-23.592831971437647	1986.4686940750353	172.57475744750732	-0.004006549145737659	7.670847705564028	0.3018546386894081	0.18245252564309627	0.19494553206338286	0.320747303604112	0.13351553180530223	1.8211126969180676E-6	1.8211126969180682E-6	-41698.57684072806	0.0	-149.72899856998043
493000	-41852.47082421846	-154.04827174431384	-41698.42255247414	368.27287059180696	-39.272870591806964	2374.547960054042	399.6252669384943	-8.629057726018053E-4	6.9241220366444995	0.29907746620355224	0.18245252564309627	0.1995794898122444	0.31889051834110627	0.13351553180530223	1.7603941180691731E-6	1.7603941180691731E-6	-41698.42255247414	0.0	-152.81342996530657
494000	-41872.57927412309	-168.72968461634002	-41703.84958950675	485.0996059561577	-156.0996059561577	3404.3495621789484	509.5029489733998	0.0032269856771803824	6.9241220366444995	0.2985813575803337	0.18245252564309627	0.2000755984354629	0.31889051834110627	0.13351553180530223	1.0062723206305264E-6	1.0062723206305266E-6	-41703.84958950675	0.0	-167.69767329583104
495000	-41867.368590069455	-164.4330243713897	-41702.93556569806	394.4696634245229	-65.46966342452288	3217.827693689498	963.0195884468746	0.00462961862884853	5.937608046582249	0.29969442893216075	0.18107577302724012	0.19441049555499954	0.32481930248559876	0.18555341109871512	1.3318292326989947E-6	1.3318292326989956E-6	-41702.93556569806	0.0	-162.69249100614215
496000	-41875.68825070256	-168.79093863646807	-41706.89731206609	502.47611239413453	-173.47611239413453	4100.0234736593075	1127.6288829824125	0.002421887456606067	4.98997001896626	0.3081739389367511	0.178997713019118	0.19441049555499954	0.31841785248913057	0.10305869777178693	8.405530316901485E-7	8.405530316901487E-7	-41706.89731206609	0.0	-167.6536695172462
497000	-41858.809482849094	-155.42652357537108	-41703.382959273724	451.82922368995247	-122.82922368995247	2672.8031140406756	544.704917891709	9.075874888198505E-4	6.447525746997061	0.29921127689378724	0.178997713019118	0.19597918707469428	0.3258118230123997	0.0695896550547208	1.5168359706428106E-6	1.5168359706428106E-6	-41703.382959273724	0.0	-154.23994030474847
498000	-41849.99471539236	-149.46476828491794	-41700.52994710744	383.2682255351732	-54.2682255351732	2155.484596673959	554.8452121351042	0.004145793623347563	5.616800007001819	0.2974834885184103	0.18224619733007943	0.19445849113910976	0.3258118230123997	0.11019734237106829	1.619006344896849E-6	1.6190063448968487E-6	-41700.52994710744	0.0	-148.24281392258337
499000	-41844.55427338887	-144.25097514946202	-41700.30329823941	343.6891314252922	-14.689131425292203	1783.1397187526418	288.90628079205214	0.003133427990140642	6.364085261724294	0.2974834885184103	0.18224619733007943	0.19712447276263712	0.32314584138887237	0.20196431878452425	1.8320097998960015E-6	1.8320097998960015E-6	-41700.30329823941	0.0	-143.18734881829684
500000	-41852.172541189386	-150.84585433161192	-41701.32668685778	346.7734486576079	-17.7734486576079	1998.053227974085	363.8488373129553	0.004403883107626128	7.963831033429094	0.2988922480811237	0.1876798684365024	0.19571571319992367	0.3177121702824494	0.23015987907547117	1.7655438626024517E-6	1.765543862602451E-6	-41701.32668685778	0.0	-149.19560493599928
501000	-41859.82683234638	-152.45012139501378	-41707.376710951365	364.63988091180573	-35.63988091180573	2232.389154129803	621.633815202363	0.00582818945787771	6.130735319823912	0.2988922480811237	0.18599702121848757	0.19541760330527524	0.31969312739511263	0.23015987907547117	1.7934312953294846E-6	1.7934312953294846E-6	-41707.376710951365	0.0	-150.70197043347048
502000	-41846.94388359269	-142.19877595732484	-41704.74510763537	337.72416323135553	-8.724163231355533	1645.5099342945691	481.18650466918655	0.006362883681201147	6.902093937900065	0.2988922480811237	0.18599702121848757	0.19541760330527524	0.31969312739511263	0.11868627204408462	2.0703843955696703E-6	2.0703843955696703E-6	-41704.74510763537	0.0	-140.5343103881063
503000	-41843.601943522015	-142.33179268386533	-41701.27015083815	360.11879738330356	-31.11879738330356	1718.67149663589	442.73214370464177	0.0037775948012271554	4.281585214339775	0.2988922480811237	0.18599702121848757	0.19414385845991133	0.32096687224047654	0.11868627204408462	2.129114694455393E-6	2.129114694455394E-6	-41701.27015083815	0.0	-141.45429688516887
504000	-41852.79229062067	-144.03975721411172	-41708.752533406565	342.35498694015496	-13.354986940154959	1721.8769032978623	245.73378968186398	0.0020034031884694787	5.705024332376172	0.2987540638604503	0.18599702121848757	0.19428204268058474	0.32096687224047654	0.541977871782762	1.9924548151027553E-6	1.9924548151027553E-6	-41708.752533406565	0.0	-142.57190480566868
505000	-41848.55771062021	-146.23970556024926	-41702.31800505996	336.86954177244394	-7.869541772443938	1852.268588364888	384.0028556176285	0.004247375617153712	6.534325025136313	0.2952794515245414	0.18332979419407686	0.19692546592447158	0.32446528835690935	0.3437423295401444	1.7825039756134081E-6	1.782503975613408E-6	-41702.31800505996	0.0	-144.58486584533358
506000	-41861.36238229299	-155.48914559798015	-41705.873236695006	380.83693153963156	-51.836931539631564	2549.7289778834675	380.57267508114217	9.791171104965933E-4	5.11486688746976	0.2952794515245414	0.18332979419407686	0.19692546592447158	0.32446528835690935	0.11435241162624316	1.5223180088195538E-6	1.5223180088195534E-6	-41705.873236695006	0.0	-154.907072024788
507000	-41862.15907691107	-157.8967136041086	-41704.26236330696	439.3894011716216	-110.38940117162161	2845.0797109993573	406.4158465065966	0.0011542318884339075	5.11486688746976	0.2952794515245414	0.18332979419407686	0.19692546592447158	0.32446528835690935	0.127153238500383	1.2493301598046937E-6	1.249330159804694E-6	-41704.26236330696	0.0	-157.373837665225
508000	-41877.158422834196	-180.30024367330066	-41696.858179160896	711.8073593250454	-382.80735932504535	5827.921596194148	727.7476557234037	-0.0016503184946243864	6.712215319971251	0.2952794515245414	0.18332979419407686	0.19757879959597197	0.323811954685409	0.027106018837912707	5.841795438026522E-7	5.841795438026521E-7	-41696.858179160896	0.0	-179.69691273843787
509000	-41875.254670362716	-171.98900510645663	-41703.26566525626	588.1822672318497	-259.18226723184966	4394.717879633269	845.6463445951122	-0.0012608578362659957	5.059972840204781	0.295930489170078	0.18626902915333596	0.19757879959597197	0.3202216820806133	0.0414815509415449	8.499269451864292E-7	8.499269451864289E-7	-41703.26566525626	0.0	-171.29021695033984
510000	-41882.45811660061	-184.4126846790632	-41698.04543192155	801.9029193104104	-472.9029193104104	6945.208560599944	1176.1219770019998	6.994539066717549E-4	6.439947435638508	0.30027684993709036	0.18245254407422956	0.19757879959597197	0.3196918063927074	0.00638407979122413	5.920979622377962E-7	5.920979622377963E-7	-41698.04543192155	0.0	-183.48881152255228
511000	-41876.22333450835	-173.77110970425716	-41702.452224804096	704.2284186405074	-375.22841864050736	5319.969498559098	1431.408736777449	0.0016346975053715758	6.3832108357071835	0.2958276866984557	0.18322723778781488	0.19707407324080606	0.3238710022729226	0.0070008295031170195	6.147390629016746E-7	6.147390629016747E-7	-41702.452224804096	0.0	-172.4990103520497
512000	-41871.29448615082	-169.25736435870343	-41702.03712179212	501.64194433882386	-172.64194433882386	4002.3414567514524	2211.9116831694564	0.004458089509409158	6.472081378952078	0.2958276866984557	0.1832560306285773	0.19704528040004365	0.3238710022729226	0.04331199027983503	1.034312658429907E-6	1.0343126584299069E-6	-41702.03712179212	0.0	-167.0216505850483
513000	-41872.521769396946	-168.52762235154074	-41703.99414704541	523.983828882674	-194.98382888267395	4049.158275569939	1000.2460620465345	0.0015932103101326054	6.472081378952078	0.2958276866984557	0.1832560306285773	0.19704528040004365	0.3238710022729226	0.29599137758715244	7.84056770392697E-7	7.840567703926967E-7	-41703.99414704541	0.0	-166.77834657368118
514000	-41884.09831683182	-178.9207700366529	-41705.17754679517	663.101763472972	-334.10176347297204	5820.091414654903	2544.7898027405236	0.0025506682050570545	4.836139512479336	0.2958276866984557	0.18711343597371435	0.1954884678815466	0.32157040944628257	0.29599137758715244	6.976454100417345E-7	6.976454100417343E-7	-41705.17754679517	0.0	-176.84209527536342
515000	-41878.25796956702	-173.846396630307	-41704.41157293671	523.4388725660898	-194.4388725660898	4643.115976236588	3452.9792439665653	0.0056144732049514656	6.270605050968273	0.29719233801419376	0.18316548254708845	0.195776262592884	0.32386591684583305	0.3111697539972779	7.326294331677309E-7	7.326294331677313E-7	-41704.41157293671	0.0	-170.89387141761839
516000	-41879.209347882184	-175.33985554793273	-41703.86949233425	598.2609703237122	-269.2609703237122	4868.727495536385	2187.4709591154287	0.003989407818448143	5.381543596640418	0.30204686990984425	0.1827621162534961	0.19577484670186213	0.31941616713479676	0.554460214721637	7.520771735380005E-7	7.520771735380007E-7	-41703.86949233425	0.0	-172.62802396776067
517000	-41880.8148270629	-175.4735084049708	-41705.341318657935	665.2248950427444	-336.2248950427444	5043.592560997089	2797.701210514682	0.003221213649291791	5.381543596640418	0.30204686990984425	0.1827621162534961	0.19577484670186213	0.31941616713479676	0.4346700381145668	6.631056999779882E-7	6.631056999779887E-7	-41705.341318657935	0.0	-172.82012103802913
518000	-41886.80487239678	-175.9030470191387	-41710.901825377645	687.3786284902262	-358.3786284902262	5334.653341717934	2429.2118285979677	0.004025394521077145	6.73820218725975	0.30204686990984425	0.18127720451545545	0.19577484670186213	0.32090107887283736	0.4346700381145668	8.223526514259978E-7	8.223526514259982E-7	-41710.901825377645	0.0	-172.97991565895742
519000	-41870.86555296549	-171.12989721942813	-41699.735655746066	579.7200575198614	-250.72005751986137	4419.009873133695	1210.0812180515165	8.664823638681E-4	7.067477136194481	0.3022339851305356	0.17923342529517822	0.19577484670186213	0.3227577428724232	0.08544574351569935	8.706666820578587E-7	8.706666820578586E-7	-41699.735655746066	0.0	-169.45186213836004
520000	-41881.88730824886	-179.52237439269203	-41702.364933856166	709.4744709220087	-380.47447092200866	6032.011255151064	2800.787289932357	0.0024224397726048882	7.214865409336511	0.3017607493853018	0.17946276169027847	0.19577484670186213	0.3230016422225568	0.028742886943268212	6.407116639876362E-7	6.407116639876361E-7	-41702.364933856166	0.0	-177.3377825566186
521000	-41874.72749000368	-177.31793579679731	-41697.40955420688	688.2995627157326	-359.2995627157326	5552.0774120029555	706.258819440737	-4.23631216461435E-4	7.214865409336511	0.29980229651398393	0.18489010498200734	0.1950243971728083	0.32028320133119953	0.16776483639881715	6.254642218422913E-7	6.254642218422915E-7	-41697.40955420688	0.0	-176.29204197893642
522000	-41866.58659570872	-168.42596286441162	-41698.16063284431	554.6405791511809	-225.64057915118087	3942.169941978861	1164.1033263783354	0.004002889026660817	7.214865409336511	0.29980229651398393	0.18346224696839827	0.1950243971728083	0.3217110593448086	0.16776483639881715	1.0302065513516974E-6	1.0302065513516974E-6	-41698.16063284431	0.0	-166.44641266356217
523000	-41874.95903445037	-171.33552298915515	-41703.623511461214	622.7311139500943	-293.73111395009425	4643.105433658648	948.5256748068597	4.2142658454589707E-4	6.6586751611969035	0.29980229651398393	0.18346224696839827	0.19668931515260496	0.32004614136501197	0.1146861450590495	7.725958924205839E-7	7.725958924205836E-7	-41703.623511461214	0.0	-170.03717030045735
524000	-41864.6976867712	-168.69712222979885	-41696.0005645414	535.3269319016287	-206.32693190162865	4131.988392931293	852.538041328868	0.001143545077708239	7.58815507684622	0.29980229651398393	0.18346224696839827	0.19445774547322364	0.3222777110443933	0.1146861450590495	8.383290104623223E-7	8.383290104623223E-7	-41696.0005645414	0.0	-167.20085663708545
525000	-41874.50972385304	-172.81734132981458	-41701.69238252323	562.8799079229135	-233.8799079229135	4511.800050183296	1677.9072583604539	0.0014719523788899673	4.806520257267252	0.29980229651398393	0.18206382867085835	0.19585616377076356	0.3222777110443933	0.12896570387170497	8.552118849735366E-7	8.552118849735366E-7	-41701.69238252323	0.0	-171.2973954105289
526000	-41862.25597237726	-164.7078623638247	-41697.548110013435	497.5691565259964	-168.5691565259964	3622.1940084497937	665.9187596702706	2.0157439374206276E-4	8.819978250008022	0.29851242423709395	0.17966851235183923	0.19954135236667267	0.3222777110443933	0.06564625533353244	1.0383670992612943E-6	1.0383670992612947E-6	-41697.548110013435	0.0	-163.1419229048812
527000	-41867.571745829584	-166.38956720871047	-41701.182178620875	604.8929113033565	-275.8929113033565	4017.1891157599534	856.6353144388448	5.970775226170676E-4	6.735014936793675	0.29851242423709395	0.18257310598000828	0.19954135236667267	0.3193731174162242	0.05749378388323093	9.70168595691098E-7	9.70168595691098E-7	-41701.182178620875	0.0	-165.10868931691957
528000	-41865.50736979404	-168.13822167469027	-41697.369148119345	535.9718478566127	-206.97184785661273	4149.658826736933	979.0659343873151	8.390167339860525E-4	5.594472380492888	0.29577856198620994	0.18326658218421252	0.19986501685255975	0.32108983897701693	0.08629766931963165	8.929238093706233E-7	8.929238093706235E-7	-41697.369148119345	0.0	-166.998296740412
529000	-41879.95777357016	-178.62983452121995	-41701.32793904894	914.0390195730249	-585.0390195730249	6560.979163663331	1071.925811467235	5.966669679256917E-5	8.875392955357075	0.29577856198620994	0.18326658218421252	0.19986501685255975	0.32108983897701693	0.1632957652818783	5.686595244832725E-7	5.686595244832724E-7	-41701.32793904894	0.0	-176.9525001766534
530000	-41881.47312250902	-174.21781784204475	-41707.25530466698	617.8461063930914	-288.8461063930914	4967.403938214817	1887.5504296535726	0.003219021376516242	9.874793345846916	0.2974138110081997	0.18163133316222277	0.1983283499331584	0.3226265058964183	0.05600422103983328	5.976261212326677E-7	5.97626121232668E-7	-41707.25530466698	0.0	-171.79631004610576
531000	-41870.76289459889	-171.45071504546792	-41699.312179553424	609.6386108899642	-280.6386108899642	4395.960259857609	2048.9668570652093	0.004277705031292638	6.948196314436927	0.29792133450233277	0.18112380966808972	0.1983283499331584	0.3226265058964183	0.2677941535934909	1.0164515138030672E-6	1.0164515138030672E-6	-41699.312179553424	0.0	-168.79111486019406
532000	-41876.25518737368	-175.33937785013717	-41700.91580952355	612.743911931943	-283.743911931943	5095.38203639931	2314.914129599393	0.0037180318151176102	6.948196314436927	0.2965016878586125	0.18112380966808972	0.1998595519441468	0.32251495052915014	0.2677941535934909	7.705528580377835E-7	7.705528580377835E-7	-41700.91580952355	0.0	-172.7629896009093
533000	-41869.882615393304	-165.6258013462116	-41704.25681404709	428.4797037850614	-99.47970378506142	3288.6509723152585	1611.8776209032426	0.007169657422263358	5.904823858559666	0.2964011189011526	0.1843362709466037	0.19371787699934084	0.325544733152902	0.09928389358078328	1.0806888938480093E-6	1.0806888938480087E-6	-41704.25681404709	0.0	-163.6330134311518
534000	-41863.984977891836	-158.2786755297504	-41705.70630236209	337.66760392144676	-8.667603921446755	2531.2981559062055	592.1971313755257	0.003926783220449294	7.952769619121347	0.29969923615457117	0.1843362709466037	0.19371787699934084	0.32224661589948345	0.4126965181397177	1.3402610849537796E-6	1.3402610849537796E-6	-41705.70630236209	0.0	-156.01024767161945
535000	-41850.75534700953	-146.42816791474363	-41704.327179094784	345.64354748936887	-16.64354748936887	1829.112066751085	493.1532322997798	0.0037655365018527107	5.3777347304062255	0.2985053947570158	0.1833534088355511	0.19212233277002388	0.3260188636374084	0.15133800706087336	2.1043774670808402E-6	2.1043774670808402E-6	-41704.327179094784	0.0	-145.09791827630445
536000	-41866.05509508698	-151.37745582813164	-41714.67763925885	366.6258733794205	-37.62587337942051	2022.9687675086948	193.7218858132028	-0.0063778741641098095	5.32171271339591	0.2985053947570158	0.19123900071955469	0.19212233277002388	0.31813327175340483	0.29482780915510143	1.9050044910213466E-6	1.9050044910213464E-6	-41714.67763925885	0.0	-150.8513817810358
537000	-41853.199780534924	-145.22208935906033	-41707.97769117586	347.03903225603074	-18.039032256030737	1635.9269234196413	670.7814978266705	0.007185797242264236	10.502796674397382	0.30212111495220617	0.1876232805243643	0.19212233277002388	0.31813327175340483	0.34492354625845256	2.64407859276933E-6	2.6440785927693305E-6	-41707.97769117586	0.0	-141.90167720025553
538000	-41850.92486555965	-146.00324000065612	-41704.921625559	333.1485483843642	-4.148548384364176	1773.3965759346859	532.0249345488317	0.006785889196941021	9.292451282674843	0.2950776644008629	0.18005300162365745	0.19989744910302673	0.3249718848724521	0.10413390324932659	2.392320894930656E-6	2.3923208949306556E-6	-41704.921625559	0.0	-143.72307149233774
539000	-41853.72569382352	-149.11035532479875	-41704.61533849873	344.37215508965835	-15.37215508965835	1989.9439970957853	589.3200774274927	0.005601184596904904	5.680088054379061	0.2950776644008629	0.18019628992464112	0.20009272166385886	0.32463332401063627	0.07565041463581743	1.8243732858639503E-6	1.8243732858639495E-6	-41704.61533849873	0.0	-147.77627848227525
540000	-41852.160654472376	-141.68848346049336	-41710.47217101188	330.26087626422196	-1.260876264221963	1626.1041118917356	467.4747495460422	0.006669580912483618	4.791563593936454	0.2950776644008629	0.1837169410056067	0.200511275981635	0.32069411861189456	0.13769737278628974	2.330345409962374E-6	2.3303454099623745E-6	-41710.47217101188	0.0	-140.4906342925549
541000	-41849.3129284247	-143.4768649549298	-41705.83606346977	337.2215942235236	-8.221594223523596	1648.2203300761544	549.3325834939548	0.006600690618598565	4.791563593936454	0.30220983594751455	0.1827345303976979	0.19290833732841242	0.32214729632637434	0.06995467485536234	2.2501067967184266E-6	2.250106796718426E-6	-41705.83606346977	0.0	-142.26913014082544
542000	-41862.32443220474	-152.33021038779972	-41709.99422181694	369.7149436408319	-40.714943640831905	2176.107584435322	600.910966064957	0.004840905971776054	7.513782655984044	0.30457740815153994	0.18447735543502083	0.18879794008706413	0.32214729632637434	0.011937697012210376	1.5400973258065473E-6	1.5400973258065473E-6	-41709.99422181694	0.0	-150.79670590609553
543000	-41852.91217358206	-155.18361634225835	-41697.7285572398	392.1260963668732	-63.126096366873185	2392.944791893403	949.9204858804462	0.0053200067689647655	7.513782655984044	0.300765670257873	0.18211038535599905	0.19351335298411396	0.3236105914020132	0.018087341110596206	1.7698653665428024E-6	1.7698653665428024E-6	-41697.7285572398	0.0	-153.13071305390744
544000	-41853.62412083868	-152.06418596251578	-41701.55993487616	331.9622548622913	-2.9622548622912745	1984.370231693973	1175.0033000358953	0.007921511986736648	6.842588935254321	0.3005498139156155	0.18440383297163657	0.19351335298411396	0.3215330001286331	0.2893549302463204	1.7914666630717498E-6	1.7914666630717498E-6	-41701.55993487616	0.0	-149.29348163240428
545000	-41856.79728280869	-153.31820292368963	-41703.479079885	352.31385719807685	-23.313857198076846	2142.5488591212666	1135.2743523872061	0.0077017792357161295	6.842588935254321	0.3005498139156155	0.18440383297163657	0.19554671209935157	0.3194996410133955	0.2893549302463204	1.8609955749303288E-6	1.8609955749303292E-6	-41703.479079885	0.0	-150.60307303621175
546000	-41858.37481807252	-152.92500847831144	-41705.44980959421	374.90936456563725	-45.90936456563725	2117.805540330801	1290.1107362583996	0.009115311325706558	6.286100797244027	0.3021634052255184	0.1816994977983235	0.19663745596276178	0.3194996410133955	0.4865034367358019	1.657373576503207E-6	1.6573735765032069E-6	-41705.44980959421	0.0	-149.86376486289015
547000	-41857.70533910581	-151.08135925106185	-41706.62397985475	354.0130748150742	-25.01307481507422	2094.2187962916964	561.2482454982791	0.005641403546642686	5.89338600333671	0.3021634052255184	0.18321219875525332	0.19512475500583196	0.3194996410133955	0.6044560324514473	1.4980650070325635E-6	1.4980650070325632E-6	-41706.62397985475	0.0	-148.81092570696353
548000	-41873.658451403084	-161.95870226147255	-41711.69974914161	420.21830693857754	-91.21830693857754	3079.1566800239225	733.9352291129334	7.179297856787137E-4	4.851263753528172	0.2989245186344745	0.1854430263292321	0.19613281402289706	0.3194996410133955	0.4121099915027208	1.2088755975872876E-6	1.208875597587288E-6	-41711.69974914161	0.0	-160.3732089213173
549000	-41870.403867478744	-169.34053070968062	-41701.06333676906	580.0226112144434	-251.02261121444337	4273.352652853466	1407.2188544900728	0.00310904202884499	5.636239624843551	0.2971613871871843	0.18720615777652228	0.19613281402289706	0.3194996410133955	0.24688092338602752	8.721190369324823E-7	8.721190369324823E-7	-41701.06333676906	0.0	-167.50794540600063
550000	-41868.47411196861	-169.40721266870423	-41699.066899299905	491.7265177765297	-162.7265177765297	4056.498362376381	762.77038012657	0.0011197432704777037	5.487017777127165	0.2971613871871843	0.18339646592132552	0.19534544568167703	0.32409670120981227	0.1279258342460003	9.399223979757727E-7	9.399223979757728E-7	-41699.066899299905	0.0	-168.4389006249181
551000	-41870.796635801344	-172.33599642374315	-41698.4606393776	482.4108366676729	-153.41083666767292	4256.631386515655	1167.1174126866588	0.0034771292627535574	5.923020849591446	0.2971613871871843	0.18339646592132552	0.19348877614966828	0.325953370741821	0.06211739050688111	1.02467639597828E-6	1.0246763959782794E-6	-41698.4606393776	0.0	-170.914386780364
552000	-41868.031377195955	-169.877381786003	-41698.15399540995	555.836173982433	-226.83617398243302	4374.253830389835	842.5543142904731	6.380870657991679E-4	6.193495245598441	0.2983776330565065	0.18217495552186777	0.1955068513085703	0.32394056011305455	0.06775266567038996	8.343227728396298E-7	8.343227728396298E-7	-41698.15399540995	0.0	-168.8419661750631
553000	-41873.21028114348	-169.17013798072713	-41704.040143162754	563.9168813123572	-234.9168813123572	4324.221192979424	1060.0590688837594	0.002145105506012033	6.675688297631426	0.2983776330565065	0.18217495552186777	0.1955068513085703	0.32394056011305455	0.05295552534634756	7.328740860818783E-7	7.328740860818779E-7	-41704.040143162754	0.0	-167.862997587704
554000	-41863.34604232314	-166.05334681201958	-41697.29269551112	492.56054165011204	-163.56054165011204	3766.6009182599587	910.7911069193709	0.0013546909174231734	5.200580540480157	0.2983776330565065	0.1805242915338364	0.19832629657972606	0.32277177882993013	0.05295552534634756	1.1017838274687369E-6	1.1017838274687367E-6	-41697.29269551112	0.0	-165.00717009537811
555000	-41881.2650974938	-180.40804916400117	-41700.8570483298	828.343525022659	-499.34352502265904	6538.371028913701	1128.7128016853935	1.1611176829632994E-4	4.351370907938301	0.29816359797277786	0.18550475898212065	0.19269247932151365	0.32363916372358686	0.19865970138224143	6.037506324150968E-7	6.037506324150965E-7	-41700.8570483298	0.0	-179.663334884218
556000	-41869.52485383782	-172.39655957012323	-41697.1282942677	698.0206314070866	-369.0206314070866	4733.832485287898	437.07999017100843	-0.0016166808884272882	6.218218933412373	0.29816359797277786	0.18550475898212065	0.194919352645004	0.3214122904000965	0.13962494678466505	6.601130309306446E-7	6.601130309306448E-7	-41697.1282942677	0.0	-172.05927860799113
557000	-41867.01613988782	-166.61149833106288	-41700.40464155676	607.4987100091048	-278.4987100091048	4271.816298634241	505.84784418469883	-2.0472798367048841E-4	6.936822237914279	0.29816359797277786	0.18550475898212065	0.194919352645004	0.3214122904000965	0.09203873183879817	9.027425159914403E-7	9.027425159914399E-7	-41700.40464155676	0.0	-165.83745621326162
558000	-41865.50657123366	-169.03497354692018	-41696.47159768674	571.7026922323756	-242.70269223237563	4233.113428402531	922.094347325546	0.0020535567115708567	6.618724690535214	0.29468209636669324	0.18550475898212065	0.194919352645004	0.3248937920061811	0.016992550521678945	8.954086293281947E-7	8.954086293281943E-7	-41696.47159768674	0.0	-167.84955673701973
559000	-41864.46500876449	-166.0197867878232	-41698.44522197667	547.6220478230666	-218.62204782306662	3918.1458112412874	755.2358631859499	0.0018764933062589764	6.549256108812396	0.3024022362642997	0.18550475898212065	0.194919352645004	0.3171736521085747	0.11073422462756966	1.0219680532618759E-6	1.021968053261876E-6	-41698.44522197667	0.0	-164.76966171416436
560000	-41880.29620568654	-171.94317956116794	-41708.353026125376	602.3044678705247	-273.3044678705247	4785.800960545729	651.5484652543112	-8.013902723814415E-5	3.8410251263142636	0.3024022362642997	0.18550475898212065	0.194919352645004	0.3171736521085747	0.12458515177829282	7.838608504208023E-7	7.838608504208021E-7	-41708.353026125376	0.0	-171.79872906642117
561000	-41877.36844595203	-177.5158910617908	-41699.85255489024	626.2897316791734	-297.2897316791734	5328.158578144923	2077.856776813388	0.0016842275124194217	6.667284762496086	0.30001862512182986	0.17909832104808907	0.1973029637874738	0.3235800900426063	0.1851090711132873	7.990666950778164E-7	7.990666950778164E-7	-41699.85255489024	0.0	-175.2915214835428
562000	-41880.23521251346	-174.68797781730768	-41705.54723469615	716.7337849246354	-387.7337849246354	5147.583080783109	1226.0924630971517	0.0023063774936835967	10.32570723319479	0.30001862512182986	0.1843874983805115	0.1973029637874738	0.3182909127101839	0.1795261753860637	8.090783138648431E-7	8.09078313864843E-7	-41705.54723469615	0.0	-172.26208619819909
563000	-41878.566928006905	-179.90339304676593	-41698.66353496014	892.8255794635955	-563.8255794635955	6601.97105311193	1659.2248798872645	4.996358228736036E-4	6.259830003220068	0.3010004398208331	0.183476204032453	0.19599464197519675	0.31952871417151624	0.27595833705851436	5.791557103905203E-7	5.791557103905204E-7	-41698.66353496014	0.0	-178.1047287425709
564000	-41872.69243995683	-170.29474823876703	-41702.39769171806	554.6059709446399	-225.60597094463992	4130.027834158511	1933.0698258803927	0.004493965191959616	6.259830003220068	0.3010004398208331	0.1834798289036026	0.19599464197519675	0.3195250893003666	0.11222256289737956	7.885795483754951E-7	7.885795483754951E-7	-41702.39769171806	0.0	-168.26858130373304
565000	-41866.71617650334	-166.82849272105423	-41699.88768378228	512.7851821899225	-183.78518218992247	3713.2907413479033	1238.5220065802976	0.0035293944790234276	8.418025851903979	0.3020229942445849	0.1834798289036026	0.1949720875514449	0.3195250893003666	0.1865685485562401	1.1681255137690127E-6	1.1681255137690127E-6	-41699.88768378228	0.0	-164.39486612756434
566000	-41869.43171309262	-171.39049444461995	-41698.041218648	639.1480744972439	-310.1480744972439	4577.243939946668	1551.4229749737474	0.0015089461209172221	6.511993467022241	0.29956060689690917	0.1834798289036026	0.1949720875514449	0.32198747664804234	0.03807157376677227	9.117921253509937E-7	9.117921253509935E-7	-41698.041218648	0.0	-169.66657767778744
567000	-41874.15341362781	-176.46980902753094	-41697.68360460028	792.341375934327	-463.34137593432695	5678.034850611294	2487.0503401649926	0.002341512345885618	5.727542614183975	0.29956060689690917	0.1799010256985608	0.1949720875514449	0.3255662798530841	0.04099460903874096	6.50777673055221E-7	6.50777673055221E-7	-41697.68360460028	0.0	-174.7079334107049
568000	-41884.88717047146	-179.94367749908787	-41704.94349297237	740.9034164030566	-411.90341640305655	5782.650941706059	4849.63568698985	0.00402984905647674	4.5594836548502125	0.3005034290379365	0.1799010256985608	0.19402926541041757	0.3255662798530841	0.21850714054123463	6.288325003612602E-7	6.288325003612604E-7	-41704.94349297237	0.0	-177.45607474144137
569000	-41879.05430080528	-175.98152942942443	-41703.07277137585	571.0423205344853	-242.04232053448527	4743.233368106124	3710.4213230623045	0.005109782704430699	11.237182936013916	0.3005034290379365	0.18428043802141364	0.1962209275606118	0.3189952053800371	0.13532388841735424	8.112159992531873E-7	8.112159992531866E-7	-41703.07277137585	0.0	-172.25907750285282
570000	-41878.66854527751	-177.04298003347577	-41701.62556524404	640.3732387335898	-311.3732387335898	5283.2049473595125	3338.0387239602433	0.005206494725319469	9.053937891648827	0.3005034290379365	0.18428043802141364	0.19289810436090096	0.32231802857974795	0.13532388841735424	6.365289096270829E-7	6.36528909627083E-7	-41701.62556524404	0.0	-174.00673084011387
571000	-41885.236327783954	-180.506290608556	-41704.730037175395	694.5770594579527	-365.5770594579527	5887.173890549675	4126.923914532862	0.003301284936675481	4.894340109578968	0.3005034290379365	0.18287583242239036	0.19430270995992424	0.32231802857974795	0.47446596344436603	5.845283260571364E-7	5.845283260571363E-7	-41704.730037175395	0.0	-177.63056673679276
572000	-41886.78493071387	-181.624953708111	-41705.15997700576	1047.9456375971445	-718.9456375971445	7035.8979769591615	2930.670908562139	0.0022480393008738704	9.628696313527575	0.3015855337207572	0.18287583242239036	0.19430270995992424	0.32123592389692723	0.1548940882785524	6.217279999897417E-7	6.217279999897422E-7	-41705.15997700576	0.0	-178.73569088759717
573000	-41881.28557060672	-179.47296109951336	-41701.81260950721	931.4089670016899	-602.4089670016899	6235.802627674526	3274.2608147533565	0.003989798167267372	7.119793173427167	0.3017289429424862	0.18287583242239036	0.19415930073819523	0.32123592389692723	0.06839034550233807	6.781160544891469E-7	6.781160544891469E-7	-41701.81260950721	0.0	-177.04973305375233
574000	-41875.77230412571	-182.2793071813192	-41693.49299694439	821.8150346657915	-492.8150346657915	6659.537595760609	1807.3341449323648	-1.2543019599419022E-4	6.0631048874663405	0.3017289429424862	0.18287583242239036	0.19415930073819523	0.32123592389692723	0.051560188127224	5.401305178425198E-7	5.401305178425195E-7	-41693.49299694439	0.0	-180.92688934231526
575000	-41871.0974320029	-168.77913782982756	-41702.31829417307	503.26426955924825	-174.26426955924825	4040.4824380089335	851.5349256006173	0.0013879478792187807	4.887562778880509	0.29951299615069715	0.18287583242239036	0.19637524752998428	0.32123592389692723	0.08463388946726501	9.327921643627671E-7	9.327921643627668E-7	-41702.31829417307	0.0	-167.94607966384112
576000	-41866.2396639287	-164.3902931538493	-41701.84937077486	540.6336660818772	-211.6336660818772	3891.9217397512803	493.7597356222766	-1.6070129217015555E-4	4.887562778880509	0.3021408534680515	0.18287583242239036	0.19637524752998428	0.3186080665795729	0.0341027271481614	1.0796393423266483E-6	1.0796393423266483E-6	-41701.84937077486	0.0	-164.14208842707387
577000	-41862.4119915153	-158.5867383387938	-41703.8252531765	494.80649336601033	-165.80649336601033	3184.358728328356	461.05242358676935	-3.6893619422638535E-4	4.788194704901686	0.3015757900111978	0.1831225093069932	0.19225457657619371	0.3230471241056143	0.007064308995868888	1.1215211572828463E-6	1.121521157282846E-6	-41703.8252531765	0.0	-158.3738742525295
578000	-41860.98284355631	-158.50754491125383	-41702.475298645055	439.98463077732606	-110.98463077732606	2956.988079730082	777.950352361325	0.0033518266231739773	5.89347435800583	0.3015757900111978	0.1831225093069932	0.19572196371911713	0.3195797369626909	0.04646611981551597	1.2254059719023744E-6	1.225405971902374E-6	-41702.475298645055	0.0	-157.2833831128499
579000	-41863.109187975424	-164.00621902640353	-41699.10296894902	491.7279097276996	-162.72790972769963	3599.23540188306	859.1403768033691	0.0012486339597182075	5.89347435800583	0.2967103282435959	0.18150992130487748	0.19572196371911713	0.3260577867324085	0.038565546032584566	1.0027534644706027E-6	1.0027534644706032E-6	-41699.10296894902	0.0	-162.89357806315098
580000	-41867.64231224867	-165.30116466318168	-41702.34114758549	480.5301051046576	-151.5301051046576	3598.7044290569897	866.4327510157815	0.001624537430768234	6.927305725443518	0.29763963969621954	0.18150992130487748	0.19703685602957305	0.3238135829693289	0.01893188409739193	1.1703810632863199E-6	1.1703810632863199E-6	-41702.34114758549	0.0	-163.89047850842965
581000	-41875.61811627518	-169.9023397842412	-41705.71577649094	566.5320454522391	-237.53204545223912	4257.5991494987775	938.5806423424226	0.002276034552878014	9.282645198345277	0.30120264037737743	0.1823212873602369	0.19178218691348112	0.32469388534890353	0.06296972027851193	9.074212814501944E-7	9.074212814501947E-7	-41705.71577649094	0.0	-168.03464092416374
582000	-41879.66639250574	-179.78295887165442	-41699.88343363408	708.7482181041207	-379.7482181041207	5974.4257768621765	1051.051839175992	0.0012342557801776318	5.564167458500326	0.2978976312361495	0.1827252469830011	0.1986781707885337	0.3206989509923147	0.08796500953923923	6.697781999531177E-7	6.697781999531173E-7	-41699.88343363408	0.0	-178.89779810400432
583000	-41864.64799647107	-168.15547442194648	-41696.49252204912	570.7659087397722	-241.76590873977216	4174.1436458292055	1219.7569404399767	0.002459347137699762	5.564167458500326	0.2981871759951915	0.18187194875582977	0.1974492336832501	0.32249164156572757	0.061894578627110335	8.905121191338673E-7	8.905121191338674E-7	-41696.49252204912	0.0	-166.84195999872276
584000	-41871.82608586703	-173.0198218484735	-41698.80626401856	604.7723221206779	-275.7723221206779	4764.362744851197	2806.985037365889	0.003936639472271645	4.948797011336278	0.30151141639371015	0.1826449610242	0.1974492336832501	0.3183943888988387	0.02180512936695336	7.798477540401372E-7	7.798477540401374E-7	-41698.80626401856	0.0	-171.19620017334478
585000	-41885.415827450925	-184.64150526204597	-41700.77432218888	916.195939501385	-587.195939501385	7747.8384252154465	4021.2825351237293	0.002986860029122438	6.655333993640143	0.2985167519158489	0.1838520985235781	0.196242096183872	0.32138905337669993	0.09280543010124344	5.451094639064205E-7	5.451094639064205E-7	-41700.77432218888	0.0	-182.2754514674953
586000	-41887.72654611048	-183.16741263929273	-41704.55913347119	956.5121418078671	-627.5121418078671	6903.685770609518	5103.4594094163	0.0033595625878429757	7.520347076332236	0.30305273325137977	0.17605345042724238	0.196242096183872	0.32465172013750476	0.09280543010124344	5.685567465679109E-7	5.685567465679109E-7	-41704.55913347119	0.0	-180.26955364703394
587000	-41899.202256566394	-193.9877767478999	-41705.214479818496	1325.6127321663819	-996.6127321663819	11088.859079949603	2956.140490939004	7.283333634926076E-4	7.520347076332236	0.30155956054539157	0.17605345042724238	0.19773526888986015	0.32465172013750476	0.22356572735686742	3.271690666654214E-7	3.271690666654215E-7	-41705.214479818496	0.0	-191.93028196755574
588000	-41895.3668187583	-190.3974196254741	-41704.96939913283	982.3054179271822	-653.3054179271822	8757.093883322046	5400.046221781668	0.0019490708721875748	7.125239162843156	0.3057154515881205	0.1759336764116156	0.19721731565278722	0.3211335563474755	0.22356572735686742	4.839509693516715E-7	4.839509693516716E-7	-41704.96939913283	0.0	-187.4660234075389
589000	-41900.951495045025	-193.60847486306275	-41707.343020181965	1627.682125482082	-1298.682125482082	11615.902980687282	6202.413875996519	0.001459790171697542	4.00582396255449	0.3057154515881205	0.18522801917358	0.18754295784412306	0.3215135713941753	0.22356572735686742	3.249899288815777E-7	3.249899288815777E-7	-41707.343020181965	0.0	-191.6941706595432
590000	-41896.14459074767	-198.64971129856315	-41697.49487944911	1740.7663668379191	-1411.7663668379191	14412.533112826763	6035.765723371864	0.0011994964796566985	6.676340308070937	0.29808959876516483	0.1850694560417416	0.19577488582476235	0.32106605936833005	0.037867541975095204	2.594941175795584E-7	2.594941175795584E-7	-41697.49487944911	0.0	-196.6357428355608
591000	-41891.46816796155	-184.22875961647603	-41707.23940834508	995.2719808768707	-666.2719808768707	7697.0529058795355	3270.2086056810394	0.0018685261149406025	6.676340308070937	0.3027727515632207	0.1806862983122825	0.1944653687066739	0.32207558141782167	0.051046848864502836	3.889186723614661E-7	3.88918672361466E-7	-41707.23940834508	0.0	-182.3307553565046
592000	-41895.67742587012	-190.44413030596354	-41705.233295564154	1124.6619209418457	-795.6619209418457	9038.651785940936	5525.448645445318	0.002082359652819162	14.0424190275589	0.3027727515632207	0.18316756558705957	0.19198410143189684	0.32207558141782167	0.051046848864502836	3.733302579559574E-7	3.733302579559574E-7	-41705.233295564154	0.0	-186.73523817558032
593000	-41896.46837421846	-190.94893310930757	-41705.51944110915	1071.3883639402986	-742.3883639402986	9064.979559732723	6957.9472676763335	0.002446239970118369	8.72412039469743	0.29882911264616957	0.18316756558705957	0.19198410143189684	0.3260192203348728	0.16881907189941064	3.3766927938799865E-7	3.376692793879987E-7	-41705.51944110915	0.0	-187.7114779615655
594000	-41875.8311071384	-179.9367314749007	-41695.8943756635	737.4447686926758	-408.4447686926758	6211.235527363728	2207.6681636786857	0.0026882838349332775	7.182883231490741	0.29757640997393614	0.18316756558705957	0.19198410143189684	0.3272719230071062	0.06626994700447913	6.199911620688735E-7	6.199911620688735E-7	-41695.8943756635	0.0	-177.96931189471596
595000	-41879.75504610965	-178.3729085826664	-41701.38213752698	776.212357284892	-447.21235728489205	5864.952132629499	3187.518235399443	0.0030340253866828737	6.4032115303875194	0.29757640997393614	0.18243975831204742	0.19411637316027483	0.3258674585537404	0.03584201901572322	5.97121551788013E-7	5.971215517880129E-7	-41701.38213752698	0.0	-176.24600092778584
596000	-41882.33688615132	-185.23479158006023	-41697.10209457126	1040.4216289860437	-711.4216289860437	7971.091974136898	2904.044122245472	0.0018957192742965487	10.118229041986655	0.29757640997393614	0.18243975831204742	0.19411637316027483	0.3258674585537404	0.11496026523834209	4.7439293809260137E-7	4.743929380926013E-7	-41697.10209457126	0.0	-182.54321868170197
597000	-41874.56803939418	-178.51029530943853	-41696.05774408474	1006.8969676745786	-677.8969676745786	6670.40903375138	1534.0009340312236	0.0012411982291099216	5.785382137933317	0.29473115261153826	0.18286834123684473	0.19594029111919112	0.32646021503242467	0.11702413767912463	5.50763568359181E-7	5.507635683591812E-7	-41696.05774408474	0.0	-177.26157921215673
598000	-41866.426712740904	-169.64472839441646	-41696.78198434649	620.6423802058105	-291.64238020581047	4420.978474664852	856.177890055768	-6.16876724998652E-5	5.376185335764119	0.29473115261153826	0.18286834123684473	0.19653380452556676	0.325866701626049	0.006409055201552907	8.65425053886699E-7	8.654250538866988E-7	-41696.78198434649	0.0	-168.91214925779443
599000	-41873.195958434364	-176.12565649855452	-41697.07030193581	776.91189080383	-447.91189080383003	5784.768543771445	1468.37806610528	0.0012209289382562347	5.376185335764119	0.3009743465478205	0.18286834123684473	0.19653380452556676	0.3196235076897668	0.005520603999335676	6.157103410900174E-7	6.157103410900177E-7	-41697.07030193581	0.0	-175.12669362451638
600000	-41873.57548672096	-177.6401176339147	-41695.93536908705	698.9673294396498	-369.9673294396498	5813.3152169175055	1385.113437213313	7.527360458137226E-4	6.24225285440414	0.3009743465478205	0.1817098135711076	0.19568794648550963	0.3216278933955611	0.01242824198202096	7.406476517298007E-7	7.406476517298005E-7	-41695.93536908705	0.0	-176.3774907679134
601000	-41865.55127687166	-165.18665992857595	-41700.36461694308	442.30295774264005	-113.30295774264005	3492.2816540714066	804.2824735639012	5.319508668787554E-4	6.353520946105019	0.2981142474447984	0.1817098135711076	0.19368046866949284	0.32649547031459997	0.023856995030830053	1.0732522444757491E-6	1.073252244475749E-6	-41700.36461694308	0.0	-164.01051985543813
602000	-41876.128003692815	-171.52873893249603	-41704.59926476032	737.8510288907671	-408.8510288907671	5012.409140935583	886.2542503184036	8.663687190182527E-4	5.658315874072162	0.2977001720051887	0.18096803423384872	0.19501627627700566	0.32631551748395576	0.021934367235664557	9.003191878520948E-7	9.003191878520949E-7	-41704.59926476032	0.0	-170.6958051143574
603000	-41864.16385890995	-162.12455453527724	-41702.03930437467	425.5604148903308	-96.56041489033078	3255.103692215158	400.76970274697476	-6.613280257745732E-4	7.018875991045267	0.29413780972691367	0.18314109164822154	0.1964055811409079	0.32631551748395576	0.19281943795187367	1.2859611664535216E-6	1.2859611664535216E-6	-41702.03930437467	0.0	-161.0612380656557
604000	-41875.367607837805	-163.18023636501576	-41712.18737147279	427.9869899754785	-98.98698997547848	3169.800407433956	967.7907259505173	0.00225018071276373	8.685835630139213	0.2987958279500284	0.18314109164822154	0.1964055811409079	0.32165749926084103	0.024347956125485435	9.511042500458156E-7	9.511042500458155E-7	-41712.18737147279	0.0	-161.3044585137111
605000	-41853.10094210335	-148.51567490117424	-41704.58526720218	370.3514163124783	-41.35141631247831	2117.2894554368795	433.38536024479936	0.002206082717019338	4.904209114529157	0.2987958279500284	0.18287443748470364	0.19725179088741218	0.32107794367785464	0.028026049516361055	1.6914006817141488E-6	1.691400681714148E-6	-41704.58526720218	0.0	-147.8817915255307
606000	-41852.651393906635	-153.43565027776887	-41699.21574362887	356.5349856003537	-27.534985600353707	2300.7965657111035	506.4866361863184	0.003079456139937929	7.665923842446774	0.2987958279500284	0.18287443748470364	0.1976043264526502	0.32072540811261663	0.030892378538759015	1.455078092863179E-6	1.4550780928631789E-6	-41699.21574362887	0.0	-152.0690658025361
607000	-41852.51642704034	-155.11846448510997	-41697.39796255523	365.09651861772534	-36.09651861772534	2397.9283674216376	880.9265682093262	0.005663068423253636	7.665923842446774	0.2983735374388093	0.183747661304807	0.1950993098032542	0.3227794914531284	0.011163455581561475	1.5115380408402533E-6	1.5115380408402535E-6	-41697.39796255523	0.0	-153.20617737341757
608000	-41846.877973742034	-149.45825586949414	-41697.41971787254	345.3894160311343	-16.389416031134317	1970.705786001327	548.3429636387857	0.0025035034182043113	6.972187123009885	0.29671571619489334	0.183747661304807	0.1950993098032542	0.32443731269704434	0.05531093490268596	1.771522856412094E-6	1.7715228564120938E-6	-41697.41971787254	0.0	-147.93877763059518
609000	-41848.88816699313	-149.93529755618715	-41698.952869436944	343.48983454204773	-14.489834542047731	1986.950472947224	315.0800220063941	-0.0011718619273363875	7.750294696116217	0.29794260908711556	0.183747661304807	0.19945945773745366	0.31885027187062265	0.049886361609663456	1.7175905437672327E-6	1.7175905437672329E-6	-41698.952869436944	0.0	-148.85642011652087
610000	-41851.36815825991	-146.26367261122357	-41705.104485648684	366.2913577422773	-37.291357742277285	1861.285862530931	364.8570337074403	0.0017283467028691689	6.464748108101679	0.29794260908711556	0.1880810826172055	0.19451072743827616	0.3194655808574016	0.039961916225681356	1.897809417148472E-6	1.8978094171484718E-6	-41705.104485648684	0.0	-145.26011029995928
611000	-41857.2990043184	-154.34161246420595	-41702.9573918542	418.62994444278775	-89.62994444278775	2462.6130706656168	535.5525251562659	0.001851520773282426	9.916483557212075	0.30547968995561814	0.18054400174870294	0.1955976115255962	0.31837869677008157	0.1191216609742106	1.2495367867761912E-6	1.2495367867761917E-6	-41702.9573918542	0.0	-152.40203986767958
612000	-41857.84866207877	-152.84769766440897	-41705.000964414365	339.5912557817285	-10.591255781728478	2273.8860912276637	649.5791785750823	0.004121154899206841	6.2752882314369	0.30547968995561814	0.18054400174870294	0.1955976115255962	0.31837869677008157	0.07119930576688666	1.965836479567107E-6	1.965836479567107E-6	-41705.000964414365	0.0	-151.30004270121944
613000	-41851.54127361224	-149.0465815054955	-41702.494692106746	383.37129613598796	-54.37129613598796	2076.6456638116747	496.1430942630968	0.004613099101970473	7.174398534711221	0.29944544609536605	0.18633452569183057	0.19262476568174197	0.3215952625310603	0.18089027457901785	2.040588111355636E-6	2.0405881113556354E-6	-41702.494692106746	0.0	-147.28777921666355
614000	-41845.88139405081	-143.56421162301965	-41702.31718242779	340.3267100063872	-11.326710006387202	1681.1321799165785	537.8341398057069	0.006515230192776163	6.643583130606738	0.29583703725968524	0.18633452569183057	0.19623317451742278	0.3215952625310603	0.18089027457901785	2.1013689886180614E-6	2.1013689886180622E-6	-41702.31718242779	0.0	-141.72169538909301
615000	-41858.60456097507	-153.78091365082315	-41704.82364732425	356.1850091228856	-27.185009122885617	2043.027726524765	1657.8705307707498	0.01068443462255666	7.7899417216356355	0.29764574882852995	0.1845258141229859	0.19705597832724017	0.3207724587212429	0.1135594609017431	1.8124202150759526E-6	1.8124202150759523E-6	-41704.82364732425	0.0	-150.79023348575208
616000	-41854.89243597431	-154.08731703821556	-41700.80511893609	374.25165099041243	-45.25165099041243	2291.9691164913897	529.6200637897986	-4.053696814936424E-4	5.467201425994593	0.2979802426225258	0.18141061958746688	0.19705597832724017	0.3235531594627661	0.022592911198518053	1.45308090409389E-6	1.4530809040938897E-6	-41700.80511893609	0.0	-153.21752665128193
617000	-41856.70199754616	-154.76030351844526	-41701.941694027715	396.9101007822104	-67.9101007822104	2651.8184368751217	435.79295359870366	-7.150115230488299E-4	5.0028257603917545	0.2983782565010424	0.18101260570895028	0.19705597832724017	0.3235531594627661	0.022592911198518053	1.2529665776265932E-6	1.2529665776265934E-6	-41701.941694027715	0.0	-154.36823615254522
618000	-41855.11723098541	-150.76707707747704	-41704.35015390793	397.98897458999494	-68.98897458999494	2364.66821577103	435.64326969294	7.511045954249093E-4	6.731899698639848	0.2983782565010424	0.18070750411914685	0.1973610799170436	0.3235531594627661	0.0871949864558636	1.6786579954603612E-6	1.6786579954603612E-6	-41704.35015390793	0.0	-149.60099310647598
619000	-41857.78576212955	-153.82029494929017	-41703.96546718026	425.49332614326323	-96.49332614326323	2451.6197245448357	342.9679751906124	-0.0016744038161970493	5.375082561468425	0.2983782565010424	0.18070750411914685	0.1973610799170436	0.3235531594627661	0.5672680061296183	1.5438255981426925E-6	1.5438255981426925E-6	-41703.96546718026	0.0	-152.34379841209858
620000	-41857.85780504454	-150.34627928766028	-41707.51152575688	393.9782301176559	-64.97823011765593	2295.2396675343134	350.27521275777883	0.0012967866785958987	5.375082561468425	0.2983782565010424	0.18070750411914685	0.1973610799170436	0.3235531594627661	0.12867097723422907	1.5124910748810406E-6	1.5124910748810402E-6	-41707.51152575688	0.0	-149.7028604955909
621000	-41852.658182839936	-151.9818192464009	-41700.676363593535	429.69414885316235	-100.69414885316235	2309.741511176362	393.6757561389994	4.928471444804201E-4	8.494125411925376	0.2983782565010424	0.18070750411914685	0.1973610799170436	0.3235531594627661	0.12069109111118179	1.4916236042684844E-6	1.4916236042684841E-6	-41700.676363593535	0.0	-150.51845813335365
622000	-41851.17801178066	-146.44361211457266	-41704.73439966609	349.89666990287674	-20.896669902876738	1884.970673822991	217.03719887056096	-0.0014861972503214787	7.475011217742202	0.2983782565010424	0.18293877305171238	0.1950074990971992	0.323675471350045	0.13516573945775956	1.6766864098624571E-6	1.6766864098624573E-6	-41704.73439966609	0.0	-145.62959786893967
623000	-41846.70257481944	-150.042153490525	-41696.66042132892	343.6811459769128	-14.681145976912774	1869.5544764905417	120.74867172706946	-0.0025832697622425425	7.475011217742202	0.29896953478426763	0.18234749476848713	0.1950074990971992	0.323675471350045	0.266084580745337	2.0769279903307766E-6	2.0769279903307766E-6	-41696.66042132892	0.0	-149.46366206332877
624000	-41853.191641345875	-147.06153151563015	-41706.13010983024	333.6250048599943	-4.625004859994306	1838.7656463210349	439.74673546295395	0.0014519933770279212	4.296680055950372	0.2962802342521354	0.1791144899178272	0.19814915293028734	0.326456122899749	0.21091624492407615	2.0726258642901737E-6	2.0726258642901732E-6	-41706.13010983024	0.0	-146.05152970830724
625000	-41852.77866878828	-146.69614571904043	-41706.08252306924	388.70756853468947	-59.70756853468947	1974.6730581474508	383.8124160294573	0.003700476280757486	5.176088303908359	0.29857042055567584	0.1791144899178272	0.19814915293028734	0.32416593659620857	0.19983357670855273	1.9848431445883163E-6	1.984843144588316E-6	-41706.08252306924	0.0	-145.65425224259624
626000	-41848.20146210014	-146.86961074682944	-41701.331851353316	343.82660016433306	-14.826600164333058	1888.912359240752	536.8780709268462	0.004936257396024841	5.113327751957774	0.29857042055567584	0.18081419824434616	0.19814915293028734	0.3224662282696896	0.19172035303006646	2.022760058611102E-6	2.0227600586111026E-6	-41701.331851353316	0.0	-145.47553033709843
627000	-41853.984313129906	-144.136642122686	-41709.84767100722	337.8840059280187	-8.884005928018723	1773.7689808761988	292.76229483147506	1.8630518922656443E-4	9.30694687126964	0.29857042055567584	0.18585487208421436	0.19310847909041914	0.3224662282696896	0.22736940483459314	1.8854554732459247E-6	1.8854554732459237E-6	-41709.84767100722	0.0	-142.36093148015365
628000	-41856.54745269224	-147.54661128898073	-41709.00084140326	338.8781241352859	-9.878124135285873	1867.7099001257022	374.62822855652314	0.0021776810913991126	8.507824346943694	0.29857042055567584	0.18585487208421436	0.19310847909041914	0.3224662282696896	0.1270378535570843	2.0570560111484327E-6	2.0570560111484327E-6	-41709.00084140326	0.0	-145.85081983364333
629000	-41849.74185643546	-147.26623852598013	-41702.47561790948	336.3674671716891	-7.3674671716891	1837.8614155068656	405.4715457296279	0.003342054754708758	9.290976511869781	0.3042611625430244	0.18185474841363547	0.19310847909041914	0.32077560995292	0.1270378535570843	2.0322130933424158E-6	2.0322130933424154E-6	-41702.47561790948	0.0	-145.3295236989389
630000	-41848.827365645215	-149.43005464162553	-41699.39731100359	345.7954250975901	-16.795425097590112	1870.767577015534	317.0727907990291	0.005328175343230174	6.91466109269085	0.3045371781212555	0.1815787328354043	0.19310847909041914	0.32077560995292	0.04066251901543117	2.1181656396011442E-6	2.118165639601145E-6	-41699.39731100359	0.0	-148.40979663751625
631000	-41860.79354980987	-154.62024960869383	-41706.173300201175	353.37378477256317	-24.37378477256317	2068.786526638086	1828.9947120311185	0.013019387375296385	8.57428549661596	0.30305245139520826	0.18285729977643114	0.1919641199483203	0.3221261288800392	0.2305702600259426	1.6104724885349536E-6	1.610472488534954E-6	-41706.173300201175	0.0	-151.19081452767657
632000	-41860.39271159544	-156.85747164007978	-41703.53523995537	366.62702591029125	-37.62702591029125	2299.4807879532077	1611.7605029978513	0.010927707135897947	6.80683652197178	0.29812138422021106	0.18163188984508194	0.19812059705466672	0.3221261288800392	0.23958300995736487	1.6776338676439676E-6	1.6776338676439678E-6	-41703.53523995537	0.0	-153.96210616782216
633000	-41853.992592896866	-156.27884677017897	-41697.71374612669	363.2309719573408	-34.230971957340785	2047.8475298788758	2519.641105208319	0.013729749935925127	5.8475601459207525	0.29812138422021106	0.18063103232562974	0.19700987317672777	0.32423771027743037	0.28068759587816533	1.7484222049606183E-6	1.748422204960619E-6	-41697.71374612669	0.0	-152.97757824779077
634000	-41856.40485620418	-151.00429103015045	-41705.40056517403	343.13673174845326	-14.136731748453258	2103.215634098229	397.2607717736594	0.004196636310009722	6.553232046946436	0.29960878119280226	0.17842580218858678	0.19770525568385008	0.3242601609347598	0.23114667427326127	1.9041254563011212E-6	1.904125456301121E-6	-41705.40056517403	0.0	-149.5643736156487
635000	-41851.07118332825	-145.1006607060117	-41705.970522622236	374.32067842349505	-45.32067842349505	1859.8106852873461	431.6124848249896	0.004095207856113421	4.958265016212716	0.3004651382316581	0.1804912333118092	0.1933656162094014	0.3256780122471302	0.28904723001731514	2.083553577394264E-6	2.0835535773942645E-6	-41705.970522622236	0.0	-143.76262859507318
636000	-41851.81972944423	-151.49377146539777	-41700.32595797883	370.19878836203435	-41.19878836203435	2193.5957266468545	482.49120146224715	0.0033798122135932844	7.679039363165435	0.3004651382316581	0.1804912333118092	0.19813536000081516	0.32090826845571646	0.020745168056698817	1.919170045929556E-6	1.9191700459295554E-6	-41700.32595797883	0.0	-150.03226174671428
637000	-41861.2982430011	-157.33940502540682	-41703.9588379757	408.14022474995045	-79.14022474995045	2791.6107462178707	835.8340247268642	0.0038259511997104185	4.78377785823177	0.2964757613156276	0.18425426802152164	0.19813536000081516	0.3211346106620345	0.07842741591955771	1.370699306178106E-6	1.3706993061781055E-6	-41703.9588379757	0.0	-156.18799778089078
638000	-41855.38081388101	-151.99945863100078	-41703.381355250014	374.60823674827503	-45.60823674827503	2220.0679735416816	287.18823646944463	-0.0028239113649890157	7.132149955492114	0.2964757613156276	0.18269152804716168	0.19813536000081516	0.3226973506363945	0.06532337915550326	1.6937087974841096E-6	1.6937087974841096E-6	-41703.381355250014	0.0	-151.18387021938557
639000	-41847.27319970734	-155.08129753689877	-41692.191902170445	371.9413953412008	-42.9413953412008	2500.2130054648346	231.9573183041653	-0.004064056993366618	6.8055093229721475	0.2964757613156276	0.18269152804716168	0.19574903675063457	0.3250836738865751	0.09687528811109505	1.5284649712101812E-6	1.528464971210182E-6	-41692.191902170445	0.0	-154.61047956823344
640000	-41855.80873164347	-154.88041046547133	-41700.928321178	372.6426578064246	-43.64265780642461	2343.626625143228	216.38420761599298	-0.004568996913668469	6.8055093229721475	0.29922644183706343	0.18269152804716168	0.19237315420644585	0.325708875909328	0.08965322936021705	1.730864552392322E-6	1.7308645523923221E-6	-41700.928321178	0.0	-154.4013438647236
641000	-41850.534138499155	-146.90584685190228	-41703.628291647256	394.2792657504498	-65.27926575044978	2029.272767787084	425.2135134254824	0.0035734162682220273	7.469996506803036	0.2966341391436277	0.18528383074059743	0.19237315420644585	0.325708875909328	0.025810192227126074	2.0492034839523948E-6	2.0492034839523944E-6	-41703.628291647256	0.0	-145.54088970836332
642000	-41851.14597715622	-145.52577191705078	-41705.620205239175	337.99378271759747	-8.993782717597469	1838.432085330414	267.8586145275563	1.0005650153789396E-4	5.331478078925889	0.2955866503591736	0.18330845749703759	0.1953960162344598	0.325708875909328	0.06241656663943864	2.587019915863156E-6	2.587019915863157E-6	-41705.620205239175	0.0	-144.9280501425235
643000	-41852.08125262813	-145.50246191982055	-41706.57879070831	370.27171531638703	-41.27171531638703	1925.0566941070574	365.15438501317306	9.612686587748729E-4	7.841123108691441	0.2942578138648268	0.18187435664291796	0.19761521597749443	0.32625261351475976	0.0647431189847685	2.2587665719915544E-6	2.258766571991554E-6	-41706.57879070831	0.0	-144.0662552227495
644000	-41856.538272475314	-145.8215003500659	-41710.71677212525	334.86611954633946	-5.866119546339462	1700.0294000375166	590.5466169144925	0.006199440527630678	6.359573202728773	0.2994983753229737	0.18187435664291796	0.19956864148391473	0.31905862655019257	0.06057532624965436	2.5449487034137766E-6	2.544948703413777E-6	-41710.71677212525	0.0	-144.09854583357992
645000	-41861.658093040365	-150.19393314804236	-41711.464159892326	391.9041773400413	-62.904177340041315	2111.4749400055225	500.4594077082071	0.00175473940725516	5.570777769788079	0.2994983753229737	0.18435226427920245	0.19709073384763023	0.31905862655019257	0.08095745508984199	1.7520686371677036E-6	1.7520686371677036E-6	-41711.464159892326	0.0	-149.10345688301715
646000	-41857.479857051054	-149.3387563757884	-41708.14110067527	368.31127661843107	-39.311276618431066	2008.8160350018945	503.6818130340683	0.0024179926657629056	8.286918261516973	0.2935415782368101	0.1807410087356881	0.20304753093379382	0.3226698820937069	0.012894180319510467	2.029758090150128E-6	2.029758090150129E-6	-41708.14110067527	0.0	-147.64813998706234
647000	-41854.66198619212	-146.27904716349275	-41708.38293902863	358.19473254874515	-29.19473254874515	1797.2036167383771	397.34356231165464	0.006290036896421787	9.413982014704752	0.292427833642143	0.18402725710769838	0.20087502715645067	0.3226698820937069	0.01656067105317402	1.9352071960486493E-6	1.935207196048649E-6	-41708.38293902863	0.0	-144.57157344322871
648000	-41850.195047212976	-146.45483659133689	-41703.74021062164	346.85931298350954	-17.85931298350954	1898.6409109776266	259.74160505232385	5.293472269527685E-4	6.200031370134516	0.29922554426592574	0.18658007410095706	0.19460468301719988	0.31958969861591624	0.1470112737624003	1.964252144425943E-6	1.9642521444259432E-6	-41703.74021062164	0.0	-145.65123022397734
649000	-41843.61076347335	-140.33840254962874	-41703.27236092372	338.9514635203612	-9.951463520361187	1610.3008673512456	235.93137068072454	-0.0023353619032161817	5.929409052313114	0.29922554426592574	0.18658007410095706	0.19460468301719988	0.31958969861591624	0.13272293245828323	2.180694173090121E-6	2.1806941730901206E-6	-41703.27236092372	0.0	-139.59518853054158
650000	-41844.36546606578	-135.51682729597388	-41708.84863876981	356.77651928610464	-27.776519286104644	1471.7851707536036	188.2688882159221	-0.0011161449870288357	4.928577161119677	0.2949559255492126	0.18658007410095706	0.19887430173391304	0.31958969861591624	0.06855010911071815	2.5108523216439836E-6	2.5108523216439844E-6	-41708.84863876981	0.0	-135.2892376651246
651000	-41841.86164956038	-138.10163717323147	-41703.760012387145	336.12464579881936	-7.124645798819358	1502.1316858095104	189.5881764628668	-3.3409735697333E-4	4.824712664145689	0.2949559255492126	0.18520878497160717	0.19887430173391304	0.32096098774526616	0.12059133064945508	2.532246221991766E-6	2.532246221991765E-6	-41703.760012387145	0.0	-137.7985873412566
652000	-41842.69173940518	-140.34734314367975	-41702.3443962615	343.7762316337201	-14.776231633720101	1602.027333309898	258.9955881557292	0.0037679104399304412	6.518061496544708	0.2959194281465047	0.18520878497160717	0.19887430173391304	0.3199974851479741	0.12114516441156249	2.5770912612841125E-6	2.577091261284113E-6	-41702.3443962615	0.0	-139.2969084885969
653000	-41854.10591851564	-146.34548064348263	-41707.76043787216	330.1154707678424	-1.115470767842396	1804.4403944517485	246.8274715934139	8.343935715249111E-4	10.489189039048929	0.2959194281465047	0.18520878497160717	0.19887430173391304	0.3199974851479741	0.1372762468047601	1.7491735129513162E-6	1.749173512951316E-6	-41707.76043787216	0.0	-144.75573843632938
654000	-41847.527064880705	-141.57819526910896	-41705.948869611595	342.15283771400607	-13.152837714006068	1646.7479314724771	180.1694616339236	-0.001727588456712763	9.646728672753351	0.2962271959182645	0.18490101719984733	0.19887430173391304	0.3199974851479741	0.049205720680852896	2.4513787760886153E-6	2.451378776088616E-6	-41705.948869611595	0.0	-140.43067296469286
655000	-41844.59188962233	-141.44088914679233	-41703.15100047554	334.6262196139501	-5.626219613950127	1622.9470297124128	190.86694514204078	5.960560276797077E-4	4.673450356014564	0.29950675965064016	0.18072359575273125	0.19887430173391304	0.32089534286271454	0.032565187289830655	2.5403453114818857E-6	2.5403453114818857E-6	-41703.15100047554	0.0	-141.38661073237233
656000	-41847.08214184948	-145.24645235211398	-41701.83568949737	331.7163432313321	-2.7163432313320754	1794.660417062303	202.52289370848206	-9.934850201139254E-4	7.822736278383657	0.29950675965064016	0.18338438323106596	0.19636752256956644	0.32074133454872644	0.012777126734358431	2.0584608506334434E-6	2.0584608506334438E-6	-41701.83568949737	0.0	-144.54671319463566
657000	-41849.74022983748	-143.9067752280786	-41705.833454609405	353.1906405330541	-24.19064053305408	1771.6577096156395	130.28457117220057	-0.005291823624386818	7.822736278383657	0.29726810585156405	0.18562303703014205	0.19636752256956644	0.32074133454872644	0.007502939565029153	2.5902894197148656E-6	2.5902894197148656E-6	-41705.833454609405	0.0	-143.55021105380172
658000	-41847.531126597474	-137.76994679375173	-41709.761179803725	334.56146844219796	-5.561468442197963	1507.6763057209535	237.1464127589791	0.004773332825305136	4.7446062126055235	0.29828198941685485	0.18474791396741427	0.1961642962097468	0.32080580040598305	0.017464615507923192	2.187982054269243E-6	2.1879820542692425E-6	-41709.761179803725	0.0	-137.5333478958921
659000	-41852.00676993417	-148.92415203773382	-41703.082617896434	337.6689656508207	-8.668965650820724	1973.2591348987964	327.9206969742254	0.002403843475490945	6.006754588800157	0.2969503215391418	0.18474791396741427	0.19628444979898746	0.32201731469445544	0.1062015268182928	2.110055721324104E-6	2.1100557213241046E-6	-41703.082617896434	0.0	-147.98740646277955
660000	-41844.71183398974	-148.92753100921794	-41695.78430298052	377.74787882606734	-48.747878826067335	2074.3736379004176	343.6149090139473	0.001646957130268768	7.155897298758085	0.2969503215391418	0.18474791396741427	0.19628444979898746	0.32201731469445544	0.01976043468436827	2.021172306539603E-6	2.021172306539603E-6	-41695.78430298052	0.0	-147.8882112519937
661000	-41847.903124621065	-145.2806442131633	-41702.6224804079	336.56695884329656	-7.566958843296561	1848.7285918805717	292.24529366763284	0.0013165617064700287	4.4499665867723115	0.29628787082013897	0.1854103646864171	0.19628444979898746	0.32201731469445544	0.04378801199619993	2.257222398206765E-6	2.2572223982067645E-6	-41702.6224804079	0.0	-144.94754938926042
662000	-41852.24974898389	-151.6401927585049	-41700.60955622539	346.4903353157849	-17.490335315784876	2098.3861480011265	427.0678742986453	0.0036117686680233255	8.155309140484906	0.29628787082013897	0.18358235764817388	0.1981124568372307	0.32201731469445544	0.04541001814759477	1.877125471429756E-6	1.877125471429756E-6	-41700.60955622539	0.0	-150.1452181223172
663000	-41855.123596966885	-148.0904271860239	-41707.03316978086	350.41889689529035	-21.418896895290345	2025.1322413009636	498.6579931786961	0.0048551844280219384	5.70800591954782	0.293561070978815	0.18347960252873685	0.19937281159756803	0.32358651489487905	0.04541001814759477	1.854578498919648E-6	1.8545784989196482E-6	-41707.03316978086	0.0	-146.986677296861
664000	-41865.09055125202	-159.2175703444772	-41705.872980907545	425.6998579516064	-96.69985795160642	2985.195405259642	542.1757556654323	7.254529367829877E-4	5.70800591954782	0.3041450359531379	0.17972822958961854	0.19697127843625786	0.31915545602098466	0.008362227193548049	1.2410083067846646E-6	1.2410083067846643E-6	-41705.872980907545	0.0	-158.4989130596879
665000	-41862.5785944829	-159.95263186111214	-41702.62596262179	420.7748853850656	-91.7748853850656	3030.812136306932	546.060419987412	7.075927090431384E-6	8.749808053366467	0.302713180429231	0.17965836858677528	0.19704113943910112	0.32058731154489156	0.05289010759959862	1.1305126352430608E-6	1.1305126352430612E-6	-41702.62596262179	0.0	-158.50424026141107
666000	-41861.05255830121	-162.07190818845243	-41698.98065011276	461.7306098790401	-132.73060987904012	3276.880458028072	825.5521428612374	0.0034124026988675508	5.359575251792861	0.29519819970560246	0.17965836858677528	0.19913458825256583	0.32600884345505543	0.03137903101353763	1.1674915042263144E-6	1.167491504226314E-6	-41698.98065011276	0.0	-161.02956449318395
667000	-41858.24982755987	-158.43322913850622	-41699.81659842136	438.71401182540654	-109.71401182540654	2850.3479053372457	1081.8768542100229	0.004915740939796409	5.092008405738373	0.29519819970560246	0.17965836858677528	0.19913458825256583	0.32600884345505543	0.0709088374540227	1.1960303870200326E-6	1.1960303870200324E-6	-41699.81659842136	0.0	-157.0153405871661
668000	-41860.633411867675	-154.55871837002664	-41706.07469349765	488.0782435209258	-159.0782435209258	2723.6562187756645	621.6767977924256	0.0023068806581853013	6.012781358348795	0.2935926429411295	0.1856378113583816	0.20037629094738252	0.32039325475310537	0.029171779523213114	1.434125218102529E-6	1.4341252181025295E-6	-41706.07469349765	0.0	-153.45674761456925
669000	-41853.437716820925	-147.38398132959944	-41706.053735491325	351.3886055760037	-22.388605576003727	1972.9364809967892	500.76502424033004	0.0051183241162348556	4.750628879953672	0.29506002182649116	0.1856378113583816	0.19890891206202085	0.32039325475310537	0.04203558387860481	1.9008526801456778E-6	1.9008526801456771E-6	-41706.053735491325	0.0	-146.5168837081152
670000	-41851.15508321544	-150.38774152775906	-41700.76734168768	332.17453217023865	-3.174532170238649	1921.4706665183908	654.2273686945092	0.0033475253538054256	6.510170026296649	0.29506002182649116	0.18557998980675341	0.19293937944324396	0.3264206089235105	0.10573181387795381	2.2153076268349976E-6	2.2153076268349967E-6	-41700.76734168768	0.0	-148.56369776384943
671000	-41854.26708350444	-152.93694836832606	-41701.330135136115	343.42565443760947	-14.425654437609467	2236.3154970148403	670.0436157508345	0.004832978006543778	6.967264501936448	0.29506002182649116	0.18054738550770072	0.19650743467284007	0.3278851579929671	0.3590432928615805	1.4667281134950934E-6	1.4667281134950938E-6	-41701.330135136115	0.0	-150.7553605649426
672000	-41852.277589923135	-153.97818002084955	-41698.29940990228	331.29531433249844	-2.2953143324984353	1861.8607817691723	1401.991675913272	0.01284233288128018	6.4512861308937985	0.2992863957744292	0.18054738550770072	0.19650743467284007	0.323658784045029	0.14233501088052614	1.777329534628747E-6	1.7773295346287463E-6	-41698.29940990228	0.0	-151.3740098658967
673000	-41849.81567027902	-144.93310153212292	-41704.8825687469	330.286457538103	-1.2864575381029795	1674.1799441543071	722.2381389660588	0.008654949246871702	9.421032967248957	0.2993091960038652	0.1805245852782648	0.19650743467284007	0.323658784045029	0.14233501088052614	1.7771154520318396E-6	1.7771154520318402E-6	-41704.8825687469	0.0	-142.34890424705299
674000	-41852.40402742808	-141.4897733066528	-41710.914254121424	334.05816688080023	-5.058166880800229	1592.3884456919589	759.0071558365606	0.011138591863093841	5.7316380410643655	0.2993091960038652	0.1805245852782648	0.19650743467284007	0.323658784045029	0.08133069603572761	1.997560146541194E-6	1.9975601465411946E-6	-41710.914254121424	0.0	-139.70217235161326
675000	-41854.61421277612	-140.43706436394555	-41714.17714841217	332.5340727664322	-3.534072766432189	1465.8203827126385	291.7285630804026	0.008765338026773551	9.884256521786238	0.30127652757810275	0.18466031597017504	0.19404791919135944	0.3200152372603618	0.12703267718506484	2.6721241101457534E-6	2.672124110145754E-6	-41714.17714841217	0.0	-138.4781345395419
676000	-41847.32278157088	-140.1813080851609	-41707.14147348572	341.41655738885646	-12.41655738885646	1460.5340778681361	608.2621860578588	0.008623093358193112	6.369797348861046	0.29752969555314235	0.18564474906615644	0.19681031812033845	0.3200152372603618	0.04603361905730141	2.9436716330845832E-6	2.9436716330845832E-6	-41707.14147348572	0.0	-138.30271186416837
677000	-41850.94117883247	-146.52764077503613	-41704.41353805744	346.60823000846466	-17.60823000846466	1924.3365060465565	439.15485064422194	0.0033190334936749203	6.118671828801498	0.3024327897640218	0.1834077473178959	0.1941442256577195	0.3200152372603618	0.08001066479911594	1.8106988126254519E-6	1.8106988126254519E-6	-41704.41353805744	0.0	-145.37254634808681
678000	-41854.11097519132	-154.40380605271181	-41699.70716913861	389.9146238293032	-60.914623829303196	2471.881762546626	641.2534331462248	0.0016291027337136115	5.927231662631411	0.3024327897640218	0.1834077473178959	0.1941442256577195	0.3200152372603618	0.07902979455395853	1.5911671406433509E-6	1.5911671406433509E-6	-41699.70716913861	0.0	-153.09116775374773
679000	-41847.87156068494	-145.07283838705627	-41702.79872229788	333.9901296071337	-4.990129607133724	1799.3786023734265	424.3880834958053	0.005155828204486701	5.927231662631411	0.3024327897640218	0.1834077473178959	0.19543393668576425	0.31872552623231704	0.07617729328618704	2.1228223779925045E-6	2.1228223779925032E-6	-41702.79872229788	0.0	-143.8940594911381
680000	-41859.03797040504	-151.3826530834675	-41707.65531732157	331.7755412684581	-2.7755412684580847	1999.7318322334397	499.5454433703394	0.001366647037655202	9.744556564621472	0.30515567434938434	0.1769542812760382	0.19590452449747692	0.3219855198770995	0.05256882954834971	2.2046098115320906E-6	2.204609811532091E-6	-41707.65531732157	0.0	-149.29247715658346
681000	-41857.61977948038	-147.86707631145492	-41709.752703168924	352.1748683215097	-23.174868321509678	1942.521540959468	536.4712084210136	0.007844112858341037	7.075580721603557	0.30236514879721194	0.1769542812760382	0.1950300983592075	0.32565047156754134	0.1472158976819894	1.957074710276761E-6	1.9570747102767606E-6	-41709.752703168924	0.0	-146.10051221160722
682000	-41857.56353239114	-154.39440874987352	-41703.169123641266	348.8981674321504	-19.898167432150387	2068.4268362137823	523.2134454034685	-3.585230168887464E-4	10.937448920273805	0.2950975534444445	0.18503916308560026	0.19271410769583586	0.3271491757741184	0.1472158976819894	1.7719313234854057E-6	1.7719313234854057E-6	-41703.169123641266	0.0	-151.97999058952806
683000	-41862.2705317479	-156.28069953138873	-41705.98983221651	427.9149546880959	-98.91495468809592	2634.801248892463	297.6580229325142	-9.058952092370577E-4	5.826719342365157	0.2950975534444445	0.18332779077838787	0.19271410769583586	0.32886054808133075	0.12945435291928195	1.4795032154476812E-6	1.479503215447682E-6	-41705.98983221651	0.0	-155.76827266357756
684000	-41861.17420659019	-156.82887927219113	-41704.345327318	413.48097749154607	-84.48097749154607	2722.124022392411	458.564274461704	0.0024862022416028504	6.730338088410637	0.29575750036389015	0.18332779077838787	0.19271410769583586	0.3282006011618851	0.13171112289922796	1.3686606339806612E-6	1.3686606339806617E-6	-41704.345327318	0.0	-155.6912136352431
685000	-41872.099697527796	-167.7419225504173	-41704.357774977376	547.4094248975623	-218.4094248975623	3848.8280176121143	834.2239495758578	0.00255148150520132	8.60326037030308	0.29308460890939486	0.18827097448490412	0.19752254095060037	0.32112187565509964	0.5647469788817341	9.423530548855313E-7	9.423530548855315E-7	-41704.357774977376	0.0	-165.0598591990886
686000	-41859.128710358214	-153.7435309909412	-41705.38517936727	380.801252269652	-51.801252269652025	2419.6794412194604	587.3733516362912	0.002865590998479801	5.97526401380501	0.2979052293372122	0.18812893101683245	0.19752254095060037	0.316443298695354	0.5647469788817341	1.350050277060919E-6	1.3500502770609194E-6	-41705.38517936727	0.0	-151.6107808733883
687000	-41850.73466364518	-148.88198017080768	-41701.85268347437	354.9918010659022	-25.991801065902223	2094.0547601184444	229.47999534535342	-3.4339287967185238E-6	5.717353345912948	0.2957361087210136	0.19016468756486601	0.19752254095060037	0.31657666276351903	0.3474592179127947	1.8094615031571013E-6	1.809461503157102E-6	-41701.85268347437	0.0	-148.01912686966898
688000	-41849.91651070569	-149.65351921958768	-41700.2629914861	347.6169086024914	-18.616908602491378	2031.403298591366	339.0958840755174	0.00254982720751853	8.969596982207563	0.29662651460486533	0.19016468756486601	0.19663213506674865	0.31657666276351903	0.2665910211510907	1.886087242554364E-6	1.8860872425543637E-6	-41700.2629914861	0.0	-147.77581835422512
689000	-41851.79501073492	-145.77487996941602	-41706.0201307655	354.44642305888647	-25.446423058886467	1951.7677933811108	313.42604590309696	0.002206278265558517	8.540444761696738	0.30018477837446395	0.18257306972957338	0.20066548913244267	0.31657666276351903	0.11715079525161803	2.230249178533061E-6	2.23024917853306E-6	-41706.0201307655	0.0	-144.26028765444673
690000	-41851.11870805293	-148.03449375151476	-41703.08421430141	350.42538873849793	-21.42538873849793	1845.4642216218879	387.2647026177884	1.8160323366244076E-4	8.245760430389407	0.3021660098931282	0.18056806545875115	0.19977844067450698	0.3174874839736127	0.11715079525161803	2.1787296315739385E-6	2.1787296315739394E-6	-41703.08421430141	0.0	-146.34457623162353
691000	-41850.44845627369	-149.91040704527148	-41700.53804922842	335.3772165887283	-6.377216588728288	2004.6097616193538	717.8278293937964	0.006836291576027241	8.100788613606491	0.3021660098931282	0.1843863497556729	0.19570633319660652	0.3177413071545914	0.08186016012011281	2.0360155261833846E-6	2.036015526183384E-6	-41700.53804922842	0.0	-147.74019372196676
692000	-41862.80071610493	-155.15273824459675	-41707.64797786033	358.94610747371524	-29.946107473715244	2173.8207654349953	1104.6905911738143	0.004382590936401625	5.451819616804122	0.3021660098931282	0.1843863497556729	0.19570633319660652	0.3177413071545914	0.08186016012011281	1.6681455517397494E-6	1.6681455517397496E-6	-41707.64797786033	0.0	-153.29211761762247
693000	-41853.190079134234	-150.93650120680337	-41702.25357792743	336.29371863493276	-7.293718634932759	2045.311631018064	1438.8232105424022	0.011747077841354184	7.319259721187811	0.30087647743603213	0.1840676203538409	0.19570633319660652	0.31934956901351946	0.06169684132150479	1.5883276653492298E-6	1.5883276653492302E-6	-41702.25357792743	0.0	-148.3692594240183
694000	-41853.31610507993	-149.72221258594638	-41703.593892493984	338.27427961994687	-9.274279619946867	1954.3482282963566	743.9903482855161	0.006381304758497435	7.319259721187811	0.29996513139402714	0.1840676203538409	0.19570633319660652	0.32026091505552445	0.06169684132150479	1.7379810501264785E-6	1.7379810501264777E-6	-41703.593892493984	0.0	-147.79116277045188
695000	-41862.14546303896	-163.28150398334984	-41698.86395905561	402.90362565260523	-73.90362565260523	3249.3998593144465	1120.4278862934448	0.0046358002070964535	5.932964682063809	0.30113457767391805	0.18346716886519446	0.19453688691671558	0.3208613665441709	0.06169684132150479	1.221886528902093E-6	1.2218865289020932E-6	-41698.86395905561	0.0	-161.6777330843426
696000	-41866.61817880224	-164.0008629760616	-41702.61731582617	415.49716032236245	-86.49716032236245	3323.3915175540005	1333.0622908324524	0.005042966066511817	6.03152441582678	0.2937761137457267	0.18565468832977963	0.19453688691671558	0.3260323110077771	0.2610589906453948	8.954515034965533E-7	8.954515034965537E-7	-41702.61731582617	0.0	-161.95644910831814
697000	-41865.60778287573	-165.879636300175	-41699.72814657556	442.5499705506982	-113.54997055069822	3341.0637216832843	1803.0412972635636	0.004664569490312288	8.027866112703705	0.29882652696571044	0.18034913385884613	0.19479202816766533	0.3260323110077771	0.36889258085470616	1.111583033889965E-6	1.1115830338899646E-6	-41699.72814657556	0.0	-162.73465942730502
698000	-41866.11482487902	-159.94965387428502	-41706.16517100474	449.5433164955294	-120.54331649552938	3041.3334804246297	692.3500455485561	0.0010887592352286258	6.920591090601016	0.29882652696571044	0.17994124924760885	0.19407872729633652	0.32715349649034314	0.4097883449837145	1.0277604524603978E-6	1.027760452460398E-6	-41706.16517100474	0.0	-157.9782318461968
699000	-41860.23952171918	-155.93468419404093	-41704.30483752514	362.66977865248924	-33.66977865248924	2309.278002618439	684.8169471317899	0.005893532904002364	10.106671322014014	0.2973287932129579	0.18143898300036138	0.19407872729633652	0.32715349649034314	0.669667404858232	1.5018444443704709E-6	1.5018444443704704E-6	-41704.30483752514	0.0	-152.4714904186714
700000	-41863.8841502291	-161.86465918392173	-41702.01949104518	449.57095650003333	-120.57095650003333	3054.252658551399	1321.8487913107758	0.006278863785824245	5.462572091456674	0.2984077171200686	0.18355020825030502	0.19407872729633652	0.32396334733328885	0.6240343996723621	1.2937123817040704E-6	1.2937123817040702E-6	-41702.01949104518	0.0	-159.0213339733576
701000	-41857.470880031346	-150.6679010325958	-41706.80297899875	335.83434994404075	-6.834349944040753	2030.260620483292	648.5315471163184	0.007643383834997018	5.462572091456674	0.29162877957753647	0.18355020825030502	0.19823406694704318	0.3265869452251143	0.566864154323629	1.7701133897935436E-6	1.770113389793544E-6	-41706.80297899875	0.0	-148.3305554376483
702000	-41859.71377166187	-150.8234411152758	-41708.890330546594	370.9251181159032	-41.92511811590322	2134.331637947188	607.3521731241619	0.0041136129098968775	6.06039154183035	0.290471136499053	0.184332114288426	0.19860980398740566	0.3265869452251143	0.566864154323629	1.9528693462272187E-6	1.95286934622722E-6	-41708.890330546594	0.0	-148.38039474200934
703000	-41859.10360343157	-151.3562828830543	-41707.747320548515	343.25825376998796	-14.25825376998796	2101.7602737541524	605.417365852067	0.0038994156637249377	6.06039154183035	0.29183276675364955	0.184332114288426	0.19860980398740566	0.3252253149705177	0.522029998524374	1.5854651912359416E-6	1.5854651912359408E-6	-41707.747320548515	0.0	-149.10383986984812
704000	-41857.0632113744	-148.45900649669917	-41708.6042048777	331.09978691099826	-2.0997869109982616	1910.545218777988	581.027814607238	0.007270270286391361	5.622036111853	0.29387468158209884	0.184332114288426	0.19624351857991879	0.3255496855495553	0.6536327718641886	1.8624651656931632E-6	1.8624651656931623E-6	-41708.6042048777	0.0	-145.96669320429268
705000	-41861.41723112726	-148.9965951440188	-41712.420635983246	339.9634237472255	-10.963423747225477	1974.2963057985532	830.4875092577628	0.007420241993603265	4.1771102645198495	0.2948343957813139	0.184332114288426	0.1940756321245953	0.32675785780566374	0.5340769453024798	1.7522496986865232E-6	1.752249698686524E-6	-41712.420635983246	0.0	-146.82023593752382
706000	-41857.078366732814	-153.80035018216435	-41703.27801655065	336.2786001225815	-7.2786001225815085	2214.8538895911524	803.9612260262545	0.0073278981182959765	7.182831851889871	0.3034226223595768	0.184332114288426	0.1940756321245953	0.31816963122740083	0.2595998270331467	1.5296374630305842E-6	1.5296374630305847E-6	-41703.27801655065	0.0	-151.54769419571687
707000	-41868.04456827608	-152.0617254688575	-41715.98284280722	344.7349943419696	-15.734994341969582	2045.5070803090025	933.4257206020801	0.00942884665075916	5.452747836554132	0.29582436925236383	0.18239285846950185	0.1940756321245953	0.32770714015353786	0.795919022588343	1.6386029834966855E-6	1.6386029834966855E-6	-41715.98284280722	0.0	-148.9249203737547
708000	-41860.71580837669	-150.7998180913833	-41709.915990285306	336.95925216216966	-7.959252162169662	1918.3697221342006	661.8631665477026	0.004216197202725637	5.452747836554132	0.29582436925236383	0.18239285846950185	0.1974160323192318	0.32436673995890136	0.7527863039698154	1.8234591035360704E-6	1.8234591035360708E-6	-41709.915990285306	0.0	-148.0320998623496
709000	-41847.60459596135	-146.633889708579	-41700.97070625277	353.1161187640673	-24.116118764067323	1844.4709956248507	414.58810763076036	0.0026943277575647738	5.572776922432858	0.29629345401493906	0.18239285846950185	0.1974160323192318	0.32389765519632613	0.7185070298724809	1.9048035016586685E-6	1.9048035016586685E-6	-41700.97070625277	0.0	-144.35553080094422
710000	-41847.50414728821	-144.54398063244685	-41702.96016665576	353.7825477875146	-24.782547787514602	1825.6058517421857	279.905202833196	0.001568382165007484	11.185620644953755	0.2975776718580972	0.18127458952118408	0.1972500834243914	0.32389765519632613	0.4273980139930568	2.1125828552017714E-6	2.112582855201772E-6	-41702.96016665576	0.0	-142.03133462740433
711000	-41855.45293234835	-148.82958559340017	-41706.623346754954	340.5909651201384	-11.590965120138378	1886.2393390715742	429.93893985101124	0.006868969613557416	11.185620644953755	0.2993153642170045	0.18642957110068117	0.1955123910654841	0.31874267361682906	0.09462366471734289	2.247136195686686E-6	2.2471361956866855E-6	-41706.623346754954	0.0	-146.51226579558323
712000	-41847.75901834974	-146.81836572244484	-41700.940652627294	367.6499022484286	-38.64990224842859	1924.6750209583897	236.41116843909626	-0.00252247345170479	6.463513138276966	0.2979271800977523	0.18360997217857775	0.19833198998758753	0.32013085773608124	0.09400853804821618	1.954802458510701E-6	1.9548024585107004E-6	-41700.940652627294	0.0	-146.16218551165252
713000	-41847.67684709679	-142.95898844253037	-41704.71785865426	341.8968739925686	-12.896873992568601	1720.6123975695143	261.66958711862713	0.0018131436280754542	4.686042832331167	0.2974173009130928	0.18360997217857775	0.19833198998758753	0.32064073692074074	0.12499535442764804	2.188450709880686E-6	2.1884507098806853E-6	-41704.71785865426	0.0	-142.48971725382953
714000	-41846.15373252975	-149.31364112498068	-41696.84009140477	329.94339636270956	-0.9433963627095636	1967.081293477424	453.1336998886686	0.0010716922472697125	5.838131552063131	0.2974173009130928	0.17995643914077558	0.1989761229781303	0.3236501369680001	0.20480054681055246	2.1110600885464477E-6	2.111060088546447E-6	-41696.84009140477	0.0	-147.88245923216166
715000	-41860.78521472025	-157.25867318444838	-41703.5265415358	470.3450515954624	-141.3450515954624	2845.6706740525997	419.8249181943259	3.498398463291896E-4	8.748140260829295	0.2974173009130928	0.18473049932050542	0.19469453975497303	0.32315766001142754	0.20480054681055246	1.4882436834626957E-6	1.4882436834626953E-6	-41703.5265415358	0.0	-155.6131505831469
716000	-41846.40935596015	-153.41088527528927	-41692.99847068486	377.6891726194088	-48.689172619408794	2386.1068049610703	529.9960670921425	0.002897572329834036	8.346894879271051	0.30164609501843254	0.1805017052151657	0.19469453975497303	0.32315766001142754	0.13753157978738828	1.7121224030884746E-6	1.712122403088475E-6	-41692.99847068486	0.0	-151.57568706701625
717000	-41863.988814484466	-157.7261903164433	-41706.26262416803	502.1732052495028	-173.17320524950281	3180.7954546979527	501.935943534042	-7.766384782316348E-4	4.727649759166482	0.30164609501843254	0.1805017052151657	0.19212839169103688	0.32572380807536366	0.030398372854840473	1.1491159617172007E-6	1.149115961717201E-6	-41706.26262416803	0.0	-157.38137928689915
718000	-41865.951189183084	-166.0805462135374	-41699.870642969545	490.1156929106204	-161.1156929106204	3784.707959822436	671.4490680755728	0.0015071777458653484	4.779650932657613	0.29846929691795104	0.1836785033156472	0.19212839169103688	0.32572380807536366	0.00906764544585947	1.0169141719655015E-6	1.0169141719655013E-6	-41699.870642969545	0.0	-165.60407611012423
719000	-41859.96090669064	-157.0833888444067	-41702.87751784624	417.51568355552115	-88.51568355552115	2833.9482060084874	442.40055296249767	-0.001274394521733761	5.908995784650936	0.29807607231227284	0.18148427357189306	0.19212839169103688	0.328311262424796	0.07988568648722096	1.3711108480342464E-6	1.3711108480342464E-6	-41702.87751784624	0.0	-156.3076263161252
720000	-41854.509696289526	-157.69794878159195	-41696.811747507934	434.70908179701627	-105.70908179701627	2923.3792060160663	425.0496661744478	-0.0013055060326444838	5.888970753797564	0.29868505120433925	0.18686307753426828	0.19212839169103688	0.3223234795703544	0.06459705712022512	1.3671360927388027E-6	1.3671360927388027E-6	-41696.811747507934	0.0	-157.01672462674537
721000	-41854.26873176132	-158.70933053397698	-41695.55940122734	415.05298615393974	-86.05298615393974	2885.827967245168	333.7018122693015	-0.0028755520830419535	5.888970753797564	0.3010167146262414	0.18369313433760337	0.19212839169103688	0.32316175934511715	0.056836811941341714	1.1627296161003384E-6	1.1627296161003384E-6	-41695.55940122734	0.0	-158.37109745337966
722000	-41856.981059464815	-156.4235230331712	-41700.55753643165	459.61500204402023	-130.61500204402023	2802.7505008508992	373.8324955689243	-0.0019041985546136505	5.058545771133506	0.301200494192862	0.18369313433760337	0.19148658039621774	0.3236197910733157	0.04602702743135233	1.1710730313441315E-6	1.171073031344131E-6	-41700.55753643165	0.0	-156.19050186772205
723000	-41851.95136450143	-148.33079011432108	-41703.62057438711	369.60731607185335	-40.60731607185335	2025.926395264095	200.25793211987715	9.15974295178602E-4	6.555277458787526	0.3017282456893861	0.1804876659153662	0.19416429732193083	0.3236197910733157	0.03633371953662579	1.997752738828033E-6	1.9977527388280336E-6	-41703.62057438711	0.0	-147.95731316837774
724000	-41853.58633519239	-144.89969648532204	-41708.68663870707	335.9949522803331	-6.994952280333109	1807.2348991872464	245.94534615347592	0.0010948251810151861	6.555277458787526	0.3061089112114328	0.18021805226531334	0.19416429732193083	0.31950873920132183	0.2269844025230397	2.238377566722686E-6	2.2383775667226866E-6	-41708.68663870707	0.0	-143.81621248863888
725000	-41853.799437682166	-152.4776037001548	-41701.32183398201	358.05310942801276	-29.05310942801276	2195.903550844495	824.1206248266669	0.004919531485598605	5.262329151267478	0.3061089112114328	0.18021805226531334	0.19416429732193083	0.31950873920132183	0.2269844025230397	1.8289193283552E-6	1.8289193283551999E-6	-41701.32183398201	0.0	-150.64576295713064
726000	-41871.62754238361	-162.59802205219842	-41709.029520331416	430.65984849962564	-101.65984849962564	3134.959581536328	1182.6674495539667	0.00604752852958269	7.861244015599864	0.3053485291845019	0.18136419695626313	0.1985111689302773	0.31477610492895647	0.039484862768760565	1.302937611911384E-6	1.302937611911384E-6	-41709.029520331416	0.0	-160.4824339330853
727000	-41855.085487214914	-152.3195681035696	-41702.76591911134	332.31296585444267	-3.312965854442666	1940.6361950880516	1083.3866266880832	0.006485951287106008	9.385227922682622	0.3013676260961406	0.17806127290294158	0.1974886534954389	0.32308244750547777	0.02987765585088393	1.7355929267827638E-6	1.7355929267827634E-6	-41702.76591911134	0.0	-149.62561076751544
728000	-41856.890402341385	-149.67785795461793	-41707.21254438677	347.24038766440293	-18.24038766440293	2024.1812814774532	720.8550727519302	0.008985298659687902	5.870889987308685	0.29923381169841257	0.17855811651372228	0.19558164146202145	0.32662643032584254	0.0219228460732048	1.7089777123462911E-6	1.7089777123462911E-6	-41707.21254438677	0.0	-148.22774252377937
729000	-41848.36119458163	-145.02878602477438	-41703.33240855685	330.8139049092157	-1.8139049092156938	1756.1948648893256	369.8212736247562	0.0027351223258819187	6.2886037379773665	0.29639900507824457	0.17932604651216436	0.19481371146357937	0.32946123694601054	0.05832600746342687	2.1492588148098963E-6	2.1492588148098963E-6	-41703.33240855685	0.0	-143.92449695211604
730000	-41848.962650169546	-144.75964766954897	-41704.2030025	339.9582840317344	-10.958284031734422	1700.96432540452	310.91742200586873	-8.005136927572815E-4	6.742307665664489	0.2960385364111078	0.18500641678242863	0.19481371146357937	0.3241413353428831	0.04092269280645412	2.324425136032622E-6	2.324425136032622E-6	-41704.2030025	0.0	-143.71002354511234
731000	-41847.18557139719	-145.9700982038199	-41701.21547319337	338.179300360429	-9.17930036042901	1789.5065593735014	362.47757103592136	0.004622705882661227	9.353983648751917	0.2960385364111078	0.18554739842313525	0.19481371146357937	0.3236003537021765	0.022388834834220432	2.1739240408128298E-6	2.17392404081283E-6	-41701.21547319337	0.0	-144.2997556668617
732000	-41855.29448147479	-147.00982999896797	-41708.28465147582	342.06603370336114	-13.066033703361143	1866.6516524749309	499.54201227487687	0.003549507541213642	7.159641350127029	0.2960385364111078	0.18554739842313525	0.19406478217416614	0.3243492829915897	0.09586582231545893	2.2977925078879517E-6	2.297792507887952E-6	-41708.28465147582	0.0	-145.30558293804074
733000	-41851.16540563768	-144.9038608494846	-41706.2615447882	379.3063385453574	-50.30633854535739	1916.8913988272827	193.27673140270213	-5.009626076293988E-4	6.848806371241062	0.29499758583280905	0.18532441482415601	0.19384138715588906	0.3258366121871447	0.09586582231545893	2.0431045676662483E-6	2.0431045676662487E-6	-41706.2615447882	0.0	-144.34088730028512
734000	-41840.526762809655	-141.94234267997237	-41698.584420129686	344.8427901560699	-15.842790156069896	1592.4366664129766	120.91806434626662	-0.004167731716874661	8.352622362415936	0.2974915670514858	0.18235421965394646	0.19618601090573984	0.32396820238882673	0.09918896712049077	2.638006426910305E-6	2.6380064269103036E-6	-41698.584420129686	0.0	-141.30767941370567
735000	-41852.83611547991	-151.88435976026722	-41700.951755719645	425.44886655263883	-96.44886655263883	2357.823723842173	652.725356891419	0.004514848948500833	4.5974397088524555	0.2974915670514858	0.18235421965394646	0.19618601090573984	0.32396820238882673	0.034390422030343995	1.6789010606307316E-6	1.6789010606307314E-6	-41700.951755719645	0.0	-150.94908771437647
736000	-41867.78614746824	-165.23111568771543	-41702.555031780525	465.9054036931368	-136.9054036931368	3414.392829141071	1393.0069640591717	0.003032403371572313	7.064082055143017	0.29483111701352194	0.18235421965394646	0.1996149325889149	0.32319973074361547	0.07839082334111813	1.1993847209394967E-6	1.1993847209394967E-6	-41702.555031780525	0.0	-163.1269792079724
737000	-41866.86292185734	-165.57425942847755	-41701.288662428866	476.0555895613231	-147.05558956132307	3569.733100048412	1357.5094903008096	0.003663351785336224	6.3072579723727955	0.29483111701352194	0.18235421965394646	0.1996149325889149	0.32319973074361547	0.06222022602160194	1.1076490431552155E-6	1.1076490431552157E-6	-41701.288662428866	0.0	-163.76990126092107
738000	-41867.20131687965	-167.4847647705222	-41699.71655210912	573.0755352570756	-244.07553525707556	4024.703523201941	1008.433786754541	0.002462900969649216	7.465730600922819	0.3002887714819393	0.18235421965394646	0.19415727812049757	0.32319973074361547	0.03883071046717435	1.0048762027406485E-6	1.0048762027406481E-6	-41699.71655210912	0.0	-165.88368892063878
739000	-41872.63832141046	-172.2027177746099	-41700.435603635844	664.920227946735	-335.92022794673505	4813.992925664242	1228.0534989742582	7.898867930052195E-4	7.527173819580341	0.2975820529745577	0.18506093816132804	0.19415727812049757	0.32319973074361547	0.22453877551458531	7.921405592123361E-7	7.92140559212336E-7	-41700.435603635844	0.0	-170.21820751579938
740000	-41872.0606286808	-167.04202526246195	-41705.01860341834	526.9374177674405	-197.93741776744048	3888.97147103788	729.0474786850514	0.0016957146877672582	8.291779072246552	0.2975820529745577	0.18120382797250612	0.19415727812049757	0.32705684093243736	0.1161127150438956	1.0060181478573353E-6	1.006018147857335E-6	-41705.01860341834	0.0	-165.43632384780088
741000	-41883.02731891694	-165.06125636008642	-41717.96606255685	494.5081340274876	-165.50813402748759	3636.3038551326777	627.3239978740157	0.0015217743982503889	3.790648600943759	0.2975820529745577	0.18036016347754236	0.19500094261546133	0.32705684093243736	0.1161127150438956	1.2028505455220086E-6	1.2028505455220088E-6	-41717.96606255685	0.0	-164.6362599338878
742000	-41869.592377040775	-170.4022984032741	-41699.190078637504	554.3922334144721	-225.39223341447212	4110.777472359171	498.1756131139025	-0.0037693608021415097	4.848027130060014	0.29423499915144796	0.18262723389077212	0.19612440989075547	0.32701335706702317	0.040043970838378504	8.75591025302961E-7	8.755910253029611E-7	-41699.190078637504	0.0	-170.27308448924737
743000	-41880.25300103749	-177.56101166054347	-41702.691989376945	813.3921871443233	-484.3921871443233	6219.0199724334525	1494.4029095695641	0.0010061957055356092	5.349031845764168	0.29423499915144796	0.1845783304304427	0.19612440989075547	0.3250622605273526	0.03179214037643068	8.292767740825308E-7	8.292767740825307E-7	-41702.691989376945	0.0	-176.38401833619542
744000	-41872.186687128196	-173.7446253877296	-41698.44206174047	666.403277072337	-337.403277072337	5128.924056881792	1272.1322274009062	0.0011083954063435806	8.876323148014118	0.2990728480056151	0.18128145347267358	0.19389951424160934	0.32574618428010066	0.017532734497388156	6.817514668067567E-7	6.817514668067564E-7	-41698.44206174047	0.0	-171.96238549454526
745000	-41868.824676285825	-169.9203773812755	-41698.90429890455	673.2107325652627	-344.2107325652627	4586.363139523242	1210.538028729651	0.0024921699558261164	7.231104207313205	0.29804694219507416	0.18526813288330835	0.19336399210014524	0.32332093282147095	0.16190466399407819	7.898583331928143E-7	7.898583331928138E-7	-41698.90429890455	0.0	-168.1178594465132
746000	-41867.36103266121	-157.7301614214012	-41709.63087123981	480.15477344942747	-151.15477344942747	3000.1381961140023	454.4638871604943	8.086392942438928E-4	7.231104207313205	0.2995402110961009	0.18526813288330835	0.19869824540301395	0.31649341061757547	0.08931485872315616	1.3125265142688349E-6	1.3125265142688353E-6	-41709.63087123981	0.0	-156.64270204930156
747000	-41862.7843947876	-156.17690824694765	-41706.607486540655	415.84777965339185	-86.84777965339185	2687.0244396921753	578.0299217887627	0.0030652619956182616	5.6669905530939975	0.2992231617916285	0.18745587174783845	0.19705468839496815	0.3162662780655635	0.07498933991344281	1.355536392174189E-6	1.3555363921741882E-6	-41706.607486540655	0.0	-155.16913923419776
748000	-41859.07012901969	-158.4879239382585	-41700.58220508143	399.59950222137803	-70.59950222137803	2711.0658186676615	497.2392799273937	0.003876393783666396	5.6669905530939975	0.2992231617916285	0.18675572610153754	0.18944511108852446	0.3245760010183081	0.02882005191881167	1.3134945507218867E-6	1.3134945507218876E-6	-41700.58220508143	0.0	-157.75048058762832
749000	-41860.86673284823	-158.65507203657012	-41702.21166081166	455.50060669254634	-126.50060669254634	3095.7519765207717	394.3786237082439	4.331284159347715E-4	5.6669905530939975	0.2992231617916285	0.18675572610153754	0.19485629550661931	0.31916481660021323	0.04866867697125202	1.1373538388458866E-6	1.1373538388458862E-6	-41702.21166081166	0.0	-158.26331652228467
750000	-41871.710950880864	-160.95309665886694	-41710.757854222	447.0228943309189	-118.02289433091892	3163.945228203551	542.8919859185304	-3.1283095420298686E-4	8.450592417523634	0.2992231617916285	0.1857205069343841	0.19830829003465253	0.3167480412393334	0.0917897959722868	1.2999542521828934E-6	1.299954252182893E-6	-41710.757854222	0.0	-159.44414747972434
751000	-41857.55591342488	-161.20174168661802	-41696.35417173827	525.2725485087996	-196.27254850879956	3451.188350872911	540.1404757284679	4.345987879000178E-4	6.829733589879606	0.2992231617916285	0.1857205069343841	0.19298966778640575	0.32206666348758023	0.008305377815650765	1.0453693959501607E-6	1.0453693959501607E-6	-41696.35417173827	0.0	-160.3709467279319
752000	-41861.29483283647	-164.5354145262719	-41696.7594183102	458.5246707508424	-129.5246707508424	3263.5769507581936	823.5781926082511	0.00454944409919447	5.180992822470248	0.2992231617916285	0.1857205069343841	0.19298966778640575	0.32206666348758023	0.024630281281505077	1.1657891585512657E-6	1.1657891585512662E-6	-41696.7594183102	0.0	-163.55492309160962
753000	-41856.271789007435	-159.99913204828636	-41696.27265695915	440.5086155381512	-111.50861553815122	3127.221516623515	494.3583131896477	8.626934130057557E-4	5.180992822470248	0.2992231617916285	0.18415547288850284	0.194554701832287	0.32206666348758023	0.021909155186095524	1.1956900624262704E-6	1.1956900624262704E-6	-41696.27265695915	0.0	-159.53209078108256
754000	-41850.579581912476	-150.92705982136556	-41699.65252209111	342.7499816668474	-13.749981666847418	2100.045716500588	352.6828261659089	-0.0020882345875613494	4.785957750550765	0.2992231617916285	0.18415547288850284	0.194554701832287	0.32206666348758023	0.13361277750117634	1.9168266762434777E-6	1.916826676243476E-6	-41699.65252209111	0.0	-150.26476198890813
755000	-41850.79541407913	-151.39740664280518	-41699.39800743633	389.70965696394313	-60.70965696394313	2271.6275174425073	398.7298104485215	0.0026068140198613845	6.426195264721984	0.29635672080623054	0.18415547288850284	0.194554701832287	0.3249331044729782	0.02132433149170076	1.9562190757840343E-6	1.9562190757840335E-6	-41699.39800743633	0.0	-150.42990637585066
756000	-41849.996906230255	-149.51544375520518	-41700.48146247505	357.7827516792344	-28.782751679234423	2015.2774493694424	515.5846582336833	0.003362485979274188	7.916592901871032	0.29840654208869044	0.1824378903789317	0.19676391227067552	0.3223916552617009	0.01319553822716579	2.042832712646283E-6	2.0428327126462826E-6	-41700.48146247505	0.0	-147.87471961068266
757000	-41867.40909996144	-157.8891966411151	-41709.519903320324	409.33424821954276	-80.33424821954276	2797.425425541229	815.5352859753375	0.004537746753819098	6.670933704929438	0.2987459093657429	0.18632518471092155	0.19256123813444068	0.3223676677888934	0.011231307355839422	1.1675272272911737E-6	1.1675272272911742E-6	-41709.519903320324	0.0	-156.49107266071297
758000	-41860.49197932166	-159.20762639835638	-41701.28435292331	392.31268387896915	-63.31268387896915	2719.6357899867703	1079.4514302866671	0.0037883484152010927	6.74269253322565	0.2987459093657429	0.18664747789016242	0.19473091241143742	0.3198757003326558	0.014230030802752827	1.5876800501529681E-6	1.587680050152969E-6	-41701.28435292331	0.0	-157.3217770618532
759000	-41860.14429823284	-156.53442573107642	-41703.60987250176	446.5920251179351	-117.59202511793512	2791.718170869832	767.3935142553551	0.00454930677291213	4.1474924433060405	0.29787626028629083	0.18751712696961453	0.19383022965549154	0.3207763830886017	0.01591751657074082	1.2335326171466118E-6	1.2335326171466118E-6	-41703.60987250176	0.0	-155.838563082135
760000	-41861.67305515648	-161.57795288152238	-41700.09510227496	431.1540536942763	-102.15405369427629	3099.2003319782953	1194.3183270635639	0.0057440438056744186	4.738767575549302	0.29787626028629083	0.18801966205228268	0.19383022965549154	0.32027384800593356	0.03091236939289257	1.2318010128071035E-6	1.2318010128071035E-6	-41700.09510227496	0.0	-160.26021318973528
761000	-41857.636685732774	-160.74113398549264	-41696.89555174728	415.66602064355067	-86.66602064355067	2883.683946613146	1069.15350035442	0.0061336779383028865	7.797499532045166	0.30478877877132265	0.18244562795948044	0.19249174526326196	0.32027384800593356	0.02588964341648528	1.3557846070966576E-6	1.3557846070966579E-6	-41696.89555174728	0.0	-158.71181075639043
762000	-41865.104034906944	-160.63402305506145	-41704.47001185188	398.0216728440146	-69.02167284401457	2750.533374656207	1593.0698332138422	0.006972015234485976	7.797499532045166	0.30478877877132265	0.18244562795948044	0.19249174526326196	0.32027384800593356	0.02588964341648528	1.4215962705245305E-6	1.4215962705245308E-6	-41704.47001185188	0.0	-158.13310670729828
763000	-41864.37818851577	-163.47745225793386	-41700.90073625784	515.7605102878122	-186.76051028781217	3631.443822902315	787.8519721205643	0.0010038826062477523	5.462301488764722	0.3058454207510585	0.18245318817391448	0.19160680639867073	0.3200945846763549	0.031367348442393875	9.11594182828516E-7	9.115941828285156E-7	-41700.90073625784	0.0	-162.63518720916926
764000	-41853.4179314536	-157.42002592609643	-41695.9979055275	408.25094795387815	-79.25094795387815	2724.9048377451845	850.2164115848265	0.003095426866413611	5.367239031214294	0.29854857458033324	0.18245318817391448	0.19797772063756178	0.32102051660818914	0.17156407048001376	1.3276679698149642E-6	1.3276679698149647E-6	-41695.9979055275	0.0	-155.90814867692887
765000	-41850.30076127881	-152.95210175940608	-41697.348659519404	371.11961457850214	-42.11961457850214	2382.926242024153	466.85427349591924	0.0026239960839951515	6.686952790930109	0.29854857458033324	0.18245318817391448	0.19797772063756178	0.32102051660818914	0.1445029264355928	1.5859836605242797E-6	1.5859836605242799E-6	-41697.348659519404	0.0	-151.63980248877988
766000	-41853.228855287365	-150.6738729280705	-41702.554982359296	358.9631413790865	-29.963141379086494	2120.245386238028	489.891310980628	0.004530017333165913	5.029410313383317	0.30014494010055	0.18245318817391448	0.1955700117510219	0.32183185997451225	0.6230330908297373	1.944487283706763E-6	1.9444872837067625E-6	-41702.554982359296	0.0	-148.61430722217307
767000	-41855.809451416935	-145.1890463028075	-41710.620405114125	359.1145471587998	-30.11454715879978	1880.39171206767	316.8334034571807	0.001989359454418187	6.0426201376712925	0.30055030805191707	0.18204782022254734	0.19255989648553365	0.3248419752400005	0.6663860929913609	1.8170016360410946E-6	1.8170016360410948E-6	-41710.620405114125	0.0	-143.21080616006435
768000	-41848.74621192763	-147.75865383053002	-41700.9875580971	344.9617564524084	-15.961756452408395	1863.2977138221602	189.17543493422593	-0.004386074872531723	5.97098624803602	0.30055030805191707	0.18204782022254734	0.19656749019341674	0.3208343815321174	0.5088857576380664	2.000777572941871E-6	2.0007775729418705E-6	-41700.9875580971	0.0	-146.59685373546213
769000	-41846.478965640075	-141.61888479520113	-41704.860080844875	337.1071572418516	-8.10715724185161	1638.0252622615967	118.59453093880882	-0.004469030325919473	6.959071928862807	0.30068791306030623	0.18209604471821225	0.19918471857405584	0.31803132364742426	0.0697404300778451	2.5410950982930305E-6	2.54109509829303E-6	-41704.860080844875	0.0	-141.39882621468206
770000	-41847.55739876302	-150.20297208848987	-41697.35442667453	351.80005282805513	-22.80005282805513	1870.0884643342386	601.0847283896669	0.007880733523308314	6.959071928862807	0.30068791306030623	0.18209604471821225	0.1943598610214178	0.3228561812000623	0.008897780429546498	1.803492827662363E-6	1.8034928276623631E-6	-41697.35442667453	0.0	-148.6421815633976
771000	-41849.04946436106	-151.5807567253816	-41697.46870763568	357.75528598747604	-28.755285987476043	2202.5888371740757	635.782668921465	0.004172669718801574	4.9270806705073165	0.29825234866936645	0.184531609109152	0.1943598610214178	0.3228561812000623	0.056267151359445766	1.6807261541672575E-6	1.680726154167258E-6	-41697.46870763568	0.0	-150.50140097112376
772000	-41852.330411540475	-151.12626638496812	-41701.204145155505	372.3780374239321	-43.378037423932085	2133.91810659111	666.8682109785171	0.006622257487059385	7.568216448844991	0.29825234866936645	0.184531609109152	0.1943598610214178	0.3228561812000623	0.09453152033675787	1.5110091255320769E-6	1.5110091255320769E-6	-41701.204145155505	0.0	-149.30391056361265
773000	-41844.149915714705	-145.49584806779043	-41698.654067646916	331.7898221812441	-2.7898221812441193	1764.6676787176557	482.08854034081617	0.003370106139952057	5.065165771586524	0.29825234866936645	0.184531609109152	0.1943598610214178	0.3228561812000623	0.1438400682922206	1.833857195679185E-6	1.8338571956791844E-6	-41698.654067646916	0.0	-144.34121722662613
774000	-41855.527222314915	-144.95027836882633	-41710.576943946086	351.3262027652337	-22.32620276523369	1808.2128620441329	365.06891033262656	0.002348565729979958	7.087862232647572	0.29759463172326656	0.1881883343910095	0.1899196229924019	0.3242974108933206	0.20048383514584917	2.3631411870868364E-6	2.363141187086837E-6	-41710.576943946086	0.0	-143.35384046993352
775000	-41856.906364067036	-149.40140234235298	-41707.504961724684	329.6130204405514	-0.613020440551395	1941.0373886013058	604.9738975196143	0.002990831345288033	6.035992844077866	0.296530496899549	0.1881883343910095	0.19098375781611945	0.3242974108933206	0.050306009110260015	2.2467725145864397E-6	2.2467725145864397E-6	-41707.504961724684	0.0	-147.8850735614579
776000	-41851.323589446954	-148.75888744600866	-41702.56470200095	343.35353949020623	-14.35353949020623	1979.4742897027713	375.50204140214623	0.004021003961854496	8.80390189500709	0.29817689244971374	0.18026209239774715	0.1922143563702718	0.3293466587822659	0.0435347837076911	2.242083700252024E-6	2.2420837002520226E-6	-41702.56470200095	0.0	-147.15164876165773
777000	-41861.418351284156	-156.47530464564883	-41704.94304663851	360.5681134822841	-31.568113482284105	2511.275846960581	1164.6094421754299	0.005461639797323072	4.090537572275412	0.3005677884415464	0.18556522242426832	0.1951172706731072	0.31874971846107664	0.3226335742666527	1.3644744498877377E-6	1.3644744498877382E-6	-41704.94304663851	0.0	-154.6376925562435
778000	-41861.34223083847	-158.40997624303228	-41702.932254595435	392.3795297909508	-63.37952979095081	2729.311179303678	465.7813895139767	6.485267527695366E-4	6.168823489835575	0.3028762318841981	0.18436067445500706	0.19401337519971673	0.31874971846107664	0.3898047980294911	1.2140618336647346E-6	1.2140618336647348E-6	-41702.932254595435	0.0	-156.93844153998594
779000	-41872.40551130926	-166.19969608681222	-41706.20581522245	500.1593219297177	-171.1593219297177	3561.9848664533642	1150.0415241635328	0.005044980070566246	7.0341622599251785	0.3011271972125056	0.18610970912669955	0.19314966352669094	0.3196134301341024	0.2676805663515553	9.67976481976299E-7	9.67976481976299E-7	-41706.20581522245	0.0	-164.05422648188954
780000	-41866.49174852947	-167.78374459725953	-41698.70800393221	461.12075678594704	-132.12075678594704	3776.8507693850343	1646.693051399719	0.004013962259537538	6.43855522150694	0.2962724120754191	0.1873341129172688	0.19314966352669094	0.32324381148061965	0.1862731678301933	9.157864921785011E-7	9.157864921785011E-7	-41698.70800393221	0.0	-165.61759032494453
781000	-41873.82225931877	-172.14559493283383	-41701.67666438593	565.8759911367041	-236.8759911367041	4482.25739295433	2046.1632626380267	0.00395877239042958	8.763960155104602	0.2962724120754191	0.17985542205935204	0.1963396339562124	0.327532531909015	0.17663388349557427	8.285100914435204E-7	8.285100914435209E-7	-41701.67666438593	0.0	-169.39393173757037
782000	-41878.171482987964	-177.95379543341068	-41700.217687554556	689.2442647519039	-360.24426475190387	5683.713701931529	1411.009387870956	0.001612227194888638	9.93217536406425	0.2962724120754191	0.18069654664050888	0.19700478976646987	0.3260262515176006	0.12727778633901493	5.114661197713511E-7	5.114661197713511E-7	-41700.217687554556	0.0	-175.83560602489368
783000	-41876.8235249963	-181.31037006570276	-41695.5131549306	828.5517793024437	-499.5517793024437	6773.775590455012	1794.3266110558936	0.0011071069267696854	4.896414772370241	0.2962724120754191	0.18069654664050888	0.1967947221686402	0.3262363191154303	0.12727778633901493	5.715844491462343E-7	5.715844491462343E-7	-41695.5131549306	0.0	-180.10198695866333
784000	-41889.18423859397	-193.8650696337843	-41695.31916896018	1206.6904242853611	-877.6904242853611	10087.505171714149	1487.558172282504	-1.2368279499583903E-4	8.995769803943176	0.3002443620321197	0.181155737921649	0.19236358093079953	0.3262363191154303	0.03792975130867245	3.5201028258922624E-7	3.5201028258922635E-7	-41695.31916896018	0.0	-192.5219387543592
785000	-41888.499892773696	-188.63362594977858	-41699.86626682392	1394.5224521229213	-1065.5224521229213	10072.233141387424	2673.33544431275	0.0010689374678066296	6.1126128833269355	0.3002443620321197	0.18248803032740468	0.1982829558491341	0.31898465179134	0.10609041943201189	3.69673791707066E-7	3.6967379170706604E-7	-41699.86626682392	0.0	-187.13752552758652
786000	-41884.17496853623	-186.64532092852664	-41697.529647607706	1064.0412683781065	-735.0412683781065	8203.009557486737	4075.908362235226	0.0019011457631726216	5.208983216604378	0.30398504557430944	0.18248803032740468	0.1953419657831619	0.31818495831512245	0.10071268440163167	4.400805737611058E-7	4.4008057376110587E-7	-41697.529647607706	0.0	-184.75247298184365
787000	-41891.445875754005	-190.78218385060288	-41700.6636919034	1345.702461144994	-1016.702461144994	10433.92779778395	5394.395810660777	0.0022209165689680067	4.6248007306667445	0.30398504557430944	0.18307648392217027	0.19475351218839632	0.31818495831512245	0.07100897209761482	3.072930912593753E-7	3.0729309125937534E-7	-41700.6636919034	0.0	-189.1114674514089
788000	-41888.97852436629	-190.02685306307438	-41698.95167130322	1366.1848144598534	-1037.1848144598534	10335.713195911983	2631.300693019575	9.81635517361342E-4	4.6248007306667445	0.2995022457209331	0.18261723481245987	0.19564203787414985	0.3222384815924557	0.07100897209761482	3.6965632519277946E-7	3.696563251927794E-7	-41698.95167130322	0.0	-189.0294620748576
789000	-41884.818851538235	-186.064142088708	-41698.754709449524	1086.139249616324	-757.1392496163239	8539.914903549588	2790.1549794350344	0.0015442338857980344	6.046201429204973	0.2995022457209331	0.18261723481245987	0.19564203787414985	0.3222384815924557	0.16330472107869762	5.056554885523606E-7	5.056554885523606E-7	-41698.754709449524	0.0	-184.1842347079479
790000	-41895.10987348072	-189.9681153165193	-41705.141758164194	1070.3174571392817	-741.3174571392817	8980.27770299289	5858.512122871742	0.003178088913279013	6.046201429204973	0.2995022457209331	0.18123641939595214	0.1950564744341831	0.32420486044893015	0.32771416472691856	4.4502692848394045E-7	4.450269284839405E-7	-41705.141758164194	0.0	-187.05109219475924
791000	-41894.90414709939	-185.95695572644726	-41708.94719137294	806.0638846241981	-477.06388462419807	6969.257701025249	4700.384342301702	0.0021369497069667065	5.212983557387005	0.2995022457209331	0.18123641939595214	0.19191918950495138	0.3273421453781619	0.31693572828763655	5.546720075627333E-7	5.546720075627333E-7	-41708.94719137294	0.0	-183.27980029367342
792000	-41887.48527108775	-184.32450753149902	-41703.160763556254	961.9960968041022	-632.9960968041022	7678.131755209204	3237.509892717926	0.0028477258404190357	7.852191506070118	0.2981888970636105	0.1810839507892864	0.1960892118691919	0.32463794027790976	0.22170666072196255	4.603413352525699E-7	4.6034133525256985E-7	-41703.160763556254	0.0	-181.74495966440938
793000	-41888.56090302505	-188.19546138798745	-41700.36544163706	1077.9245729669174	-748.9245729669174	9094.133682208863	3316.1011871255973	0.0011307254645565325	5.351811838985337	0.3002021196553539	0.18453314526053965	0.1960892118691919	0.3191755232149131	0.042294705485856045	3.6669959791517944E-7	3.6669959791517965E-7	-41700.36544163706	0.0	-186.74590010243588
794000	-41881.407448152146	-177.4819411511505	-41703.925507001	683.6946993329109	-354.6946993329109	5528.6858192198715	2976.554666746153	0.002730207939232018	5.586070402535619	0.29073265144551724	0.1851454801509851	0.20161101565783382	0.32251085274566244	0.08291490075572301	5.92928861346036E-7	5.929288613460361E-7	-41703.925507001	0.0	-175.51413065359696
795000	-41880.288942733925	-173.02030896078273	-41707.26863377314	631.5448579452406	-302.54485794524055	4853.240286191845	707.9847143350215	-4.7210337611164376E-4	7.164398700432415	0.29005223086953213	0.18183461901780093	0.20161101565783382	0.32650213445483167	0.019726255230560468	7.28116096377275E-7	7.28116096377275E-7	-41707.26863377314	0.0	-172.15594916583535
796000	-41874.26373912262	-176.08554118315126	-41698.17819793947	624.6768027777589	-295.6768027777589	4997.227766708807	1423.3586892267867	-1.3619912175228394E-4	7.164398700432415	0.2952156417117632	0.1899242656749173	0.1944015978103622	0.3204584948029559	0.10141109718346879	7.573937211599806E-7	7.573937211599804E-7	-41698.17819793947	0.0	-174.3131675657663
797000	-41876.4768080789	-172.10506209591603	-41704.371745982986	619.170506718117	-290.17050671811705	4826.281836692485	1286.4969615575574	0.0019011382316746369	5.71355322381976	0.29385084837530334	0.1899242656749173	0.19789715236128855	0.31832773358848937	0.10141109718346879	8.568590965935222E-7	8.56859096593522E-7	-41704.371745982986	0.0	-170.70909643475895
798000	-41886.165233553824	-176.89297499005752	-41709.27225856377	677.434076724582	-348.43407672458204	5761.172232010824	2792.7028687398874	0.0037330449359374764	4.925622946529738	0.2999733092900389	0.1838018047601817	0.19789715236128855	0.31832773358848937	0.07558941357709076	7.046709671440183E-7	7.046709671440179E-7	-41709.27225856377	0.0	-175.1192580408868
799000	-41882.22609883946	-181.333552253466	-41700.892546585994	733.7548652196056	-404.75486521960556	6557.149602918909	3000.461595190749	0.0024233278744637946	5.861075846541679	0.29734918258305265	0.18194034671977838	0.19975861040169185	0.3209518602954756	0.058959119591823046	5.341542247407522E-7	5.341542247407522E-7	-41700.892546585994	0.0	-179.47172443483424
800000	-41900.00838021787	-201.0372350059049	-41698.971145211966	1661.1885142024	-1332.1885142024	15465.435648912824	8564.671891085869	0.0013375797364822513	5.073380582616395	0.29734918258305265	0.18194034671977838	0.20003304077826672	0.32067742991890075	0.03585774019037885	2.2197616885677753E-7	2.2197616885677756E-7	-41698.971145211966	0.0	-199.1716079552518
801000	-41907.09864463733	-204.06246604631954	-41703.036178591006	1652.9334550323945	-1323.9334550323945	15647.101659057953	9424.196780640068	9.986686846074717E-4	6.742497886184278	0.29734918258305265	0.18194034671977838	0.20003304077826672	0.32067742991890075	0.08445637492088316	2.810814505456647E-7	2.8108145054566486E-7	-41703.036178591006	0.0	-201.45953463844853
802000	-41908.116372510776	-204.14225836387232	-41703.974114146906	1559.2155219138185	-1230.2155219138185	13561.073743999004	21914.08530808481	0.0028206110564545418	6.824888329180818	0.29537465071423474	0.18496977385475974	0.20200757264708466	0.3176480027839194	0.05375571941700012	3.0635190473062946E-7	3.0635190473062956E-7	-41703.974114146906	0.0	-200.54911786578649
803000	-41896.991978263206	-188.04161699173872	-41708.95036127147	823.7236134951205	-494.7236134951205	7774.28818496177	2545.1705882612355	6.419048609562524E-4	6.031170480961963	0.30002733474819365	0.1800282577465587	0.20200757264708466	0.3179368348581616	0.17803845933711643	5.424743523143378E-7	5.424743523143379E-7	-41708.95036127147	0.0	-186.15312824076034
804000	-41870.86945206201	-170.4525959604998	-41700.41685610151	699.0335336372032	-370.03353363720316	4636.008564300223	1482.9433809649506	0.0022558383534822496	6.251974463452932	0.30002733474819365	0.18367720070989885	0.19445720681722742	0.3218382577246787	0.050433878838951986	8.904951060411046E-7	8.904951060411044E-7	-41700.41685610151	0.0	-168.83244782232427
805000	-41873.910769483366	-171.4233861342407	-41702.48738334912	630.8928275392669	-301.89282753926693	4693.823415064004	1212.5057522095155	0.0013755428382087411	11.599956413406883	0.30002733474819365	0.18367720070989885	0.19445720681722742	0.3218382577246787	0.050433878838951986	7.276897282592138E-7	7.27689728259214E-7	-41702.48738334912	0.0	-169.05596053915386
806000	-41878.82305388588	-178.90433629165352	-41699.91871759422	778.7872227975355	-449.7872227975355	5685.2683395189815	1033.9605837227114	0.0013287446093695934	11.441839803717894	0.30002733474819365	0.18335421824761342	0.19445720681722742	0.3221612401869642	0.032255980326573154	6.10614932732661E-7	6.106149327326612E-7	-41699.91871759422	0.0	-176.95206951799045
807000	-41878.468229331964	-180.59110429598877	-41697.87712503597	880.5375973294863	-551.5375973294863	6572.518912131776	1663.033772502417	5.191826639064231E-4	8.192340646482233	0.30002733474819365	0.18424864180910638	0.19445720681722742	0.3212668166254712	0.009519076967848657	4.947436044385501E-7	4.947436044385501E-7	-41697.87712503597	0.0	-178.9641182358173
808000	-41885.47817215448	-186.24332293584592	-41699.234849218636	1039.7537711914633	-710.7537711914633	8312.65819477988	1898.2404076874634	5.725361883607087E-4	6.470281742567598	0.30002733474819365	0.18668416741362848	0.19202168121270533	0.3212668166254712	0.006786507314248741	4.321374385511316E-7	4.3213743855113176E-7	-41699.234849218636	0.0	-185.05041153852386
809000	-41870.1128828376	-175.37921034115965	-41694.73367249644	789.5992330644973	-460.5992330644973	5749.564587704374	1535.0511969277538	0.0012906447768614713	6.470281742567598	0.2975306174125109	0.18694510225299266	0.19562998943185136	0.3198942909026437	0.031685463342661674	6.093904810335599E-7	6.093904810335598E-7	-41694.73367249644	0.0	-174.00573111830386
810000	-41868.27946367187	-170.9888852805945	-41697.29057839127	648.3024810780113	-319.3024810780113	4386.983845694676	1815.6189302695723	0.00248098043136985	7.88011098192132	0.2975306174125109	0.18694510225299266	0.19562998943185136	0.3198942909026437	0.06539914280669804	8.828268905226597E-7	8.8282689052266E-7	-41697.29057839127	0.0	-168.72823962368244
811000	-41879.07562516924	-174.50747690012648	-41704.56814826911	629.772516202704	-300.77251620270397	4885.524407649847	1513.4225647811288	0.0033451394240424323	7.247847527302791	0.2975306174125109	0.18694510225299266	0.19562998943185136	0.3198942909026437	0.2311700756374837	8.369493245921801E-7	8.3694932459218E-7	-41704.56814826911	0.0	-172.3268084889344
812000	-41868.004039448504	-171.38005923936075	-41696.623980209144	552.1297803688057	-223.12978036880565	4216.482518889462	1371.4288147830607	6.290572571381785E-4	6.448441376210936	0.2975306174125109	0.18694510225299266	0.19562998943185136	0.3198942909026437	0.0646544341493973	8.000248472011478E-7	8.000248472011476E-7	-41696.623980209144	0.0	-169.77532386216436
813000	-41867.67814991109	-170.12901435858242	-41697.54913555251	606.5019239677127	-277.50192396771274	4446.749679662119	943.0477153733501	0.002088148316769126	6.914330941289136	0.29827240586248954	0.18722752554101368	0.19534756614383034	0.3191525024526651	0.025032027899375527	6.665425280876918E-7	6.665425280876916E-7	-41697.54913555251	0.0	-169.00754578940393
814000	-41875.03668243079	-179.7977299181202	-41695.23895251267	819.5365828582372	-490.53658285823724	6363.4516943535355	2319.1342005138004	0.0026358010047224877	6.914330941289136	0.30330841651710194	0.18501762423974047	0.19484737738631774	0.31682658185683854	0.00474830195904222	6.173401649022034E-7	6.173401649022035E-7	-41695.23895251267	0.0	-177.9763442624862
815000	-41875.17936063627	-179.0882892892819	-41696.091071346986	943.9367391706386	-614.9367391706386	6259.559335869482	3065.7063326138714	0.0026358010047224877	7.821589898169838	0.30330841651710194	0.1817763688031482	0.19484737738631774	0.3200678372934308	0.00474830195904222	6.164724383745923E-7	6.164724383745922E-7	-41696.091071346986	0.0	-176.7593143082845
816000	-41887.78124509206	-187.96914771323804	-41699.812097378825	1202.17310968155	-873.1731096815499	9360.019850373523	2073.5638812603224	2.8537850431483775E-4	7.821589898169838	0.2970558271945057	0.1817763688031482	0.19484737738631774	0.32632042661602706	0.006099887779443405	3.6149073562749324E-7	3.614907356274932E-7	-41699.812097378825	0.0	-186.5260776802391
817000	-41875.113683208336	-173.63974599300698	-41701.47393721533	695.4236801067321	-366.42368010673215	5179.8215626456695	1133.0487824830761	6.064600460575593E-4	6.625032155037711	0.3010117202552407	0.1817763688031482	0.19383511106727366	0.3233767998743361	0.09250894885965917	8.672386548555637E-7	8.672386548555637E-7	-41701.47393721533	0.0	-172.2012097827379
818000	-41871.28037886861	-173.18154857549092	-41698.098830293115	718.967237032196	-389.96723703219595	5024.360636807863	789.4139294570018	8.82609582009956E-4	6.679312096075115	0.29642801075365405	0.1827194065081444	0.19747578286386408	0.3233767998743361	0.10525908235611306	7.175346527238346E-7	7.175346527238346E-7	-41698.098830293115	0.0	-172.16732404469948
819000	-41864.80057365383	-168.66068437880872	-41696.13988927502	542.9390904950714	-213.93909049507135	4239.508337003005	955.9332832524215	0.0016336629005241296	5.778540697479985	0.2954415826650549	0.18370583459674353	0.19747578286386408	0.3233767998743361	0.0703682573694882	8.236303727266718E-7	8.23630372726672E-7	-41696.13988927502	0.0	-167.58079157419408
820000	-41865.683585313214	-166.09357680594823	-41699.590008507264	561.171520689867	-232.17152068986695	3919.3870511228806	796.6969257136559	0.0015701216882754812	6.824741322113341	0.2954415826650549	0.18370583459674353	0.19747578286386408	0.3233767998743361	0.22435401613896028	8.074323047917853E-7	8.074323047917853E-7	-41699.590008507264	0.0	-164.61392914327462
821000	-41879.28904570484	-181.23544833750174	-41698.05359736734	912.7096730154841	-583.7096730154841	7073.033309639879	2361.7912922362593	0.0017510462108064999	5.744493232758293	0.2954415826650549	0.18283613107846736	0.19747578286386408	0.3242465033926123	0.12508254054439277	5.367878959468862E-7	5.367878959468862E-7	-41698.05359736734	0.0	-179.56283039673116
822000	-41903.40845283723	-193.34023386360838	-41710.068218973625	1299.4919301460725	-970.4919301460725	10939.572626482046	2790.9023214558924	6.405830736517272E-4	7.4930115720786965	0.2954415826650549	0.18603595538547582	0.19468401966733556	0.3238384422821323	0.08252629071972975	3.621080811036244E-7	3.6210808110362445E-7	-41710.068218973625	0.0	-191.57459584756458
823000	-41884.462374317554	-184.67931639746845	-41699.78305792009	845.9540947043951	-516.9540947043951	7545.621732140253	2730.3386753610166	0.0016455542869763778	7.2486009815739	0.29565517596954677	0.18603595538547582	0.19235159199659269	0.3259572766483833	0.08315827532834819	4.153407272812051E-7	4.153407272812049E-7	-41699.78305792009	0.0	-182.7357378663274
824000	-41881.05086444697	-181.91697670400984	-41699.13388774296	697.8549305093209	-368.85493050932087	6286.97180406648	3356.852337660375	0.003286681966830441	8.041204032813958	0.2919007590970831	0.18529654920241093	0.19465313439240728	0.32814955730809736	0.09810759796287424	6.223094219043925E-7	6.223094219043925E-7	-41699.13388774296	0.0	-179.25424172374144
825000	-41891.67995519102	-189.01830255924116	-41702.66165263178	1138.7189741725676	-809.7189741725676	9292.721036601179	3759.075377600404	0.001728196667061039	8.041204032813958	0.29704912073310763	0.18014818756638634	0.19465313439240728	0.32814955730809736	0.09859759686250277	4.235192018077928E-7	4.2351920180779265E-7	-41702.66165263178	0.0	-186.62262852243418
826000	-41882.98916083023	-183.33085500797827	-41699.658305822246	818.850007945692	-489.850007945692	6945.693191166578	3382.3118120684007	0.0028976204028123118	7.315374051883977	0.2997647656973986	0.18320849594872848	0.1974316583188967	0.3195950800349748	0.08071290586040952	6.357670396379624E-7	6.357670396379627E-7	-41699.658305822246	0.0	-180.89122702897365
827000	-41886.99164730582	-185.20236609434076	-41701.78928121148	922.9527081828791	-593.9527081828791	7703.0333010710065	3669.0628378285646	0.0023316004147435196	7.095484976112093	0.29789337191516	0.18305192387956704	0.19884362424692897	0.3202110799583425	0.08071290586040952	5.287854873632311E-7	5.287854873632314E-7	-41701.78928121148	0.0	-182.86986667747215
828000	-41872.26175575859	-175.4480535957553	-41696.813702162835	652.3318992228346	-323.33189922283464	4972.667290636243	1602.7602812247824	0.0037150205057768677	8.710957195244122	0.2992261227411635	0.18305192387956704	0.19884362424692897	0.31887832913233904	0.08071290586040952	7.592071581041674E-7	7.592071581041675E-7	-41696.813702162835	0.0	-173.25472427493656
829000	-41864.809532487	-167.5019768189357	-41697.30755566806	551.1123438700497	-222.1123438700497	4013.0614194572286	771.3387608406732	0.0015949046244540985	5.4698173191203034	0.2992261227411635	0.18305192387956704	0.19225889243974395	0.3254630609395241	0.10379511080266395	9.988779574888435E-7	9.988779574888435E-7	-41697.30755566806	0.0	-166.53820175754367
830000	-41865.924469189624	-163.9011751193665	-41702.023294070255	482.9977899206337	-153.9977899206337	3462.076082745577	691.3480591720922	4.451762089316513E-4	5.4698173191203034	0.2992261227411635	0.18305192387956704	0.19385876200222996	0.32386319137703806	0.029749299845560555	1.3903768383958159E-6	1.390376838395815E-6	-41702.023294070255	0.0	-162.962252781596
831000	-41868.651195582104	-172.28945248145672	-41696.36174310065	561.1598260597729	-232.15982605977285	4640.285011330936	1029.8800293619433	7.306590491209276E-4	8.801554745938029	0.3022833495781019	0.17755983281302465	0.198133658862188	0.322023158746684	0.02109707569428855	8.097619179305232E-7	8.097619179305233E-7	-41696.36174310065	0.0	-170.60296357435342
832000	-41870.97007864043	-172.09328856061325	-41698.87679007981	620.8979764719221	-291.8979764719221	4656.072706476735	1582.8552214396589	0.0018317098919013565	8.050862168214733	0.29926736631810036	0.18266060192083577	0.19303288975437688	0.32503914200668554	0.009462958574386057	8.269317302484193E-7	8.269317302484193E-7	-41698.87679007981	0.0	-170.11749457100632
833000	-41872.467746061186	-166.02523091854604	-41706.44251514264	442.7228737807915	-113.72287378079147	3262.8680760932907	1197.73469096774	9.722644611548205E-4	4.029111494068303	0.29926736631810036	0.18542313346736203	0.19303288975437688	0.32227661046015926	0.0617225274649402	1.2363147517881952E-6	1.2363147517881948E-6	-41706.44251514264	0.0	-164.88281283421813
834000	-41862.62117670351	-164.05820221376786	-41698.562974489745	447.3756287785576	-118.3756287785576	3139.57683047583	2035.8226044911369	0.005057595689129008	5.3845965508986335	0.29926736631810036	0.1856410060245855	0.19303288975437688	0.32205873790293577	0.0617225274649402	1.1665969779961246E-6	1.1665969779961244E-6	-41698.562974489745	0.0	-161.96771293586204
835000	-41865.1798254798	-159.58612446149777	-41705.5937010183	426.01604583921	-97.01604583921	2811.024750312152	1839.81785464289	0.00759834067127586	5.3845965508986335	0.29926736631810036	0.1856410060245855	0.19316273610467996	0.32192889155263266	0.0617225274649402	1.5566268241772477E-6	1.5566268241772477E-6	-41705.5937010183	0.0	-157.40077919693147
836000	-41864.04698647068	-161.76790966900163	-41702.27907680168	378.73489202306	-49.73489202306001	3016.8909941360907	1252.2961585911344	0.004918499608469913	5.6433601652442125	0.29926736631810036	0.1856410060245855	0.19316273610467996	0.32192889155263266	0.09974695914188185	1.3254664302267567E-6	1.325466430226756E-6	-41702.27907680168	0.0	-159.96613335992353
837000	-41851.11783946535	-151.6764832966045	-41699.44135616874	338.04708628392706	-9.047086283927058	2059.975547610589	939.2860119854139	0.006109989245870139	5.799182891811577	0.29926736631810036	0.18290588905762728	0.19948420293154026	0.3183425416927305	0.10104509577149326	2.181681763838993E-6	2.1816817638389927E-6	-41699.44135616874	0.0	-149.69512225775046
838000	-41862.67409448452	-157.0914065906093	-41705.58268789391	357.1565448826619	-28.156544882661876	2027.6756927688186	846.51133944581	0.0013175423609408082	11.45439817023209	0.29926736631810036	0.17760075592149227	0.1968206297331902	0.32631124802721556	0.04089869473815648	1.8077272168453104E-6	1.8077272168453102E-6	-41705.58268789391	0.0	-154.27310380792684
839000	-41866.5198938912	-153.04716256400187	-41713.4727313272	332.30825743771106	-3.308257437711063	2172.9812463553762	753.7802796250626	0.006325150712118735	11.856212433242819	0.2941835139160287	0.18580196390139458	0.1912464900737387	0.3287680321088364	0.15451607165701353	1.6437440264497271E-6	1.6437440264497271E-6	-41713.4727313272	0.0	-150.13488146465025
840000	-41862.151473340906	-156.09927893572205	-41706.05219440519	331.400689523193	-2.400689523193023	2075.554070655379	1826.1889239787079	0.013120377786447727	7.066702795929135	0.299334822675447	0.1864666965737668	0.19397135321649503	0.3202271275342896	0.10164879459971886	1.530075481076165E-6	1.5300754810761646E-6	-41706.05219440519	0.0	-153.28019347134259
841000	-41853.14391286342	-150.16539601198477	-41702.978516851435	339.120934559681	-10.120934559681018	1937.1920329099091	771.4476400430975	0.008759499374186238	6.370115410854912	0.29885347572633003	0.1864666965737668	0.19445270016561197	0.3202271275342896	0.10164879459971886	2.1535554372821344E-6	2.153555437282135E-6	-41702.978516851435	0.0	-148.22216658636418
842000	-41849.627918322294	-145.76903284834756	-41703.85888547395	335.3402053543119	-6.340205354311877	1770.1584364039397	302.60502456691665	0.002281257690463741	6.370115410854912	0.29885347572633003	0.18607812299954615	0.19445270016561197	0.3206157011085103	0.06939929153378639	2.3364498470576235E-6	2.336449847057623E-6	-41703.85888547395	0.0	-144.7952953683194
843000	-41854.546526057304	-149.61953531098592	-41704.92699074632	358.07704729837394	-29.07704729837394	2049.300559905076	360.818867842827	0.0011970545777833686	6.549169159887008	0.2947199121506651	0.18622321856127863	0.19605218350533374	0.32300468578272096	0.13477699617075445	1.7330036655016076E-6	1.733003665501608E-6	-41704.92699074632	0.0	-148.51184496956074
844000	-41854.952750131786	-151.41040722154847	-41703.54234291024	367.1574580147404	-38.15745801474043	2279.6678240800843	352.4292779394656	7.515803261314728E-4	5.468505694526839	0.2967607003533081	0.1852299061997545	0.19553978015017162	0.32246961329676427	0.13477699617075445	1.4425652902040672E-6	1.4425652902040668E-6	-41703.54234291024	0.0	-150.7444942637909
845000	-41876.04236444936	-174.43279830420443	-41701.609566145155	732.940196923814	-403.940196923814	5311.682489718067	1748.3962401896406	0.0024766177439484146	5.398186108064454	0.2967607003533081	0.1852299061997545	0.19553978015017162	0.32246961329676427	0.10931893031721007	7.00439759885039E-7	7.004397598850388E-7	-41701.609566145155	0.0	-172.92615209066201
846000	-41869.61482936731	-171.04030241822508	-41698.57452694909	601.9833335758284	-272.9833335758284	4551.783482984124	1230.2128344060754	0.0023193044309531012	5.736825441377866	0.2967607003533081	0.1852299061997545	0.19553978015017162	0.32246961329676427	0.30163476977473624	7.481405590419029E-7	7.481405590419026E-7	-41698.57452694909	0.0	-169.3242426851209
847000	-41871.55433725979	-164.6584064038633	-41706.89593085593	431.6345716621463	-102.6345716621463	3222.1584161527035	1931.2455911525317	0.0051844144720623354	5.736825441377866	0.2967607003533081	0.18245146612921254	0.1932508265394504	0.3275370069780275	0.4663227925734427	1.2523236463359899E-6	1.2523236463359897E-6	-41706.89593085593	0.0	-161.69958735122202
848000	-41864.16973679466	-160.90855180100814	-41703.26118499365	364.6492330775258	-35.64923307752582	2682.888603831166	2104.178453218087	0.008281234043135539	4.546986423853079	0.29769661936134484	0.18151554712117576	0.19314537193841025	0.3276424615790677	0.4663227925734427	1.3534550932327935E-6	1.3534550932327933E-6	-41703.26118499365	0.0	-158.05146725815763
849000	-41864.776169156685	-164.99957514222703	-41699.77659401446	424.62798189754096	-95.62798189754096	3137.039793339838	505.26406022826967	-0.0027415672356162694	5.7111057309365645	0.29580117977802217	0.18543024436961705	0.19930507263299982	0.31946350321935946	0.008942982125000163	9.799108446713533E-7	9.79910844671353E-7	-41699.77659401446	0.0	-164.49470427652827
850000	-41863.75627711146	-162.57909077602082	-41701.17718633544	510.15577284699805	-181.15577284699805	3456.031988295324	1102.9028651616727	0.0025040745022432247	4.025404856086182	0.29669326197389245	0.18559086488610366	0.19825236992064296	0.31946350321935946	0.04627764932182339	1.0226449198872602E-6	1.0226449198872604E-6	-41701.17718633544	0.0	-161.67878504159452
851000	-41865.96442434426	-159.80525063507594	-41706.15917370918	440.2317774819643	-111.23177748196429	2989.8274540029165	842.5352998410925	0.004390203138360683	7.1867289037858715	0.2990045674037842	0.18559086488610366	0.19450303310903783	0.32090153460107285	0.01723030883741834	1.1973025176011824E-6	1.1973025176011824E-6	-41706.15917370918	0.0	-158.26215232039198
852000	-41873.01784858081	-168.61884260899546	-41704.39900597181	577.829363428713	-248.829363428713	4215.406106732775	1401.3078395809964	0.0028022505086549242	6.8905948455031405	0.2990045674037842	0.18343009237489727	0.19666380562024421	0.32090153460107285	0.12403350886738859	8.583243495460318E-7	8.583243495460316E-7	-41704.39900597181	0.0	-166.73034590345347
853000	-41858.053081256774	-158.96189774517356	-41699.0911835116	403.45968678499617	-74.45968678499617	2892.5769588253784	609.3605849346472	8.177269878833753E-4	5.890453927432311	0.2990045674037842	0.18343009237489727	0.19666380562024421	0.32090153460107285	0.12403350886738859	1.31440841496635E-6	1.3144084149663503E-6	-41699.0911835116	0.0	-157.7974249989197
854000	-41856.095453756294	-157.05015200622123	-41699.04530175007	419.86597867064046	-90.86597867064046	2819.8102111444	489.6340911358175	0.001712003537040708	4.933668486616401	0.2967424616640145	0.18556825497130344	0.19678774876360772	0.32090153460107285	0.03543317995794102	1.4798697989620606E-6	1.4798697989620606E-6	-41699.04530175007	0.0	-156.47486782379863
855000	-41872.329239082785	-169.1557466623153	-41703.17349242047	531.2075173010855	-202.20751730108555	4057.962327537771	1287.4095975617145	0.002886255102580065	12.4155234484419	0.29712360339806326	0.1846313748450048	0.19772462888990636	0.3205203928670241	0.02704204402125162	1.0635508273710264E-6	1.0635508273710268E-6	-41703.17349242047	0.0	-166.37402468789256
856000	-41867.28277285421	-163.456487473269	-41703.82628538094	415.65750405547107	-86.65750405547107	3072.828466656928	1776.6199879500628	0.005395075898195106	7.300664222764444	0.3012023771389209	0.1846313748450048	0.19833285798929062	0.31583339002678223	0.1034397794271599	1.2493989772966289E-6	1.2493989772966289E-6	-41703.82628538094	0.0	-160.91487390384438
857000	-41870.79628928315	-166.57407444514948	-41704.222214838	584.4031390666979	-255.40313906669792	3764.2925823121946	1793.7438344171214	0.0032972843872081307	5.028759514491465	0.2991096441782014	0.18526693727328702	0.19979002852172792	0.31583339002678223	0.1034397794271599	1.0024141895694853E-6	1.0024141895694853E-6	-41704.222214838	0.0	-164.80005224664927
858000	-41872.22080596015	-168.31752740977953	-41703.903278550366	529.5441611594721	-200.54416115947208	4056.5105542336664	1344.5181178800408	0.0036073904127591917	5.447271384803192	0.2991096441782014	0.18682290425137826	0.19668065811896965	0.3173867934514493	0.17285515428225898	9.670772436272185E-7	9.670772436272185E-7	-41703.903278550366	0.0	-166.65264854864648
859000	-41867.756679395025	-164.09451254663216	-41703.66216684839	452.1553372600476	-123.15533726004759	3393.32345705912	1300.1674266567677	0.003906976923407972	7.950385345334835	0.29248788805792664	0.18389712208541753	0.19668065811896965	0.3269343317376848	0.04897388999262671	9.67415073880856E-7	9.674150738808562E-7	-41703.66216684839	0.0	-162.03186030287856
860000	-41869.11091377991	-166.03727630316783	-41703.07363747674	436.6288331591134	-107.62883315911341	3380.27699564747	1106.2534722960459	0.004659626799900952	5.7953414878393295	0.2950501902452784	0.17874756468678296	0.19668065811896965	0.32952158694896766	0.3317357831650009	9.829693833673016E-7	9.829693833673014E-7	-41703.07363747674	0.0	-164.0710963989667
861000	-41854.015250515935	-149.59328627431864	-41704.421964241614	388.3837218697796	-59.383721869779606	2187.3026790361882	467.0992225888091	0.0020760271622923057	6.774876960768899	0.2950501902452784	0.1868314057709291	0.19668065811896965	0.3214377458648215	0.15703872377610958	1.748071935343757E-6	1.7480719353437575E-6	-41704.421964241614	0.0	-148.14374010513748
862000	-41859.32826852137	-146.51702777778368	-41712.811240743584	344.6541372679381	-15.654137267938097	1950.4772214225854	563.2043350804709	0.0053830339777765305	4.153241220497162	0.2982126787461015	0.1868314057709291	0.19351816961814652	0.3214377458648215	0.21140197107888045	2.1288237232715728E-6	2.1288237232715723E-6	-41712.811240743584	0.0	-145.30109408138253
863000	-41861.60759192726	-149.46396239717734	-41712.14362953009	347.4599957263473	-18.4599957263473	1987.606446854611	582.5005044901682	0.004651225503548131	8.43434746373014	0.2961732519893541	0.1868314057709291	0.19601623948796154	0.3209791027517539	0.07896398762287787	1.9673027190545616E-6	1.9673027190545625E-6	-41712.14362953009	0.0	-147.46606298821402
864000	-41851.816526195995	-151.27076878723406	-41700.54575740876	381.07119191661377	-52.07119191661377	2223.448813336417	254.48922630318057	-0.0020414854485982766	8.776094418971496	0.2961732519893541	0.1868314057709291	0.19601623948796154	0.3209791027517539	0.03183799887525016	1.909669097284933E-6	1.909669097284933E-6	-41700.54575740876	0.0	-150.24040693503326
865000	-41853.06944940871	-152.09991619819334	-41700.96953321051	350.0593600512335	-21.05936005123351	2077.606788329515	653.5641486563314	0.002746778447152148	5.180421934819988	0.2961732519893541	0.18489964699245012	0.19702440400635643	0.32190269701183805	0.11301290234174133	1.7120177090027087E-6	1.7120177090027093E-6	-41700.96953321051	0.0	-150.77108633158988
866000	-41846.86078545528	-146.81851484345498	-41700.042270611826	334.499065468873	-5.499065468873027	1828.6289388222367	609.791611060718	0.006000625219646948	5.180421934819988	0.2961732519893541	0.18312404855622127	0.19702440400635643	0.32367829544806687	0.04275199950407036	1.9533781516280417E-6	1.9533781516280426E-6	-41700.042270611826	0.0	-145.57026892321238
867000	-41862.716606250644	-154.66091479250977	-41708.05569145813	349.4334809174644	-20.433480917464408	2345.594201070388	1012.4542516899843	0.0052711198147062654	5.533612034429945	0.2961732519893541	0.1877244790887772	0.19338241589199323	0.32271985302987416	0.12262503245806437	1.5642847893352533E-6	1.5642847893352535E-6	-41708.05569145813	0.0	-152.8587936749423
868000	-41859.41595337212	-155.00210576214351	-41704.413847609976	341.14505327082105	-12.145053270821052	2232.9174928535094	426.35114460407624	0.0013770329850428691	8.237926283438467	0.2961732519893541	0.18360311645451236	0.19750377852625808	0.32271985302987416	0.0329197431532591	1.8028908615437423E-6	1.8028908615437425E-6	-41704.413847609976	0.0	-153.5700701641625
869000	-41849.84482104814	-149.50533991616086	-41700.339481131974	359.9458879705691	-30.945887970569117	1999.6121618344262	609.7570713294559	0.005536628450480198	7.37298092791097	0.29710306442093215	0.18464300370699593	0.19553407884219645	0.32271985302987416	0.2407127131492451	2.1088456731544052E-6	2.108845673154405E-6	-41700.339481131974	0.0	-147.3289924712754
870000	-41846.42650501109	-146.60083366360047	-41699.82567134749	349.3526381088829	-20.3526381088829	1899.627941177889	499.4297901111839	0.00463360328972338	6.803420700425856	0.29439169145287647	0.18488201093470477	0.19553407884219645	0.325192218770221	0.2452308820524657	1.6440676226037E-6	1.6440676226036998E-6	-41699.82567134749	0.0	-144.8561511995235
871000	-41850.86487412239	-144.04936636175	-41706.815507760635	336.9834970924756	-7.983497092475602	1691.0852984889386	663.3789868070617	0.0076687806134142274	4.942160806039042	0.2978646276386494	0.18537811755549716	0.19156503603563116	0.325192218770221	0.09788377582280204	1.968486920788075E-6	1.968486920788075E-6	-41706.815507760635	0.0	-142.62346459865947
872000	-41852.85794175545	-150.21013508171453	-41702.64780667373	356.10681542360385	-27.106815423603848	2103.373549247117	685.9522180894585	0.007182992444229406	6.610200164174409	0.3026199156795232	0.18537811755549716	0.19625541210297373	0.31574655466200463	0.10366550969784871	1.651249973451446E-6	1.6512499734514456E-6	-41702.64780667373	0.0	-148.50552037766275
873000	-41847.453058410996	-149.86399711621996	-41697.58906129478	360.2206995537222	-31.220699553722227	2050.408270338938	633.8784376759917	0.0064267652820384265	6.117178188442758	0.3026199156795232	0.18530258776660674	0.19633094189186415	0.31574655466200463	0.04335116220015078	1.8128817897241564E-6	1.8128817897241564E-6	-41697.58906129478	0.0	-148.42403827229091
874000	-41853.14630833204	-144.0488446150653	-41709.09746371698	329.00042797474	-4.279747399777989E-4	1711.0078004306442	418.2792279853225	0.003216988095732259	5.4662687863237975	0.30208315850285816	0.1831228196216146	0.19686769906852916	0.31792632280699673	0.14847486535659887	1.6803753681030386E-6	1.6803753681030386E-6	-41709.09746371698	0.0	-142.9545259414263
875000	-41848.85349703554	-145.44501470321686	-41703.40848233232	332.2365721068738	-3.23657210687378	1737.5271241089727	340.5066021487614	0.005956310578505185	5.4662687863237975	0.29994147481791866	0.1852645033065541	0.19686769906852916	0.31792632280699673	0.14847486535659887	2.4449029164767284E-6	2.444902916476729E-6	-41703.40848233232	0.0	-144.38264303921738
876000	-41852.413888058414	-147.91528987112224	-41704.49859818729	347.9914389537839	-18.991438953783927	1935.1392247858037	348.3821683306316	0.004817815743362272	5.4662687863237975	0.29517657078206283	0.18312074893958666	0.19686769906852916	0.32483498120982	0.03838543031053804	1.6438377512812654E-6	1.6438377512812658E-6	-41704.49859818729	0.0	-147.30367402583036
877000	-41849.5203234096	-145.2039764920435	-41704.316346917556	364.98390368814734	-35.983903688147336	1836.4876977360905	269.4802904346505	0.0025399249821474006	8.498270416434863	0.2963293807460694	0.18312074893958666	0.19731595769887364	0.32323391261546897	0.003796209401583364	2.0948625702833135E-6	2.0948625702833135E-6	-41704.316346917556	0.0	-144.08383359682384
878000	-41844.86580806955	-141.7301395201267	-41703.135668549425	356.03613354641175	-27.036133546411747	1725.5326221396363	236.64792700589575	7.009144712766392E-4	6.2180634584335985	0.2963293807460694	0.18234260201245295	0.19731595769887364	0.3240120595426027	0.014726075137975235	2.1098994671538303E-6	2.1098994671538307E-6	-41703.135668549425	0.0	-141.20033178455586
879000	-41844.47823605119	-137.41677419450573	-41707.06146185668	351.8843772779167	-22.884377277916713	1485.9821867323722	201.06113936844102	0.00324168587732188	6.2180634584335985	0.3001069451228058	0.18234260201245295	0.19175246220513228	0.32579799065960763	0.05619309974457643	2.553680378519228E-6	2.5536803785192278E-6	-41707.06146185668	0.0	-136.80127065700796
880000	-41856.58291749952	-146.3219942265422	-41710.26092327298	378.7100505448897	-49.710050544889725	1819.1392210090019	211.03575226621487	0.0028898215611120447	8.174073526211242	0.3001118066769536	0.18234260201245295	0.19174760065098448	0.32579799065960763	0.23974797159103076	2.127474870826737E-6	2.1274748708267373E-6	-41710.26092327298	0.0	-145.03929685892092
881000	-41845.667826668745	-140.79276150696253	-41704.87506516178	346.7303652133831	-17.730365213383095	1645.2986484235062	271.0419767631516	0.002298748393540802	5.520679154994183	0.3001118066769536	0.18234260201245295	0.19973387138841037	0.3178117199221817	0.1412867768749582	2.083963667262974E-6	2.0839636672629744E-6	-41704.87506516178	0.0	-140.02639657833234
882000	-41842.234535267686	-140.573638055082	-41701.660897212605	334.1450650620534	-5.145065062053391	1536.2569189432884	200.89175012263198	-1.7286043755374518E-4	8.498726382398695	0.30161070371723037	0.18234260201245295	0.19534732362737484	0.32069937064294046	0.1412867768749582	2.392314639849073E-6	2.392314639849073E-6	-41701.660897212605	0.0	-139.3321194730102
883000	-41841.87816513893	-138.8049706336754	-41703.073194505254	338.57141454693215	-9.571414546932147	1483.1412291498516	176.11395724887694	-9.529842932533587E-5	7.31566130278459	0.30161070371723037	0.18191491957603428	0.19675408394782828	0.3197202927589057	0.12534082085380963	2.670823250112886E-6	2.6708232501128855E-6	-41703.073194505254	0.0	-137.91175855521172
884000	-41840.77830970986	-131.6666763673739	-41709.11163334249	340.33768424159723	-11.33768424159723	1209.6091720242525	215.8193563219879	0.007838810812710059	8.212345259244993	0.2982236581690011	0.18530196512426356	0.19675408394782828	0.3197202927589057	0.1261183753208302	3.1835774855177496E-6	3.183577485517751E-6	-41709.11163334249	0.0	-130.16937883421153
885000	-41844.506405571985	-142.71255820703823	-41701.79384736495	340.28893485094784	-11.28893485094784	1510.4738045154998	581.9420992804053	0.010794976718662901	8.954268221266766	0.2982236581690011	0.18530196512426356	0.19675408394782828	0.3197202927589057	0.2210688841047603	2.5309764945370113E-6	2.5309764945370118E-6	-41701.79384736495	0.0	-140.05786645690637
886000	-41857.6682569764	-141.81454190019824	-41715.853715076206	346.5022426514341	-17.502242651434074	1670.2020543520764	475.0901600703797	0.008199020454458595	7.094409414565054	0.2982236581690011	0.18530196512426356	0.19675408394782828	0.3197202927589057	0.12466778537269649	2.5247151153895573E-6	2.5247151153895573E-6	-41715.853715076206	0.0	-140.0130134695501
887000	-41850.30651544306	-145.6755411972118	-41704.63097424585	344.4799364738273	-15.479936473827308	1746.2647804592839	908.0467641154676	0.010735870921743893	7.464124617848752	0.30068297522297593	0.18117698428869494	0.1945436079766386	0.3235964325116891	0.12466778537269649	2.6297694692807075E-6	2.629769469280708E-6	-41704.63097424585	0.0	-143.10682891390817
888000	-41849.671052944796	-146.48614873150783	-41703.18490421329	340.43337416930757	-11.43337416930757	1721.4360178749619	1005.8360784704352	0.009344070178491643	6.034173070843954	0.30068297522297593	0.18117698428869494	0.1945436079766386	0.3235964325116891	0.11507502272322655	2.1279651304695884E-6	2.127965130469588E-6	-41703.18490421329	0.0	-144.26505371644447
889000	-41842.4231984754	-143.69705923978762	-41698.726139235616	340.95963594638306	-11.95963594638306	1680.5803979101834	448.12515043913675	0.007293935777655515	5.88004357033157	0.29651300728208735	0.18345758477102106	0.19620991420410447	0.32381949374278574	0.18105937962538302	2.085511324530397E-6	2.0855113245303974E-6	-41698.726139235616	0.0	-142.2361808271965
890000	-41854.461452762174	-147.21660448661265	-41707.244848275564	332.4917018044394	-3.4917018044394013	1761.7859400534753	751.4313427166228	0.005987866366591361	6.981036134532492	0.3008140785266616	0.18381594658816275	0.19585155238696278	0.3195184224982115	0.03225748028699156	2.321843569938408E-6	2.321843569938407E-6	-41707.244848275564	0.0	-145.21352678562906
891000	-41852.01216763197	-146.32589724943105	-41705.68627038254	355.79345589417034	-26.793455894170336	1894.9113540942762	603.2825334327763	0.006971516509952803	4.521514232335076	0.30214079314054415	0.1826946675123953	0.1935915285071367	0.3215730108399225	0.03225748028699156	1.8610086631265377E-6	1.8610086631265385E-6	-41705.68627038254	0.0	-145.33731527382625
892000	-41859.47789786003	-155.038412740514	-41704.43948511952	402.1452227334313	-73.1452227334313	2456.576831686206	570.1027521739513	0.004264217185126814	6.362755623146872	0.29959976638461094	0.1826946675123953	0.1961325552630699	0.3215730108399225	0.35534753637164734	1.7825933672527185E-6	1.782593367252718E-6	-41704.43948511952	0.0	-153.1262278048487
893000	-41849.551161485826	-144.58047347541253	-41704.97068801041	339.15213767348615	-10.152137673486152	1721.8198963318177	290.36419382632687	0.0020356530055319942	8.5324514543216	0.2967909532352013	0.18419361188893324	0.1958371631368519	0.3231782717390122	0.35534753637164734	2.2366889883042055E-6	2.236688988304206E-6	-41704.97068801041	0.0	-142.60769038929865
894000	-41847.40709376924	-148.04169226835978	-41699.36540150088	331.29590851483397	-2.295908514833968	1891.6117075544707	618.3829780554213	0.005051992727144964	5.7182385897776875	0.2967909532352013	0.18530974570348943	0.1958371631368519	0.322062137924456	0.006814522684444305	1.8124802506519167E-6	1.8124802506519172E-6	-41699.36540150088	0.0	-146.76336461295938
895000	-41859.71377097983	-159.20686929840338	-41700.50690168143	406.76964526670565	-77.76964526670565	2781.6913392200136	521.6033931514826	0.0038442164095913983	5.00939344555134	0.2967909532352013	0.18530974570348943	0.1958371631368519	0.322062137924456	0.11698496515327857	1.3177162986998158E-6	1.3177162986998154E-6	-41700.50690168143	0.0	-158.43040728968148
896000	-41858.068951489666	-158.57886740494604	-41699.49008408472	395.37476302279424	-66.37476302279424	2830.7818889209802	719.0276293937849	0.0034795216919529057	8.076582723707329	0.29795380403529415	0.18530974570348943	0.19647040941586003	0.32026604084535504	0.051335297416891974	1.215685064432671E-6	1.2156850644326705E-6	-41699.49008408472	0.0	-156.90741380512029
897000	-41855.592476879334	-155.91449718995162	-41699.67797968938	388.2692984813492	-59.26929848134921	2463.4924843154927	1111.5051238977076	0.0066390191270691715	6.473197837479678	0.29816275671187653	0.18114847141792306	0.19647040941586003	0.32421836245433905	0.007894524747710414	1.637913070943479E-6	1.637913070943479E-6	-41699.67797968938	0.0	-154.00667219643606
898000	-41860.9336941698	-162.23758537624508	-41698.696108793556	383.5032910556904	-54.5032910556904	3079.4720511843325	816.8124181407916	0.002626217251154841	7.862456356887979	0.297998509385541	0.18131271874425858	0.19647040941586003	0.32421836245433905	0.007894524747710414	1.2403557260919212E-6	1.2403557260919214E-6	-41698.696108793556	0.0	-160.59620773349437
899000	-41850.09704243012	-153.67725775092234	-41696.419784679194	385.77246712111145	-56.77246712111145	2475.2724980652315	473.829183934101	0.001588615322650266	7.862456356887979	0.3010683127209977	0.1819788217671537	0.19434473205385752	0.3226081334579897	0.10562108396287909	1.5910585637675159E-6	1.591058563767516E-6	-41696.419784679194	0.0	-152.1817907850989
900000	-41850.489034219594	-149.54947340441686	-41700.939560815175	368.7821076521901	-39.78210765219012	2030.616917831771	179.31813659466184	-0.0049672433818282475	9.58382996840406	0.2975805013782785	0.18631532939732054	0.19434473205385752	0.321759437170542	0.10562108396287909	1.9190466892270184E-6	1.9190466892270176E-6	-41700.939560815175	0.0	-148.52996589293545
901000	-41854.29474466699	-149.59145067229375	-41704.7032939947	330.4626453730006	-1.462645373000612	1897.9560056345163	167.14180834145031	-0.0025044267550713207	6.408654904816115	0.2975805013782785	0.18319204654736038	0.19746801490381768	0.321759437170542	0.18632631103756747	1.7918438984054098E-6	1.7918438984054102E-6	-41704.7032939947	0.0	-149.16238434429627
902000	-41843.14617791135	-146.0791326832805	-41697.06704522807	362.6323057599477	-33.63230575994771	1834.878591347547	222.90233314397838	0.0017675014269494561	6.408654904816115	0.2975805013782785	0.18319204654736038	0.19746801490381768	0.321759437170542	0.09079750426512453	2.0297192364619312E-6	2.029719236461932E-6	-41697.06704522807	0.0	-145.46214841514686
903000	-41849.809375039025	-148.60320666919006	-41701.206168369834	352.2811961214535	-23.28119612145349	1917.8680667246767	218.64575169479699	-0.004245116913243646	5.739879209694178	0.2975805013782785	0.18319204654736038	0.1952760650879965	0.32395138698636317	0.09769633179711285	1.715954206233184E-6	1.7159542062331844E-6	-41701.206168369834	0.0	-148.2634099384398
904000	-41843.61771682737	-138.70341912659202	-41704.91429770078	331.2530128964431	-2.253012896443124	1537.4187255750628	169.4695572954343	-0.0034119655238783386	4.461636625351801	0.2972001500282723	0.18319204654736038	0.19866749099183895	0.3209403124325269	0.09769633179711285	2.8218942884738223E-6	2.8218942884738214E-6	-41704.91429770078	0.0	-138.62189068020862
905000	-41853.833023565894	-142.46741508956737	-41711.36560847633	329.4713720547594	-0.47137205475939936	1666.5259007392513	205.2980080369843	-3.3230920174798944E-4	3.9636940379431276	0.30162639820489917	0.17876579837073353	0.20037607946562855	0.3192317239587373	0.18638044295191344	2.5563666539704895E-6	2.5563666539704895E-6	-41711.36560847633	0.0	-142.2528926773964
906000	-41851.48022576367	-147.30929571689194	-41704.17093004678	336.1532779149773	-7.153277914977309	1831.4919740541213	313.85440792449515	0.0041846133847770455	5.566170012057293	0.3019581904854855	0.17876579837073353	0.1999843253864586	0.3192916857573209	0.2170762789118426	2.0577244782248117E-6	2.0577244782248113E-6	-41704.17093004678	0.0	-146.283604448789
907000	-41854.39875143985	-150.83264801436985	-41703.56610342547	346.50622104244167	-17.506221042441666	2032.3701033627067	157.39357707524655	-0.0043546379900337995	5.566170012057293	0.30156060334928225	0.1793496928692414	0.19973662266457928	0.31935308111689564	0.2170762789118426	1.9893623381010315E-6	1.989362338101032E-6	-41703.56610342547	0.0	-150.5960155547217
908000	-41847.8820877552	-148.11178663442163	-41699.77030112078	356.54381337979663	-27.54381337979663	2038.045085734815	498.0252494318794	0.004387957084624151	7.968511342741202	0.3002313982141466	0.17991079641895522	0.19831246945413877	0.32154533591275797	0.014503114079870883	1.572791864503131E-6	1.5727918645031307E-6	-41699.77030112078	0.0	-146.63013277255592
909000	-41857.93832665002	-152.14312989441902	-41705.7951967556	375.02025765159954	-46.020257651599536	2388.906601417595	556.2592533003686	0.0034754138050010533	6.049153247955114	0.3002313982141466	0.17991079641895522	0.19977799146815145	0.3200798138987453	0.020650340491489658	1.4316359473034667E-6	1.431635947303467E-6	-41705.7951967556	0.0	-151.10087584416232
910000	-41856.15679507519	-153.5076387089974	-41702.6491563662	384.0221065095905	-55.022106509590515	2420.0976633130226	549.8112700358212	0.0031708187190229936	4.969290655236327	0.3002313982141466	0.17991079641895522	0.19977799146815145	0.3200798138987453	0.12072617379651047	1.5385048065109625E-6	1.5385048065109627E-6	-41702.6491563662	0.0	-152.53294041232834
911000	-41861.53233976391	-156.47456746189417	-41705.05777230201	423.29272011439366	-94.29272011439366	2670.96240619294	573.292486073727	0.004601258132108427	6.859425026604449	0.302104676695398	0.17991079641895522	0.1979047129869001	0.3200798138987453	0.06992410266991007	1.4454330404583263E-6	1.4454330404583263E-6	-41705.05777230201	0.0	-155.15631782257157
912000	-41851.87598612974	-142.91143922201087	-41708.96454690772	355.76475099080994	-26.764750990809944	1712.6771637724555	356.0723466530806	0.003891221443487868	8.603821870457608	0.30220617607392664	0.18301210531838094	0.19470190470894577	0.3200798138987453	0.049960231884908016	2.1378236925054403E-6	2.13782369250544E-6	-41708.96454690772	0.0	-141.33952192454947
913000	-41841.45071819381	-143.04983971760092	-41698.40087847621	335.7395424329272	-6.7395424329271805	1639.5705223540413	191.26389889636985	0.003304926276709281	6.386670962478572	0.3021540834349034	0.1853379946508962	0.19561452076532385	0.31689340114887515	0.08378101113898725	2.2904713780064947E-6	2.2904713780064947E-6	-41698.40087847621	0.0	-142.49364465436219
914000	-41851.91599504805	-151.11257518713825	-41700.80341986092	366.7364359961745	-37.73643599617452	2181.1130094923824	216.2038519809127	-0.002587041134348613	5.575631322067842	0.3021540834349034	0.1853379946508962	0.1932907755069742	0.31921714640722476	0.046600345141204064	1.4387241198338373E-6	1.4387241198338366E-6	-41700.80341986092	0.0	-151.08357252485732
915000	-41846.12767258385	-148.08776801377448	-41698.039904570076	347.69376409976473	-18.693764099764735	1994.0849781343868	378.2517860511159	7.150435348310922E-4	9.500369925175665	0.30229442303788506	0.1853379946508962	0.1932907755069742	0.3190768068042431	0.03224965474559059	1.977194065261589E-6	1.9771940652615895E-6	-41698.039904570076	0.0	-146.43053126056603
916000	-41850.70770441717	-151.8278011102633	-41698.8799033069	382.0672422814219	-53.0672422814219	2218.7782129409325	343.24056641299023	-6.333294592775403E-4	7.25255437211577	0.29543559308609696	0.18209763299579346	0.1932907755069742	0.32917599841113393	0.03273460610004669	1.7181139988046176E-6	1.7181139988046174E-6	-41698.8799033069	0.0	-150.85815790191458
917000	-41850.69043943277	-142.86386132224803	-41707.82657811052	334.25676000171916	-5.256760001719158	1579.9974779005179	373.3896689753693	0.00141967926613486	7.25255437211577	0.29678056651449236	0.1825486576731669	0.19904262159934025	0.32162815421299906	0.02892630518191601	2.255276267331612E-6	2.255276267331612E-6	-41707.82657811052	0.0	-141.5072078117998
918000	-41850.34850576899	-143.9197883340231	-41706.42871743497	380.185029170322	-51.185029170322025	1817.1401239022082	417.3863943417141	0.0017091911670230222	5.945603796759956	0.29678056651449236	0.18293708646838852	0.19904262159934025	0.3212397254177774	0.0424246448129558	1.8216257412573466E-6	1.8216257412573457E-6	-41706.42871743497	0.0	-142.9067236428394
919000	-41849.035714999416	-147.03740831485118	-41701.99830668457	360.0987909168074	-31.09879091680739	1927.224591770846	583.7577154594393	0.006147797682952416	5.945603796759956	0.29660853946667015	0.18293708646838852	0.19904262159934025	0.3214117524655996	0.061151796829803345	1.9930907287172153E-6	1.993090728717214E-6	-41701.99830668457	0.0	-145.61342551941408
920000	-41862.43104506354	-157.0756444619814	-41705.355400601555	357.47067955510624	-28.470679555106244	2637.9069853240762	1313.8944018234818	0.007281821251943419	5.449398946935963	0.29971663166693	0.18636943486398377	0.195610273203745	0.31830366026533974	0.023992603642447343	1.4302909961409393E-6	1.4302909961409391E-6	-41705.355400601555	0.0	-155.31802273058656
921000	-41859.08431778258	-155.12224834748713	-41703.962069435096	334.04035469764625	-5.040354697646251	2103.11683657773	1588.193695960431	0.011004713935941816	4.512415427051048	0.29971663166693	0.18636943486398377	0.195610273203745	0.31830366026533974	0.06236705126788386	1.572600469005312E-6	1.5726004690053123E-6	-41703.962069435096	0.0	-153.18367531178603
922000	-41852.865646942155	-152.48460103612922	-41700.381045906026	345.2766730829817	-16.276673082981688	1962.8913684714864	994.8351322705133	0.004719778596759389	5.1839784530755395	0.2951025438203377	0.18280318524169337	0.19790335668244316	0.3241909142555243	0.13005766960531387	1.7638441443833862E-6	1.763844144383387E-6	-41700.381045906026	0.0	-150.6314704394804
923000	-41863.02975607574	-158.58304856664253	-41704.446707509094	397.79667942761245	-68.79667942761245	2545.5495714701387	1189.2897538018613	0.0036346757452540676	6.224120930121582	0.29795505994217986	0.18280318524169337	0.19789738276046442	0.3213443720556609	0.13005766960531387	1.4240679506417342E-6	1.4240679506417344E-6	-41704.446707509094	0.0	-156.5094504216784
924000	-41858.55901306546	-158.73929229319228	-41699.81972077227	356.2070118243019	-27.2070118243019	2608.4416138824645	879.4856279755526	0.0022320320762723124	5.755034589958146	0.29795505994217986	0.18280318524169337	0.19789738276046442	0.3213443720556609	0.06778630702742244	1.5711103827445524E-6	1.5711103827445526E-6	-41699.81972077227	0.0	-157.19184440561864
925000	-41860.7098112462	-159.10490817436863	-41701.60490307183	407.5105713150362	-78.5105713150362	2840.931134846954	1008.9898043498478	0.005393204671071397	5.781422746167149	0.29795505994217986	0.1840062789806799	0.19789738276046442	0.3201412783166744	0.06518138257782456	1.1609397591335613E-6	1.1609397591335615E-6	-41701.60490307183	0.0	-157.6020962861871
926000	-41861.76585990397	-161.40101993934604	-41700.364839964626	430.4342979355221	-101.43429793552212	3111.3750379402627	562.704943310363	-8.644650021289956E-4	5.781422746167149	0.29818943730201697	0.1840062789806799	0.19177407658412784	0.3260302071331739	0.10494620584950866	1.0994554162694053E-6	1.0994554162694055E-6	-41700.364839964626	0.0	-160.51255343080715
927000	-41859.468460372824	-157.53317310737725	-41701.93528726545	440.18999232772495	-111.18999232772495	2771.436885237239	362.8353146925387	-9.255410271991661E-4	4.409698093742714	0.2998696432044516	0.1840062789806799	0.19177407658412784	0.32435000123073926	0.10126442280733955	1.4621943914906852E-6	1.4621943914906858E-6	-41701.93528726545	0.0	-157.2903910000286
928000	-41848.46951608303	-150.52203323689147	-41697.94748284614	349.5783734440526	-20.578373444052602	2100.5252954813836	466.1743915951392	0.003206387494418185	6.364927161841523	0.3003549853150577	0.18352093687007376	0.19177407658412784	0.32435000123073926	0.2954077069588652	1.7935817993298594E-6	1.7935817993298592E-6	-41697.94748284614	0.0	-148.86132013593593
929000	-41852.666548787	-146.20961836500373	-41706.45693042199	347.30465084660966	-18.30465084660966	1863.9834729097565	425.50414473750675	0.0038932543387355193	7.277396823064304	0.3003549853150577	0.18352093687007376	0.19177407658412784	0.32435000123073926	0.2626818867610472	1.8840300368792731E-6	1.8840300368792736E-6	-41706.45693042199	0.0	-144.41286774874754
930000	-41860.41957278613	-155.6225742272686	-41704.796998558864	366.6937395849761	-37.69373958497607	2472.0823535782324	611.3914088534237	0.004085605781499322	7.61008195189403	0.3003549853150577	0.18352093687007376	0.19177407658412784	0.32435000123073926	0.2626818867610472	1.5379235286575093E-6	1.5379235286575095E-6	-41704.796998558864	0.0	-153.61305489647975
931000	-41861.911036941805	-159.3667663181686	-41702.544270623635	385.96617643393967	-56.966176433939665	2909.6600466653235	789.7193231566077	0.0028374447496347663	5.714421728114329	0.2968773179061015	0.17978879019165675	0.19898389067150102	0.32435000123073926	0.04176679066847547	1.407100077723424E-6	1.4071000777234233E-6	-41702.544270623635	0.0	-158.10481277881215
932000	-41848.61321088661	-148.96057984282228	-41699.652631043784	340.4333437845889	-11.433343784588885	1990.7163626753893	364.4298364396551	0.0032345203449730344	4.887210614078787	0.2994803010551595	0.17821390829650047	0.19830783462139104	0.32399795602694753	0.019210838337606236	1.9884354076947518E-6	1.9884354076947518E-6	-41699.652631043784	0.0	-148.41791604784444
933000	-41853.93588331541	-151.33176125056758	-41702.60412206484	375.34508288606247	-46.34508288606247	2295.0592288495654	351.1762367948208	8.111027593397054E-4	4.318303080097358	0.30119851940862397	0.18149964810490474	0.19394574457213434	0.32335608791433545	0.10016153974473664	1.7232699401071938E-6	1.7232699401071928E-6	-41702.60412206484	0.0	-150.97649263574243
934000	-41856.169764884464	-155.99854374139642	-41700.171221143064	355.42803493809856	-26.428034938098563	2239.3774371805407	532.0827849543166	-0.0012414750633815575	6.76707231074216	0.29614026725006387	0.18274922382600037	0.19586942272433003	0.32524108619960423	0.1299065777530858	1.7354669149521516E-6	1.7354669149521514E-6	-41700.171221143064	0.0	-154.48419641920248
935000	-41849.909607230446	-146.91044419086276	-41702.99916303958	357.86369237279314	-28.86369237279314	1959.8512905053854	346.1646991456151	0.0019744449637215103	8.062188935555254	0.29614026725006387	0.18082408406888004	0.19764354264074954	0.32539210604030505	0.1003559765079259	1.8656498503044903E-6	1.8656498503044903E-6	-41702.99916303958	0.0	-145.5163591701093
936000	-41854.77160598389	-151.87873744584417	-41702.89286853805	350.2477135149515	-21.2477135149515	2139.8667847858624	311.6934440170611	-6.945965533186215E-4	7.650217244585486	0.29355063601349624	0.18082408406888004	0.20023317387731718	0.32539210604030505	0.13157990465949937	1.7391360120476854E-6	1.7391360120476852E-6	-41702.89286853805	0.0	-150.70045699167252
937000	-41858.01594336955	-154.98907160024535	-41703.0268717693	389.9249297093802	-60.924929709380194	2419.7990778366807	311.5799496486436	-8.276009554848457E-4	6.647907081776159	0.29860146107020563	0.18082408406888004	0.20023317387731718	0.32034128098359566	0.22417591104595475	1.6868315713628072E-6	1.686831571362807E-6	-41703.0268717693	0.0	-153.92934545347129
938000	-41857.49313019935	-153.41531349105887	-41704.07781670829	362.9274882996834	-33.927488299683375	2252.8840269610114	737.7169959212854	0.005438089136405582	7.267876288517659	0.2994966599548765	0.18082408406888004	0.19945365210521554	0.3202256038710264	0.22417591104595475	1.6244501100442085E-6	1.624450110044209E-6	-41704.07781670829	0.0	-151.28527814016988
939000	-41845.908965287425	-148.27383420389643	-41697.63513108353	336.3521725803113	-7.352172580311276	1973.2634835578303	297.99540527702254	-0.0016267778041617938	6.85479770109924	0.296634422370972	0.18082408406888004	0.19611742859375406	0.32642406496639237	0.06268644344027159	1.682008248806817E-6	1.6820082488068173E-6	-41697.63513108353	0.0	-147.43467810395884
940000	-41850.970898631116	-150.51285465118815	-41700.458043979925	346.09914547037175	-17.099145470371752	2066.3381803303723	899.2457410934084	0.00776103168247232	4.165889801004632	0.296634422370972	0.18223355707179933	0.19611742859375406	0.32501459196347304	0.0479030992228788	1.7563815186678174E-6	1.7563815186678176E-6	-41700.458043979925	0.0	-149.24923839193409
941000	-41851.659789566314	-147.27034991509754	-41704.38943965122	343.3028294819376	-14.302829481937579	1810.266687727288	636.9561473198963	0.006249836269384146	9.296881935833404	0.29397610701368954	0.18223355707179933	0.19877574395103653	0.32501459196347304	0.07036276227667793	2.5036430858448188E-6	2.5036430858448196E-6	-41704.38943965122	0.0	-144.85499446877674
942000	-41855.14293697082	-149.65419404587263	-41705.48874292495	345.32369245767376	-16.323692457673758	1878.803595880289	228.92481498420972	2.1333166353428544E-5	9.293840384055303	0.2968061718623458	0.18279957610917194	0.19878705785236064	0.3216071941761201	0.05905475064849615	2.0885465754179884E-6	2.0885465754179875E-6	-41705.48874292495	0.0	-148.45200606999984
943000	-41848.99957893728	-140.23610895048674	-41708.76346998679	332.5537264627301	-3.553726462730083	1506.5287132822198	226.4184432072857	0.0033016639152318324	10.053114033287917	0.2961392831829766	0.18433095073340922	0.19500604666341054	0.32452371942020214	0.062273366230159395	2.9339945077072508E-6	2.9339945077072516E-6	-41708.76346998679	0.0	-138.61255105044592
944000	-41844.4996487796	-142.11319820026137	-41702.38645057934	334.7938887602831	-5.793888760283096	1597.1957768992968	218.42549050996024	-9.534127009536027E-4	7.881285109012199	0.29930000199278306	0.18434566886559942	0.19500604666341054	0.3213482824782055	0.00867243898067585	2.405270287244005E-6	2.405270287244005E-6	-41702.38645057934	0.0	-141.19402798516057
945000	-41850.010153894065	-149.76784432212247	-41700.24230957194	376.1902039321521	-47.19020393215209	2162.612302838275	344.1106702388665	0.0013138264899846912	7.619458286285845	0.29930000199278306	0.18434566886559942	0.19500604666341054	0.3213482824782055	0.00867243898067585	1.4999661675479562E-6	1.4999661675479566E-6	-41700.24230957194	0.0	-148.81750437110722
946000	-41848.35602987457	-145.61581362789153	-41702.74021624668	335.6754493682114	-6.675449368211389	1719.2946052599164	196.42091694207642	-9.398388557478373E-4	6.905710067526079	0.29818261533503976	0.18582624219471996	0.19352547333429	0.3224656691359488	0.06792410099815197	2.5450532310748106E-6	2.5450532310748106E-6	-41702.74021624668	0.0	-144.913573596657
947000	-41840.69702512814	-142.35626789580468	-41698.340757232334	330.0902595433822	-1.090259543382217	1621.5773172291567	332.2708817418681	0.002588638421547375	8.73209163734112	0.29818261533503976	0.18582624219471996	0.19352547333429	0.3224656691359488	0.06932647730987693	2.124755728651919E-6	2.1247557286519175E-6	-41698.340757232334	0.0	-140.76962437722014
948000	-41848.804000575205	-146.96822438373724	-41701.83577619147	365.5099201764451	-36.50992017644512	1993.171618801465	316.1493996743712	-8.077622076033378E-4	4.04495691484641	0.30085625666997207	0.1817309766554387	0.19352547333429	0.32388729334029775	0.08269423481053141	1.8240505324154645E-6	1.8240505324154652E-6	-41701.83577619147	0.0	-146.74279973491903
949000	-41847.364972165924	-144.1380437626806	-41703.226928403245	330.5623182003207	-1.5623182003207035	1769.4186080498966	251.40081252584645	0.0025712213475360774	5.092806296756672	0.3011285262090293	0.18237323969225616	0.19674859021498706	0.31974964388372595	0.07755658576910773	2.401277469224434E-6	2.401277469224436E-6	-41703.226928403245	0.0	-143.65737476226647
950000	-41854.56480310863	-156.84387907096269	-41697.72092403767	432.9233351939559	-103.9233351939559	2732.0755286184844	527.2893015880846	0.00343832593642271	5.092806296756672	0.29895259728055545	0.18237323969225616	0.19674859021498706	0.3219255728121998	0.04528142356926084	1.5657556861760794E-6	1.5657556861760794E-6	-41697.72092403767	0.0	-156.0809099214973
951000	-41856.24069050853	-155.71392435700224	-41700.526766151524	366.8722167665765	-37.872216766576514	2501.6468262229087	683.6822098365041	0.003792614683573661	7.672548076782036	0.29895259728055545	0.18171637972952104	0.19674859021498706	0.3225824327749349	0.04528142356926084	1.340502372145376E-6	1.3405023721453765E-6	-41700.526766151524	0.0	-154.08313288827182
952000	-41843.44324320225	-148.94016018120874	-41694.503083021045	340.4080591393414	-11.40805913934139	1969.3199863116206	596.5420670653597	0.004591890654159184	5.592731178139002	0.29672597277495005	0.18171637972952104	0.19674859021498706	0.3248090572805403	0.1341318784430761	1.85087836097835E-6	1.8508783609783495E-6	-41694.503083021045	0.0	-147.48759026665522
953000	-41854.322613703625	-152.91452693841072	-41701.408086765216	396.31381373293823	-67.31381373293823	2271.477065004058	762.5538286898005	0.0032830196467119564	5.592731178139002	0.29672597277495005	0.18462081102382483	0.19384415892068327	0.3248090572805403	0.18879615930298155	1.7632834718342014E-6	1.7632834718342012E-6	-41701.408086765216	0.0	-151.19012809217324
954000	-41855.031908566634	-151.84927245677864	-41703.18263610986	410.6185474736369	-81.61854747363691	2390.900293457656	359.18615435147217	0.0014875208111211455	4.4714354594643755	0.3010825515966432	0.18506993771520083	0.19384415892068327	0.32000335176747113	0.077357284076834	1.836071648142563E-6	1.8360716481425638E-6	-41703.18263610986	0.0	-151.45804457491283
955000	-41852.35827767589	-144.5677159770932	-41707.7905616988	369.9321540314761	-40.9321540314761	1900.5760242713102	217.78448114519585	0.001000510385138494	4.908750395352314	0.2973511470370685	0.18506993771520083	0.19185327327006116	0.32572564197766796	0.17647377280318102	1.7962492864178914E-6	1.7962492864178917E-6	-41707.7905616988	0.0	-144.27362562605276
956000	-41856.386602184575	-148.95760511727215	-41707.428997067305	353.89355925675625	-24.893559256756248	1855.2994049872782	161.91116561793118	-0.003794229562078359	6.662739812365414	0.30069059450504054	0.18506993771520083	0.19185327327006116	0.3223861945096959	0.051830750538357534	2.1610702268480847E-6	2.1610702268480847E-6	-41707.428997067305	0.0	-148.66297895523064
957000	-41846.105933313534	-148.56919213409046	-41697.53674117944	379.7090206646891	-50.70902066468909	2094.244209347055	481.1251044524632	0.0034879257836802676	6.0413845467169365	0.2960666986332397	0.18506993771520083	0.19390228914384572	0.32496107450771217	0.06977749269961894	1.8091450742742593E-6	1.8091450742742593E-6	-41697.53674117944	0.0	-147.40012851184005
958000	-41854.21856512127	-151.60285054702385	-41702.61571457425	351.99103032337734	-22.991030323377345	2167.1589460336822	705.5916097511551	0.005685856514723738	7.215486204731928	0.2980023987142715	0.18313423763416908	0.1972275219657979	0.32163584168576	0.0998787249846898	1.5266199526052888E-6	1.5266199526052892E-6	-41702.61571457425	0.0	-149.79195265308957
959000	-41854.63561922746	-151.16740216196433	-41703.4682170655	393.70195160867985	-64.70195160867985	2253.50440901278	597.5696432553447	0.004857674542076492	6.411196076812795	0.2992961579573047	0.18277796884002118	0.1954175403236333	0.32250833287903924	0.05459335969834258	1.8646802307024973E-6	1.8646802307024973E-6	-41703.4682170655	0.0	-149.72934628650478
960000	-41849.93129905233	-149.41867402124967	-41700.512625031086	330.659674101439	-1.659674101439009	1938.048988409612	466.12989474995277	0.0011697875013846103	5.798773487376098	0.29690068209085024	0.18240632090358774	0.19578918826006672	0.3249038087454937	0.11173598782463594	1.6928308343250999E-6	1.6928308343250995E-6	-41700.512625031086	0.0	-148.25768568139006
961000	-41849.90231925997	-145.07368129590424	-41704.82863796406	393.7433993665811	-64.74339936658112	1938.5601057135073	218.00880748293628	-6.244476556399332E-5	5.798773487376098	0.2979448605149222	0.18061552451562102	0.1965358062239615	0.3249038087454937	0.05258330914729211	1.551341751068143E-6	1.5513417510681428E-6	-41704.82863796406	0.0	-144.87228759673425
962000	-41857.325040682495	-157.74874587813773	-41699.576294804356	396.085228808362	-67.08522880836199	2745.7844218628525	441.3790924810778	-3.127124586043073E-4	7.745937876427014	0.30020095191885143	0.17984311264858918	0.1950521266870641	0.3249038087454937	0.09132594781786825	1.3029512117017573E-6	1.3029512117017573E-6	-41699.576294804356	0.0	-156.53483470704433
963000	-41856.596032983754	-155.47619951735427	-41701.1198334664	355.5191783950198	-26.51917839501982	2372.906558880567	571.1246110721482	3.924273080452708E-4	5.795607987455154	0.30020095191885143	0.17984311264858918	0.1950521266870641	0.3249038087454937	0.10449618284977835	1.3766525248689817E-6	1.3766525248689813E-6	-41701.1198334664	0.0	-154.3220835173539
964000	-41856.24295317059	-156.00018800481786	-41700.24276516578	375.29440736401455	-46.294407364014546	2442.846566922898	486.84362742147385	-8.243893737294125E-4	8.087824403804	0.2980745735077612	0.1812873841950394	0.19739895837953175	0.3232390839176661	0.10449618284977835	1.5034487100160584E-6	1.5034487100160584E-6	-41700.24276516578	0.0	-154.45350194941108
965000	-41856.42430828762	-153.6556025580146	-41702.768705729606	389.3862887305841	-60.38628873058411	2208.363335842752	610.6170111251832	0.001428413112543793	7.473017718682761	0.29748915222202943	0.17954570244268533	0.19881566035689255	0.32414948497839113	0.12189803955680291	1.7457370368017143E-6	1.745737036801714E-6	-41702.768705729606	0.0	-151.84185858881378
966000	-41856.75316188344	-146.1356277640809	-41710.61753411936	329.70990378144927	-0.7099037814492704	1864.570814230377	585.3004368244445	0.007517210993156311	6.2734333061272185	0.3010954918289314	0.1801041272415587	0.19465089595111723	0.32414948497839113	0.187376570261815	1.928011177011139E-6	1.9280111770111395E-6	-41710.61753411936	0.0	-144.37388748272645
967000	-41851.6123486612	-150.200360313276	-41701.41198834792	344.50846640516966	-15.508466405169656	1870.4782200300099	948.9248166004768	0.006704326093683601	6.79806719709068	0.2971644565684243	0.18544577026670317	0.19787970224300358	0.3195100709218674	0.2583691805596227	1.9927607977685746E-6	1.992760797768575E-6	-41701.41198834792	0.0	-147.646683905308
968000	-41860.43835069608	-154.11798870379738	-41706.320361992286	423.64124393406155	-94.64124393406155	2420.9796333239346	388.1163959153833	8.177246511854933E-4	6.66976830351078	0.2971644565684243	0.18544577026670317	0.19787970224300358	0.3195100709218674	0.5835544122817289	1.5336416947603536E-6	1.5336416947603534E-6	-41706.320361992286	0.0	-152.15226050270925
969000	-41854.60733220958	-152.31879691192944	-41702.28853529765	358.3622635552416	-29.36226355524161	2247.594100188811	530.5622095936978	0.0037348682970631134	6.66976830351078	0.2971644565684243	0.18544577026670317	0.1929139525709596	0.32447582059391133	0.17267303412871565	1.728654835247485E-6	1.7286548352474848E-6	-41702.28853529765	0.0	-150.74610549092785
970000	-41854.559378996906	-151.61040768892033	-41702.94897130799	387.2494153112368	-58.24941531123682	2218.552209069845	600.8818465643066	0.004902346246111889	5.748831247259933	0.2971644565684243	0.18544577026670317	0.1929139525709596	0.32447582059391133	0.21016524127835182	1.5165063162750988E-6	1.5165063162750992E-6	-41702.94897130799	0.0	-150.1168278592021
971000	-41848.30472562613	-147.3388870432086	-41700.96583858292	341.34731007838093	-12.347310078380929	1949.3050428387676	281.31530511052324	-0.0011194887486384087	6.442323525446521	0.2991900152119554	0.18316390126451526	0.1929139525709596	0.32473213095256814	0.028229816629939012	1.7534338710759697E-6	1.7534338710759695E-6	-41700.96583858292	0.0	-146.70000608661633
972000	-41853.37521476901	-150.00976271899728	-41703.36545205001	330.4912047126107	-1.4912047126106813	1940.064168556446	346.46282869933395	-0.0010555459339105671	7.255378766914072	0.2986940981023161	0.18316390126451526	0.19624099447494212	0.32190100615822487	0.030223217777649487	2.0220708270417344E-6	2.022070827041734E-6	-41703.36545205001	0.0	-148.88561346759474
973000	-41845.46386408076	-147.6534684810585	-41697.8103955997	329.3349072253203	-0.3349072253203076	1837.4682052409946	229.96095051336408	5.917513778568774E-4	5.769650741675766	0.2986940981023161	0.18316390126451526	0.19386450406096148	0.3242774965722055	0.17207455488906734	1.8889935832399369E-6	1.888993583239937E-6	-41697.8103955997	0.0	-147.0385986240522
974000	-41856.219923011464	-150.9856453917209	-41705.23427761974	383.37103336050427	-54.37103336050427	2146.5884713717346	280.873930272162	0.00131786264291137	6.557546500431255	0.29671616855917804	0.1857370580053805	0.19941290524745686	0.31813386818798295	0.2627511310062415	1.6949978147428062E-6	1.6949978147428062E-6	-41705.23427761974	0.0	-149.91647907436604
975000	-41855.76018965819	-153.9142574041588	-41701.84593225403	368.7216716220064	-39.7216716220064	2388.542400413593	369.7541065462653	-2.8864863272220315E-4	6.557546500431255	0.29671616855917804	0.1857370580053805	0.194145215615493	0.3234015578199468	0.32513136617854455	1.6003763712578456E-6	1.6003763712578458E-6	-41701.84593225403	0.0	-152.51523745055835
976000	-41853.60659784185	-151.0155778801144	-41702.591019961736	369.55287419761686	-40.55287419761686	2192.8564987749423	231.39028477969424	-0.0026161370496721025	8.35162339606136	0.2921246611072466	0.18452111120283043	0.1984130315463994	0.3249411961435219	0.16156806052851427	1.995867214265523E-6	1.995867214265523E-6	-41702.591019961736	0.0	-149.8814513984293
977000	-41856.76569722452	-153.9922974385126	-41702.773399786005	357.38611806195723	-28.386118061957234	2353.801823562636	264.71807824352726	-3.960508125857424E-4	6.774147831853505	0.2921246611072466	0.183698766601711	0.19692399816701317	0.3272525741240276	0.047384011800015856	1.5507071821257309E-6	1.5507071821257313E-6	-41702.773399786005	0.0	-153.45615709745374
978000	-41850.46464711808	-145.76237038672159	-41704.70227673136	373.6299846542457	-44.629984654245675	1958.0747231722457	410.6660401301439	0.0045208009295040884	6.774147831853505	0.29520500509934433	0.18304459836634465	0.19757816640237952	0.32417223013192986	0.0506027835240186	1.9530602967594895E-6	1.953060296759489E-6	-41704.70227673136	0.0	-144.54793065108805
979000	-41851.240068632986	-147.0816908686503	-41704.15837776433	331.0518654395675	-2.051865439567507	1825.715483728818	467.08165144800495	0.003113575727600781	5.700891918133829	0.29520500509934433	0.18416980405558414	0.19645296071314003	0.32417223013192986	0.2557329172213829	2.2030853363548465E-6	2.203085336354847E-6	-41704.15837776433	0.0	-145.49148130995218
980000	-41848.42427767652	-147.16451046405297	-41701.25976721246	356.72365821081695	-27.72365821081695	1901.9647817184577	635.4902621092814	0.005181196103161022	5.700891918133829	0.29281727315105743	0.18416980405558414	0.19884069266142693	0.32417223013192986	0.07420824222649187	2.039723253566868E-6	2.0397232535668676E-6	-41701.25976721246	0.0	-145.6701930569014
981000	-41854.73509172849	-154.31574164952724	-41700.41935007896	362.3727240235512	-33.3727240235512	2362.241615168666	717.6813529262447	0.006733602783866614	5.700891918133829	0.2940646196479329	0.18416980405558414	0.19371428435676985	0.32805129193971144	0.0928156271995134	1.7089920396516547E-6	1.7089920396516547E-6	-41700.41935007896	0.0	-152.8509794743712
982000	-41855.25728608671	-153.12553746934591	-41702.131748617365	352.3389960852665	-23.3389960852665	2216.382037847078	658.3126051594407	0.007212630007567441	4.95716282266302	0.2940646196479329	0.1837812254768296	0.19347315350434177	0.32868100137089407	0.11207037508723551	1.8698044057406654E-6	1.8698044057406652E-6	-41702.131748617365	0.0	-151.83576607800637
983000	-41851.47165789807	-154.49667721571586	-41696.97498068236	428.3455369772711	-99.34553697727108	2446.752480810804	1089.9050876599717	0.006054730034720094	6.002797531503844	0.29862782451187286	0.1837812254768296	0.19347315350434177	0.32411779650695405	0.10267314722130244	1.6873800432098199E-6	1.6873800432098207E-6	-41696.97498068236	0.0	-152.51782029855926
984000	-41864.35283923241	-161.7339120661972	-41702.61892716621	528.4775372857831	-199.47753728578311	3112.5068835811317	1803.4001821333031	0.005776373452724681	6.246647814305895	0.29862782451187286	0.18270483084316252	0.19347315350434177	0.3251941911406211	0.022251908975044445	1.1104655431264263E-6	1.1104655431264263E-6	-41702.61892716621	0.0	-159.6508291696643
985000	-41850.48236882476	-151.90591470551408	-41698.57645411925	370.9128525976154	-41.91285259761543	2278.5572020134437	264.257015009699	-0.0016754170720370029	8.604352651072693	0.29862782451187286	0.18145850142115827	0.1941962306542011	0.32571744341276604	0.01789146264115788	1.530156328109352E-6	1.530156328109352E-6	-41698.57645411925	0.0	-151.0226753229791
986000	-41853.55311377346	-161.56281445383223	-41691.99029931962	394.63428270540186	-65.63428270540186	2799.832065691863	594.6295963271335	-0.001982043776827646	7.99424881609561	0.30051597463074436	0.18637878180832507	0.1938619750826602	0.3192432684782686	0.03149588042467874	1.2976226388365035E-6	1.297622638836504E-6	-41691.99029931962	0.0	-160.11196613084738
987000	-41866.958063033824	-161.27744538221918	-41705.680617651604	433.44800659342627	-104.44800659342627	2972.1040988133964	664.5166883620839	-0.001026100714610334	7.701836776665465	0.30051597463074436	0.18637878180832507	0.1938619750826602	0.3192432684782686	0.11233325325994871	1.2218291339840287E-6	1.2218291339840295E-6	-41705.680617651604	0.0	-159.67120284343537
988000	-41852.89996656553	-152.14453252109485	-41700.75543404443	383.1649662360829	-54.164966236082876	2347.2556196232945	385.3651596962066	-2.642318865675008E-5	4.534623554594913	0.30051597463074436	0.18637878180832507	0.1938619750826602	0.3192432684782686	0.08865694504641747	1.6641106945455876E-6	1.6641106945455876E-6	-41700.75543404443	0.0	-151.68023076357647
989000	-41854.26166418901	-147.3689195986075	-41706.892744590405	387.7946977407332	-58.79469774073323	1931.1483670899393	220.50569976257077	-0.0020239327278891313	6.614869002197599	0.2964298693976111	0.1802980384955008	0.19794808031579345	0.3253240117910929	0.3857885816773221	2.093782300816548E-6	2.0937823008165486E-6	-41706.892744590405	0.0	-146.13331910419203
990000	-41851.50977531175	-151.97507571295304	-41699.5346995988	341.7272383219908	-12.727238321990797	2063.3926039819676	402.90898902450544	0.003779790037232466	8.235803963577212	0.2964298693976111	0.18067513158492304	0.19298967215871424	0.32990532685874985	0.3857885816773221	1.7331668247926466E-6	1.7331668247926464E-6	-41699.5346995988	0.0	-149.87542695869357
991000	-41857.650311648766	-149.9904375937485	-41707.65987405502	343.313416164631	-14.313416164631008	2019.5160084385543	654.6642272122108	0.004217558623989109	5.471182115983134	0.2964298693976111	0.18067565019707701	0.19298967215871424	0.32990480824659585	0.3857885816773221	1.7845906260722887E-6	1.7845906260722889E-6	-41707.65987405502	0.0	-147.9997261333334
992000	-41852.08923612201	-144.7724658542289	-41707.31677026778	334.4187244545794	-5.418724454579376	1656.1121571215926	304.1878312642996	0.0071143632698000715	4.144548443997767	0.3056561075503831	0.18034728084081897	0.19298967215871424	0.32100693945008196	0.4028453732807112	1.7971074412406521E-6	1.7971074412406528E-6	-41707.31677026778	0.0	-143.82560213665397
993000	-41861.16860977182	-149.92127986882437	-41711.247329902995	343.8713670820488	-14.871367082048778	2064.11745967727	422.9812888469118	0.004736621828001908	4.309995742765709	0.29841076321315624	0.18584860497359362	0.19382649921731235	0.32191413259593604	0.4127676778115664	2.0708476493146974E-6	2.0708476493146982E-6	-41711.247329902995	0.0	-148.5988969562011
994000	-41853.67676905117	-154.10787556892242	-41699.56889348225	376.8339592684161	-47.833959268416095	2234.930741177812	901.4340742784542	0.004664008860662056	6.9211224319598275	0.2967823297121215	0.18293403824004884	0.1947363751100238	0.3255472569378041	0.5773537203231076	1.5179429897048528E-6	1.5179429897048522E-6	-41699.56889348225	0.0	-151.16946471886754
995000	-41852.536612127406	-149.87272893669578	-41702.66388319071	371.04233857951533	-42.04233857951533	1996.7943466182312	536.756408777056	0.004789973283113157	6.9211224319598275	0.2967823297121215	0.18293403824004884	0.1947363751100238	0.3255472569378041	0.8233540183612402	1.6423000147680043E-6	1.6423000147680048E-6	-41702.66388319071	0.0	-146.8937892678312
996000	-41853.09307065092	-142.54584628239323	-41710.54722436852	358.7477328513514	-29.747732851351373	1570.4807917136175	97.18285099491375	-0.002494308982714155	6.9211224319598275	0.2967823297121215	0.18293403824004884	0.1947363751100238	0.3255472569378041	0.5831869415632774	2.0152747784177234E-6	2.015274778417724E-6	-41710.54722436852	0.0	-141.61191613943572
997000	-41848.07917641849	-141.693734107511	-41706.38544231098	332.878651821721	-3.8786518217210073	1647.7566979326973	135.02402225651528	-0.0026642718716729753	4.834445279786987	0.2993899169889874	0.1803264509631829	0.1947363751100238	0.3255472569378041	0.5268675375656644	2.289890506582885E-6	2.289890506582885E-6	-41706.38544231098	0.0	-141.02287458190634
998000	-41848.690463468796	-142.41877781311294	-41706.27168565568	333.9458843819804	-4.94588438198042	1550.370639878813	156.16668452406623	-0.004291560945732548	6.54756760761557	0.2993899169889874	0.18324149283477503	0.19182133323843167	0.3255472569378041	0.5268675375656644	2.401970495424357E-6	2.4019704954243583E-6	-41706.27168565568	0.0	-141.0961859937932
999000	-41846.84348181406	-139.02188075377305	-41707.821601060285	345.58235228447444	-16.58235228447444	1523.646933768158	202.78430646181812	0.001046859869949293	4.929434558666251	0.2991242304902894	0.18177342420896553	0.19306106274505058	0.3260412825556927	0.8167632655938589	2.712211484242193E-6	2.7122114842421936E-6	-41707.821601060285	0.0	-137.19855437203148
1000000	-41850.86827997855	-140.51042791731848	-41710.357852061235	336.5013517626011	-7.501351762601075	1607.1363692420703	385.18947905024777	0.00429680778467312	7.206259407717998	0.2991242304902894	0.18177342420896553	0.19759575851058003	0.32150658679016325	0.2127184598719338	2.16844215778012E-6	2.1684421577801205E-6	-41710.357852061235	0.0	-138.7893017530425
1001000	-41842.80715699729	-135.3715931207868	-41707.435563876505	340.1342288238889	-11.134228823888918	1359.22385225395	289.2532311894208	0.006428538250051841	6.267142446111225	0.3011566093333237	0.18376356365236834	0.19759575851058003	0.3174840685037261	0.32798447855927637	2.827740800767923E-6	2.827740800767923E-6	-41707.435563876505	0.0	-133.72166679148773
1002000	-41846.03874880209	-144.11795882756044	-41701.92078997453	340.4890444857986	-11.489044485798615	1658.9464953508464	518.6845300181153	0.005770854223160069	7.908746009671303	0.2962711298585206	0.18376356365236834	0.19563241855436	0.3243328879347493	0.15057798864502778	2.2453707995850425E-6	2.2453707995850425E-6	-41701.92078997453	0.0	-142.05126053541898
1003000	-41842.604517979955	-138.9017523928594	-41703.7027655871	343.8316198353526	-14.831619835352626	1599.2168035216523	205.9788496160977	0.0019500220765445038	6.502604504163119	0.2962711298585206	0.1861697157801116	0.1986730322785113	0.3188861220828547	0.13141866568907135	1.9836241988173303E-6	1.9836241988173295E-6	-41703.7027655871	0.0	-138.20644828238287
1004000	-41843.54823829364	-135.9276913489723	-41707.620546944665	336.35592199924747	-7.355921999247471	1452.4622075738102	193.70352933408972	5.184474531963728E-5	6.502604504163119	0.29927551917717493	0.1824124473193465	0.20081696239979605	0.31749507110368075	0.0740755594018473	2.479350926612905E-6	2.4793509266129054E-6	-41707.620546944665	0.0	-135.25296519670795
1005000	-41854.407762076335	-140.75349371396808	-41713.65426836236	349.66107352523966	-20.661073525239658	1539.3938488030385	166.5516870053347	-8.293788614807474E-4	6.677839871079058	0.3082254122879096	0.1824124473193465	0.19186706928906136	0.31749507110368075	0.20953336929127794	2.2533707281659215E-6	2.253370728165921E-6	-41713.65426836236	0.0	-139.99974618024513
1006000	-41846.7835379284	-145.1006557399333	-41701.68288218847	330.7705260303884	-1.770526030388396	1772.3502099186717	263.8279222776395	0.0026260680359962065	6.677839871079058	0.29830692230990846	0.18260547557820142	0.19186706928906136	0.327220532822827	0.10644823686922121	2.0272721402536946E-6	2.0272721402536934E-6	-41701.68288218847	0.0	-144.1945050783481
1007000	-41854.95227754868	-150.24390526645658	-41704.70837228222	349.0411426297775	-20.041142629777482	1877.6105564061786	565.0006883681822	0.001900745023868701	6.941284234808063	0.29763849878453374	0.18260547557820142	0.19253549281443605	0.327220532822827	0.23475883395204233	1.9222732478567597E-6	1.922273247856759E-6	-41704.70837228222	0.0	-148.27658061853248
1008000	-41844.069627325625	-142.52642396780115	-41701.543203357825	340.30146978014915	-11.301469780149148	1670.6160778594735	428.7636128348941	0.007096394854349673	6.158834389775162	0.29763849878453374	0.18260547557820142	0.19253549281443605	0.327220532822827	0.04196969357223671	2.3205691077227424E-6	2.320569107722742E-6	-41701.543203357825	0.0	-141.26370521548955
1009000	-41854.46718781041	-147.78933515910106	-41706.67785265131	329.9187428945325	-0.9187428945324996	1940.7472356266287	426.52318725741276	0.00490108120186122	4.568446534936796	0.3035647483063463	0.18260547557820142	0.19253549281443605	0.32129428330101445	0.07037050699325684	1.8161274872873652E-6	1.816127487287365E-6	-41706.67785265131	0.0	-147.1018816003756
1010000	-41845.877434033755	-144.54977770550863	-41701.32765632825	330.6174980293803	-1.6174980293802719	1666.5594271793532	160.97868200662253	-0.002646636608900891	4.590765571527687	0.3022122457234207	0.1836313003046976	0.19388799539736162	0.3202684585745183	0.005665768942163539	2.247780223896258E-6	2.247780223896259E-6	-41701.32765632825	0.0	-144.82340159661635
1011000	-41843.81682551154	-142.39196816043216	-41701.42485735111	341.1785782594712	-12.17857825947118	1675.4017322370619	385.014799251462	0.005326305335996779	6.045123133571592	0.3003445242075593	0.1824717489718176	0.19388799539736162	0.3232957314232597	0.14053855393608605	2.276844210309312E-6	2.2768442103093123E-6	-41701.42485735111	0.0	-141.0861774018364
1012000	-41852.34271561434	-140.59076783053933	-41711.7519477838	339.75308187014093	-10.753081870140932	1519.994125438717	535.9303958398392	0.009872967962700733	8.167558254352498	0.30084207342014435	0.1824717489718176	0.1935361924371803	0.32314998517085597	0.13186537259047298	2.190418693013817E-6	2.1904186930138166E-6	-41711.7519477838	0.0	-138.4374658231517
1013000	-41846.762253093446	-133.56800383104283	-41713.1942492624	330.4993929398948	-1.4993929398947898	1326.6844087816282	193.7673941730374	0.0035676938924988485	5.727675972819307	0.3024533477129649	0.1828534270494666	0.1974721105630887	0.317221114674478	0.13186537259047298	2.8444311900709243E-6	2.844431190070924E-6	-41713.1942492624	0.0	-132.85226741596637
1014000	-41849.00279246222	-143.72324478946362	-41705.279547672755	366.8205948399786	-37.82059483997858	1757.020089245203	272.04549069790704	0.0014431146632225608	8.649594354411608	0.3024533477129649	0.1828534270494666	0.1974721105630887	0.317221114674478	0.11454686617812326	2.32436621925881E-6	2.324366219258811E-6	-41705.279547672755	0.0	-142.26782794409306
1015000	-41850.86860670895	-148.63315357392295	-41702.23545313503	361.06569376059366	-32.06569376059366	1961.8896867167816	404.12422699216006	0.004754476616209866	8.194312125381536	0.3024533477129649	0.1864947116089891	0.19383082600356621	0.317221114674478	0.09161347696597312	1.977014385888701E-6	1.9770143858887013E-6	-41702.23545313503	0.0	-147.03500088804543
1016000	-41846.874245004474	-141.45576473503678	-41705.418480269436	341.14421829501316	-12.144218295013161	1557.7924436245792	354.09132848736806	0.00231187916819059	6.794799127446062	0.3024533477129649	0.1864947116089891	0.19383082600356621	0.317221114674478	0.19595944434397133	2.405457935289382E-6	2.4054579352893813E-6	-41705.418480269436	0.0	-139.88510777837865
1017000	-41845.19539057064	-134.66195848036176	-41710.53343209028	341.85129270774934	-12.851292707749337	1358.7453654940173	236.57440622634041	0.004754192207181308	8.3298435750371	0.30674709068478495	0.18220096863716903	0.193673878069199	0.3173780626088452	0.11294766127945612	2.570815911219315E-6	2.5708159112193153E-6	-41710.53343209028	0.0	-133.2392651896352
1018000	-41842.83663059896	-134.25336787572422	-41708.58326272324	333.04430523049245	-4.044305230492455	1267.1852774573551	349.0058857122423	0.00716221629025232	5.813306324513206	0.2936748994999705	0.18746033857071673	0.193673878069199	0.32519088386011197	0.29087657134443395	2.5559071839804176E-6	2.555907183980419E-6	-41708.58326272324	0.0	-132.6098284713649
1019000	-41850.53541147686	-134.57272260937603	-41715.96268886749	343.3692536942018	-14.369253694201802	1322.310394385739	168.3992942812263	0.003874800948517235	5.241396611211906	0.29356784938791336	0.18746033857071673	0.19378092818125614	0.32519088386011197	0.29087657134443395	3.2577434517478872E-6	3.2577434517478877E-6	-41715.96268886749	0.0	-133.7433678044492
1020000	-41847.69566174827	-139.67764929886926	-41708.0180124494	338.6713013672014	-9.671301367201409	1460.409983590362	362.28585963785775	0.009854508441084521	6.930444063019555	0.29131835929002126	0.1839606983936813	0.19718742810102194	0.32753351421527377	0.26396146089770506	2.7880544872485447E-6	2.7880544872485442E-6	-41708.0180124494	0.0	-137.80156636863225
1021000	-41848.50051122608	-145.33852978379423	-41703.16198144228	334.93710799549734	-5.9371079954973425	1625.7358109352651	953.2971046585822	0.010087533141252956	5.863740334798544	0.2959397676128313	0.1839606983936813	0.19622581904647346	0.32387371494701217	0.26396146089770506	2.5264976933640466E-6	2.526497693364046E-6	-41703.16198144228	0.0	-142.80385785447226
1022000	-41845.68784239819	-142.570751229268	-41703.117091168926	331.1720028889304	-2.1720028889304217	1615.5036672308759	487.71926706788844	0.005525748329910031	4.312911822962929	0.29763530749933303	0.18220740010381045	0.19946046440867143	0.3206968279881833	0.02248929302037845	2.369231306720361E-6	2.3692313067203613E-6	-41703.117091168926	0.0	-141.6881737096441
1023000	-41847.88551889822	-146.49768993004642	-41701.387828968174	329.4456534345904	-0.4456534345903833	1724.9450931529695	880.2661713433253	0.009974833395520497	7.9545533068539225	0.29831340693999864	0.18220740010381045	0.19433680037312076	0.3251423925830684	0.035765390931676605	2.235467898506648E-6	2.235467898506648E-6	-41701.387828968174	0.0	-144.11016179206334
1024000	-41845.8741550333	-144.25276691359645	-41701.6213881197	346.78923234115496	-17.789232341154957	1724.8748198841236	448.9379462002277	0.0035427962028123303	7.9545533068539225	0.2995902801930476	0.18220740010381045	0.19305992712007178	0.3251423925830684	0.047578964339799704	2.516281827679879E-6	2.5162818276798775E-6	-41701.6213881197	0.0	-142.4983664556267
1025000	-41849.68111487842	-148.7726522943878	-41700.90846258403	402.87107949916117	-73.87107949916117	1940.1146499899983	716.5781434886471	0.005511031438414012	8.40909028123848	0.2995902801930476	0.18220740010381045	0.19305992712007178	0.3251423925830684	0.0776790382097744	2.0001958449837272E-6	2.0001958449837276E-6	-41700.90846258403	0.0	-146.54278862488343
1026000	-41846.9884301078	-147.25009455766528	-41699.73833555013	359.4960528085561	-30.4960528085561	1909.8767262641911	387.04528594880844	0.0031023608317766313	7.539995021366726	0.2999989275840755	0.18475698258837034	0.19305992712007178	0.3221841627074806	0.0776790382097744	2.079542026302607E-6	2.0795420263026075E-6	-41699.73833555013	0.0	-145.82775815999335
1027000	-41844.47641495606	-144.22495327892025	-41700.25146167714	329.0107576517051	-0.010757651705091575	1700.2115695533682	324.9288101624399	0.003772039771458151	8.422422124989358	0.29936173426325313	0.18475698258837034	0.1930755819518673	0.3228057011965074	0.0776790382097744	2.16376796744533E-6	2.1637679674453304E-6	-41700.25146167714	0.0	-142.72084152208112
1028000	-41854.44586198872	-153.33176903447054	-41701.11409295425	339.9107308369439	-10.910730836943912	2232.5079659145717	805.0252583547775	0.007596632732326449	5.831946989301254	0.2934427582867168	0.18711874784947205	0.19552172105917828	0.32391677280463105	0.06861107546229071	1.4547339655482492E-6	1.4547339655482487E-6	-41701.11409295425	0.0	-151.81265531268735
1029000	-41862.83111822055	-152.3081761798497	-41710.5229420407	356.3414576327862	-27.341457632786216	2198.830722468156	852.3863697127867	0.006174472106419307	5.833447169286548	0.295052213106146	0.18508654684940054	0.19557035985806706	0.3242908801863846	0.2757841772614515	1.6924656571128556E-6	1.6924656571128552E-6	-41710.5229420407	0.0	-150.23156430983752
1030000	-41858.60071558656	-157.0291395900029	-41701.57157599655	335.0852628013518	-6.085262801351803	2204.619251317905	652.000713124032	0.008611190479420123	6.781732189990315	0.295052213106146	0.1871902906526073	0.19557035985806706	0.3221871363831778	0.2619425973492749	1.8101623068510666E-6	1.8101623068510677E-6	-41701.57157599655	0.0	-154.9967478883195
1031000	-41850.30437369374	-147.3565240300197	-41702.94784966372	332.77347059109877	-3.7734705910987714	1841.9651143445565	671.9096243925287	0.009020116397734349	5.970794087857439	0.295052213106146	0.18485604115452267	0.1979046093561517	0.3221871363831778	0.36722685152126544	2.255575407063271E-6	2.2555754070632707E-6	-41702.94784966372	0.0	-145.07808248989227
1032000	-41851.03301998897	-145.26339714712307	-41705.76962284185	354.48350206187416	-25.483502061874162	1901.5215316898032	412.27455602061696	0.0033459655154188615	4.833005740223131	0.29765152001472056	0.18416923957582476	0.1985914109348496	0.31958782947460324	0.09421427069056337	2.0372303101032815E-6	2.037230310103282E-6	-41705.76962284185	0.0	-144.42148468340872
1033000	-41844.42895722128	-146.06454432412588	-41698.36441289716	345.96096980901325	-16.96096980901325	1877.1258791781856	532.7872617223114	0.006197320830068729	4.74564892032527	0.29765152001472056	0.18416923957582476	0.1985914109348496	0.31958782947460324	0.05615166898255273	1.9750287114901706E-6	1.975028711490172E-6	-41698.36441289716	0.0	-145.06033316240334
1034000	-41869.766267553794	-164.15952965223036	-41705.606737901566	515.582803214526	-186.58280321452605	3548.0400059989247	1525.9037476084452	0.004265776977467722	6.448071974879716	0.2996018037251325	0.18221895586541279	0.1932261344242902	0.32495310598516264	0.01136288089559821	9.738540155787419E-7	9.738540155787413E-7	-41705.606737901566	0.0	-162.35970198873312
1035000	-41846.77757250546	-147.03811558243754	-41699.739456923024	330.69237341633533	-1.6923734163353288	1846.3961649461758	409.3232862083781	0.0030645298280933845	4.991803917313939	0.29780856444780907	0.18221895586541279	0.1932261344242902	0.3267463452624861	0.059064418398498984	1.8337581824063954E-6	1.8337581824063959E-6	-41699.739456923024	0.0	-146.26814963008772
1036000	-41848.206051806126	-145.81800582398057	-41702.388045982145	347.3141903780881	-18.314190378088085	1805.153628616903	338.6711952090141	0.002696619005743421	8.544239688728693	0.3032845356187895	0.18221895586541279	0.19461371963826823	0.31988278887752764	0.05560366351848978	2.1080922171989492E-6	2.1080922171989492E-6	-41702.388045982145	0.0	-144.3337411428374
1037000	-41855.48130486815	-150.30861984791406	-41705.17268502024	334.7599305627055	-5.759930562705506	1900.4442637967022	344.8853683025172	0.005767916134996752	8.544239688728693	0.2982843666072167	0.18221895586541279	0.19168936228093675	0.3278073152464319	0.04550608296422698	2.5042405715631172E-6	2.5042405715631185E-6	-41705.17268502024	0.0	-148.76108386470267
1038000	-41859.06602199008	-152.35862606392243	-41706.70739592616	386.4587420424465	-57.45874204244649	2271.2290633012926	699.7537013458156	0.00629312338764349	7.197353762006425	0.29500081713389753	0.18221895586541279	0.1949729117542559	0.3278073152464319	0.13422891248102783	1.6422346444536118E-6	1.6422346444536118E-6	-41706.70739592616	0.0	-150.47780608839508
1039000	-41851.42789251218	-154.15501609448967	-41697.27287641769	382.14328573439644	-53.14328573439644	2329.798697147623	973.6903963104538	0.007959323208543447	5.9555545404408425	0.2977796870951466	0.18221895586541279	0.1955531014474171	0.3244482555920217	0.13422891248102783	1.804279575324718E-6	1.8042795753247179E-6	-41697.27287641769	0.0	-152.18442062694172
1040000	-41864.04918092612	-158.63157903002906	-41705.41760189609	378.6179995501127	-49.6179995501127	2674.113758751597	530.2184875751906	0.0017008153249934272	6.512048017629475	0.2965100183492057	0.18050864853336637	0.1947971767307189	0.32818415638670717	0.16088871618063352	1.2912251345507024E-6	1.291225134550702E-6	-41705.41760189609	0.0	-157.35585502281532
1041000	-41858.1395026319	-159.9845782127233	-41698.15492441918	397.0914735148879	-68.09147351488792	2917.8316013996605	1325.5370667238808	0.006761398760627131	5.391574885942468	0.2965100183492057	0.1850620039799703	0.1947971767307189	0.3236308009401032	0.14941509013128226	1.2943427463171093E-6	1.2943427463171091E-6	-41698.15492441918	0.0	-158.08300517685933
1042000	-41858.62039523954	-152.5587207750771	-41706.06167446446	345.6619552575025	-16.661955257502484	2125.031182542303	1012.7296391964913	0.006144920946608381	5.391574885942468	0.30095188815071	0.18062013417846598	0.1947971767307189	0.3236308009401032	0.20015944260952767	1.6621295817833352E-6	1.6621295817833354E-6	-41706.06167446446	0.0	-150.55841119447757
1043000	-41857.3712919901	-158.13108579201884	-41699.24020619808	432.1944858321746	-103.19448583217462	2726.270299062614	818.3365035971077	0.0054864089768573	7.352555308192594	0.2998721354068978	0.18062013417846598	0.19714821460937282	0.3223595158052615	0.20015944260952767	1.40054750993004E-6	1.4005475099300403E-6	-41699.24020619808	0.0	-156.08989467086698
1044000	-41858.92953528098	-155.7488826809685	-41703.18065260001	358.97697807919866	-29.97697807919866	2352.4572455353323	1113.612819314573	0.00601418637492787	6.493133332109286	0.2994086758506993	0.18108359373466446	0.19863418066058328	0.320873549754051	0.533997231941145	1.571027965865453E-6	1.5710279658654534E-6	-41703.18065260001	0.0	-152.78080893045183
1045000	-41854.94708163523	-149.68956954491009	-41705.25751209032	386.7133651984763	-57.71336519847631	2029.775136418837	797.4638047414057	0.006293821392042823	7.121845670182529	0.29609798411323274	0.18323011758483854	0.19446964982988837	0.32620224847203844	0.48543803181702905	1.8063334885285493E-6	1.8063334885285493E-6	-41705.25751209032	0.0	-146.8816099791165
1046000	-41855.22965591404	-148.2940562574568	-41706.93559965658	338.7293448854546	-9.729344885454623	1975.7200877420137	343.87287949780347	0.002975584735648196	6.132991201307626	0.2957102170714706	0.1822545160091374	0.1968313134463933	0.3252039534729968	0.27173611720924934	2.2532440226671406E-6	2.2532440226671406E-6	-41706.93559965658	0.0	-146.91189816893666
1047000	-41859.60035236499	-159.1970532333599	-41700.403299131634	396.519238724164	-67.51923872416398	2574.539228832046	614.3845822628389	-0.0015057275584530114	6.303179178644882	0.29656456012577165	0.1829037197363604	0.1953277666648692	0.3252039534729968	0.14000589027730995	1.6747779217700358E-6	1.674777921770036E-6	-41700.403299131634	0.0	-157.70869073055738
1048000	-41851.10242888001	-153.29641880488435	-41697.806010075125	352.3348570235852	-23.334857023585187	2218.58259716284	369.2806868574477	-0.0018083796488436383	7.066684486760894	0.29751313496490805	0.18074275992858463	0.19713101105654507	0.32461309404996036	0.058144450866703334	1.507137781366294E-6	1.5071377813662944E-6	-41697.806010075125	0.0	-152.3060749552873
1049000	-41846.17053479665	-145.57030385072042	-41700.60023094593	343.62160238862526	-14.621602388625263	1837.654495149133	383.7426370091327	0.0026304752383405944	6.900098465221669	0.29751313496490805	0.18074275992858463	0.19713101105654507	0.32461309404996036	0.08605492094535519	2.1505892300663086E-6	2.1505892300663086E-6	-41700.60023094593	0.0	-144.2487056033792
1050000	-41848.84932650091	-147.9072018406983	-41700.942124660214	336.01161644009903	-7.011616440099033	1870.594362352282	734.1049091610645	0.007120538195398678	9.41884440425154	0.29662417726351403	0.18163171762997865	0.19713101105654507	0.32461309404996036	0.05127439826486221	1.9451843216764835E-6	1.945184321676484E-6	-41700.942124660214	0.0	-145.49948953929513
1051000	-41858.37564083285	-154.5693864017638	-41703.80625443108	341.5771154918367	-12.577115491836707	2304.4449219613343	587.0160632679314	0.0011842766077425448	6.585129738264708	0.2977745848923741	0.18752981464466476	0.19583239714954667	0.3188632033134127	0.07791581185792497	1.5996503513307872E-6	1.599650351330787E-6	-41703.80625443108	0.0	-153.15378447513675
1052000	-41871.30803487903	-168.01418120381015	-41703.29385367522	531.243717120731	-202.24371712073105	3875.3776733539985	560.1885480554565	1.5615406494566444E-4	9.015824314177635	0.30028788025832825	0.18617591710844644	0.1946729993198108	0.3188632033134127	0.039259762322833194	9.155640667820568E-7	9.15564066782057E-7	-41703.29385367522	0.0	-166.74158297039315
1053000	-41856.263971289096	-155.1517242896115	-41701.11224699949	428.8395056889936	-99.8395056889936	2640.6967607617294	495.87464035884324	0.0018039576143098505	6.392774358289151	0.29484283747333556	0.18472252503931672	0.19612639138894053	0.3243082460984054	0.06821890187639881	1.498544966991941E-6	1.498544966991942E-6	-41701.11224699949	0.0	-154.079180523776
1054000	-41857.281895913504	-149.5438450378207	-41707.73805087568	346.2078866010356	-17.207886601035625	1969.8661795867083	997.8430856334654	0.011101302940458906	5.382114595436822	0.29484283747333556	0.17896132540074453	0.20188759102751272	0.3243082460984054	0.04821907122091598	2.1236522757947218E-6	2.1236522757947218E-6	-41707.73805087568	0.0	-147.69958839081366
1055000	-41849.21124839552	-146.09117363220125	-41703.12007476332	357.6377743468934	-28.637774346893423	1871.971138073495	682.7355534170462	0.005960948856705991	5.382114595436822	0.2990549622966019	0.18066491974590715	0.19875179738158696	0.32152832057590225	0.015365301024984618	1.8090272494738339E-6	1.8090272494738347E-6	-41703.12007476332	0.0	-144.77442840333117
1056000	-41852.876190112715	-148.38315252257087	-41704.493037590146	381.29495925886897	-52.29495925886897	1930.3831319682517	868.8512229471925	0.007075381119595217	6.548727582546284	0.2941748172750075	0.1840359215986565	0.19875179738158696	0.3230374637447473	0.006197629376341751	1.8605573941696724E-6	1.8605573941696718E-6	-41704.493037590146	0.0	-146.53579171799356
1057000	-41863.10614128016	-157.19658505467746	-41705.90955622548	369.96084732514606	-40.96084732514606	2388.0170880429982	1316.8772388026168	0.00562261095795124	7.616404902432357	0.299139246155103	0.1867988300057455	0.19598888897449798	0.31807303486465177	0.1528794037070149	1.7999850689373423E-6	1.799985068937342E-6	-41705.90955622548	0.0	-154.49550920251593
1058000	-41855.8759284375	-151.62684286275237	-41704.249085574746	344.78690791104475	-15.78690791104475	2027.8189542563703	1148.1607633564277	0.008732863350176147	7.951907013342503	0.299139246155103	0.1867988300057455	0.19598888897449798	0.31807303486465177	0.1528794037070149	1.8957942197249569E-6	1.8957942197249569E-6	-41704.249085574746	0.0	-148.88878804346214
1059000	-41860.78750144572	-153.4543647824391	-41707.33313666328	356.37924112236647	-27.379241122366466	2011.6659429630072	1878.3918330470135	0.011043034550113537	4.512341987507125	0.2965694094839463	0.1867988300057455	0.19598888897449798	0.3206428715358085	0.7351566969170364	1.6601088098424565E-6	1.6601088098424571E-6	-41707.33313666328	0.0	-149.9422084400499
1060000	-41864.68061909529	-156.1747946292471	-41708.50582446605	346.9406130318206	-17.94061303182059	2083.571955719959	2524.1778694389186	0.014148457045115026	9.058219776056363	0.2965694094839463	0.1867988300057455	0.19729301777614278	0.3193387427341637	0.34638814633335474	1.7427791457531625E-6	1.7427791457531621E-6	-41708.50582446605	0.0	-152.0364982816414
1061000	-41862.55024578914	-161.503190507102	-41701.04705528204	410.5281541064209	-81.52815410642091	2856.8242703583255	2648.4677147504117	0.009096969484200785	6.47971021803884	0.2988042836173352	0.18647649935925717	0.19189821508856358	0.3228210019348423	0.07486144947372489	1.3101843673546645E-6	1.3101843673546649E-6	-41701.04705528204	0.0	-158.71914572969214
1062000	-41853.98068689745	-153.0106237043726	-41700.970063193075	333.5039185227351	-4.503918522735091	1889.6083581177436	2374.1014096045196	0.013884082993880203	6.151170644401364	0.29467439060331474	0.18647649935925717	0.19663448569123695	0.3222146243461894	0.030765368349865922	2.1273290440253236E-6	2.127329044025323E-6	-41700.970063193075	0.0	-150.05761046684387
1063000	-41858.91658723942	-154.4225440297437	-41704.49404320968	336.9208254423527	-7.92082544235268	2099.460258780704	1551.1644358826532	0.01450014043592051	6.698333199198189	0.29467439060331474	0.18647649935925717	0.19663448569123695	0.3222146243461894	0.0752785127539197	1.5376026750104502E-6	1.5376026750104507E-6	-41704.49404320968	0.0	-151.91710984774951
1064000	-41866.20722130834	-160.4756572073536	-41705.731564100985	339.4148183636277	-10.414818363627717	2645.1438260214804	1572.9005282229825	0.00963594846195177	4.215784615869859	0.29467439060331474	0.18532455256486438	0.19663448569123695	0.3233665711405822	0.05629174150853233	1.3834042124917894E-6	1.3834042124917892E-6	-41705.731564100985	0.0	-158.82786128791116
1065000	-41857.95345610638	-150.95995706003183	-41706.993499046344	362.5791077888753	-33.57910778887532	2144.651456907446	1024.2157206921142	0.009276343430858154	5.735033633945852	0.2969075958927629	0.18509657968314233	0.19462925328351083	0.3233665711405822	0.04969621252068964	2.075229174433114E-6	2.0752291744331136E-6	-41706.993499046344	0.0	-149.04814311483335
1066000	-41851.94051186439	-150.4500401393523	-41701.49047172504	334.352167991824	-5.35216799182399	1926.0377641464288	1684.750496786499	0.01408116025381861	6.149119268843984	0.29747587225091593	0.1851831760548182	0.19462925328351083	0.3227116984107533	0.019446842629721076	2.2128531100853055E-6	2.212853110085305E-6	-41701.49047172504	0.0	-147.87521506464478
1067000	-41850.29519527454	-148.80286667016333	-41701.49232860438	361.033273364381	-32.03327336438099	1913.5863812223804	796.027702846366	0.00891937803196209	6.662492124189457	0.29747587225091593	0.18631044847752135	0.19396757623333338	0.32224610303822765	0.05426638413828223	2.0761480348593995E-6	2.0761480348594E-6	-41701.49232860438	0.0	-146.8634927595355
1068000	-41847.876093914725	-141.52031940434142	-41706.35577451038	344.2805214752028	-15.280521475202818	1631.4205629984301	266.8636902980452	5.499746456685793E-4	8.525155128786679	0.3012739979850587	0.18251232274337856	0.19396757623333338	0.32224610303822765	0.05426638413828223	2.1673043524221613E-6	2.167304352422161E-6	-41706.35577451038	0.0	-140.2300768477927
1069000	-41842.96689360129	-145.62717445471665	-41697.33971914657	341.2374475303751	-12.237447530375107	1823.0296074681112	288.6055775084568	7.629409247966676E-4	8.242839117047152	0.3012739979850587	0.18251232274337856	0.19396757623333338	0.32224610303822765	0.057826300545786385	2.060028007097235E-6	2.0600280070972337E-6	-41697.33971914657	0.0	-144.38628874467597
1070000	-41854.501962778675	-151.84436443453828	-41702.657598344136	383.2640183024535	-54.26401830245351	2270.7758028532603	436.57904516061177	4.1995988708300484E-4	11.148790519917837	0.3012739979850587	0.18251232274337856	0.19396757623333338	0.32224610303822765	0.06507999843032655	1.6943934066393128E-6	1.6943934066393126E-6	-41702.657598344136	0.0	-149.81708319316164
1071000	-41846.2148791718	-143.11328243631266	-41703.10159673548	339.09631843554104	-10.096318435541036	1600.5548251517528	447.49167437231665	0.007750204407652079	9.284356173364799	0.29348154508433755	0.18463802375356161	0.1996343281238715	0.32224610303822765	0.06507999843032655	2.4930363650849144E-6	2.4930363650849144E-6	-41703.10159673548	0.0	-141.0221878552643
1072000	-41844.69233766481	-144.38801683218713	-41700.30432083263	334.9638376122	-5.963837612199995	1732.722901798094	406.5100253881453	0.0054710865565729015	5.022801024652733	0.2989326101297675	0.18463802375356161	0.1978169825769108	0.3186123835397584	0.08826901484662254	2.386210950880223E-6	2.3862109508802233E-6	-41700.30432083263	0.0	-143.39167752500413
1073000	-41848.82548918541	-141.79739424084792	-41707.02809494456	343.0066378667829	-14.00663786678291	1648.561058011406	330.0540701719897	0.0034470294730877095	4.391850026094523	0.3019352181195581	0.18463802375356161	0.19529226702485428	0.31813449110202435	0.054181324961702464	2.502146187755805E-6	2.502146187755806E-6	-41707.02809494456	0.0	-141.22243559437356
1074000	-41851.017561785135	-142.56701510122562	-41708.45054668391	354.0430867154103	-25.04308671541031	1645.445608409343	510.51013648808924	0.007922261621043165	5.747130649349636	0.293874607824438	0.1841656918395988	0.19670813282226252	0.325251567513699	0.29199773580433314	2.0528429812921925E-6	2.0528429812921934E-6	-41708.45054668391	0.0	-140.7779983477733
1075000	-41851.63739214297	-142.59957259330858	-41709.03781954966	338.63450114979014	-9.63450114979014	1671.9856064170287	535.238259105064	0.006683234005849719	4.576212301865873	0.2950467709821968	0.1852752055728647	0.1944264559312378	0.325251567513699	0.20890690581424434	2.0533144129374775E-6	2.0533144129374775E-6	-41709.03781954966	0.0	-141.25640528856556
1076000	-41850.057773781686	-138.73376712065226	-41711.32400666103	332.9082955562206	-3.908295556220594	1444.0599337334356	143.21233817061005	-0.0023374547474763105	7.951368172954707	0.29931917353708065	0.18370262335182025	0.19300716007490273	0.3239710430361946	0.6865500904587117	2.0607997381694218E-6	2.0607997381694218E-6	-41711.32400666103	0.0	-136.9100440300948
1077000	-41839.351354320635	-136.0357067119867	-41703.31564760865	332.25163570268336	-3.251635702683359	1371.062902709602	88.46679587881728	-0.004100960062932609	5.258787773935123	0.3004254861360524	0.18370262335182025	0.19648836271282427	0.3193835277993013	0.15975790915707205	3.1358724145291114E-6	3.1358724145291123E-6	-41703.31564760865	0.0	-136.16903033293352
1078000	-41837.60156983067	-141.9514116393766	-41695.650158191296	332.31984328785563	-3.319843287855633	1638.7975374460727	162.51525487611445	5.613440611188349E-5	6.751613131504297	0.3004254861360524	0.18370262335182025	0.19459052934661072	0.3212813611655148	0.10584222053696112	2.0471088262701814E-6	2.047108826270181E-6	-41695.650158191296	0.0	-141.49341500682934
1079000	-41860.5546397697	-155.33688086701366	-41705.21775890269	392.86506156907313	-63.865061569073134	2341.7415522203514	148.4074868303491	-0.005155635501914219	5.4667682039677095	0.3004254861360524	0.18547571336944874	0.19310833390713303	0.320990466587364	0.09935156050322744	1.9741687340261453E-6	1.9741687340261453E-6	-41705.21775890269	0.0	-155.49633412095966
1080000	-41849.85708285742	-153.66377027712275	-41696.1933125803	403.41221475879934	-74.41221475879934	2411.9370575836224	189.7536687299133	-0.003194323326149326	5.215374147815404	0.29816271174377534	0.18249914830896785	0.1968194757894485	0.3225186641578065	0.09935156050322744	1.5230117678489098E-6	1.5230117678489096E-6	-41696.1933125803	0.0	-153.7821518545247
1081000	-41859.36791721706	-150.98038546152574	-41708.387531755536	428.6302085968945	-99.63020859689448	2360.652799998183	404.29358824734965	4.576493532100893E-4	5.215374147815404	0.2972930714164318	0.18277862988802046	0.19693393689968258	0.3229943617958633	0.13785704831951012	1.534178966121008E-6	1.5341789661210088E-6	-41708.387531755536	0.0	-150.21875502740184
1082000	-41857.35545232785	-151.60285373829092	-41705.75259858956	414.7993839655856	-85.7993839655856	2433.892484846733	380.49387750167944	7.530818710583799E-4	11.302569696459907	0.29806680754769044	0.18255294237614086	0.19693393689968258	0.32244631317648426	0.055039277159088254	1.5909359940573058E-6	1.5909359940573054E-6	-41705.75259858956	0.0	-149.77973803673783
1083000	-41855.26967618875	-155.19547335273512	-41700.07420283601	405.6010740008066	-76.60107400080659	2578.7197326941223	347.34871744129543	0.0010993159541283744	7.694651509865213	0.29806680754769044	0.18041246933582	0.1962034620938684	0.3253172610226193	0.062325518709555564	1.5027815769567577E-6	1.502781576956758E-6	-41700.07420283601	0.0	-154.1983120994591
1084000	-41863.001982437425	-162.09962977749376	-41700.902352659934	410.35549362000097	-81.35549362000097	3066.353495077978	438.0132691009531	-0.0021313159295459484	8.400307088159686	0.29806680754769044	0.1791351758469811	0.1962034620938684	0.3265945545114582	0.20905796573985316	1.3587907573703154E-6	1.3587907573703157E-6	-41700.902352659934	0.0	-160.5525643677904
1085000	-41862.92610282808	-159.84869681725507	-41703.07740601082	445.46785542639975	-116.46785542639975	3149.4626575517054	574.4518366780251	2.3619828496900322E-5	4.9479758942049425	0.2929959522919401	0.1863184202339893	0.19185968144607016	0.32882594602799853	0.13846334437768845	1.0922019852441333E-6	1.0922019852441327E-6	-41703.07740601082	0.0	-159.10474812686638
1086000	-41858.4503584373	-160.44717353114024	-41698.00318490616	462.0710086136021	-133.0710086136021	3190.6165737587125	582.7320210700058	5.526771159535104E-4	7.355138684987202	0.297743748015613	0.18157062451031641	0.19521604316508293	0.32546958430898576	0.14440257096698556	1.211974909308555E-6	1.2119749093085543E-6	-41698.00318490616	0.0	-159.03110060526643
1087000	-41864.935268777415	-166.09916625195876	-41698.836102525456	557.8713403985042	-228.87134039850423	3961.8981212477756	779.151188355302	-7.064176026038356E-4	5.0834181374293745	0.29898149478394753	0.18157062451031641	0.19397829639674838	0.32546958430898576	0.17052897164420652	9.812991324921035E-7	9.812991324921035E-7	-41698.836102525456	0.0	-165.09907710704212
1088000	-41864.89964767337	-169.04580422180805	-41695.85384345156	642.2676670476981	-313.26766704769807	4496.388777378512	881.41407156239	-6.158277458262328E-4	6.36763445595925	0.29726482206750426	0.18157062451031641	0.1953018929281504	0.325862660494027	0.15514566259323362	7.366070383466555E-7	7.366070383466555E-7	-41695.85384345156	0.0	-167.8217399802468
[truncated: 18,912 more rows]
