# Supplementary material for: Phylodynamics of a regional SARS-CoV-2 rapid spreading event in Colorado in late 2020
Source: PLoS One. 2022 Oct 4;17(10):e0274050. doi: 10.1371/journal.pone.0274050 (PMC9531818; doi:10.1371/journal.pone.0274050)
Supplement: S1 Dataset — (ZIP) [file pone.0274050.s016.zip › SDataSet1/covidGenomes22Ref_2_allAFonly_2m_exp.trees.txt]

#NEXUS

Begin taxa;
	Dimensions ntax=23;
	Taxlabels
		'NC_045512.2'
		hCoV_19/USA/CO_BMG_AD
		hCoV_19/USA/CO_BMG_AE
		hCoV_19/USA/CO_BMG_AF
		hCoV_19/USA/CO_BMG_AG
		hCoV_19/USA/CO_BMG_AH
		hCoV_19/USA/CO_BMG_AJ
		hCoV_19/USA/CO_BMG_AK
		hCoV_19/USA/CO_BMG_AL
		hCoV_19/USA/CO_BMG_AM
		hCoV_19/USA/CO_BMG_AN
		hCoV_19/USA/CO_BMG_AO
		hCoV_19/USA/CO_BMG_AQ
		hCoV_19/USA/CO_BMG_AR
		hCoV_19/USA/CO_BMG_AS
		hCoV_19/USA/CO_BMG_AT
		hCoV_19/USA/CO_BMG_AV
		hCoV_19/USA/CO_BMG_Q
		hCoV_19/USA/CO_BMG_S
		hCoV_19/USA/CO_BMG_T
		hCoV_19/USA/CO_BMG_U
		hCoV_19/USA/CO_BMG_V
		hCoV_19/USA/CO_BMG_W
		;
End;

Begin trees;
	Translate
		1 'NC_045512.2',
		2 hCoV_19/USA/CO_BMG_AD,
		3 hCoV_19/USA/CO_BMG_AE,
		4 hCoV_19/USA/CO_BMG_AF,
		5 hCoV_19/USA/CO_BMG_AG,
		6 hCoV_19/USA/CO_BMG_AH,
		7 hCoV_19/USA/CO_BMG_AJ,
		8 hCoV_19/USA/CO_BMG_AK,
		9 hCoV_19/USA/CO_BMG_AL,
		10 hCoV_19/USA/CO_BMG_AM,
		11 hCoV_19/USA/CO_BMG_AN,
		12 hCoV_19/USA/CO_BMG_AO,
		13 hCoV_19/USA/CO_BMG_AQ,
		14 hCoV_19/USA/CO_BMG_AR,
		15 hCoV_19/USA/CO_BMG_AS,
		16 hCoV_19/USA/CO_BMG_AT,
		17 hCoV_19/USA/CO_BMG_AV,
		18 hCoV_19/USA/CO_BMG_Q,
		19 hCoV_19/USA/CO_BMG_S,
		20 hCoV_19/USA/CO_BMG_T,
		21 hCoV_19/USA/CO_BMG_U,
		22 hCoV_19/USA/CO_BMG_V,
		23 hCoV_19/USA/CO_BMG_W
		;
tree STATE_0 [&lnP=-218211.56964986288,joint=-218211.56964986288] = [&R] (1:[&rate=1.0]1.3972685738786481,((19:[&rate=1.0]1.4755450807362962,((21:[&rate=1.0]0.9261971206107802,(22:[&rate=1.0]0.29615901755450835,(3:[&rate=1.0]0.5097115859936068,(4:[&rate=1.0]0.6616904648905759,((((7:[&rate=1.0]0.8990465833284915,(((9:[&rate=1.0]0.6404263750948047,(12:[&rate=1.0]0.6040896004360459,(10:[&rate=1.0]0.38835473308844115,((17:[&rate=1.0]13.057614038357977,(11:[&rate=1.0]0.03631008060551544,13:[&rate=1.0]1.0363100806055154):[&rate=1.0]0.021303957752461855):[&rate=1.0]0.1206125255752184,((16:[&rate=1.0]0.21672620569283474,14:[&rate=1.0]0.21672620569283474):[&rate=1.0]0.43098630057341936,15:[&rate=1.0]0.6477125062662541):[&rate=1.0]0.5305140576669416):[&rate=1.0]0.21012816915524546):[&rate=1.0]0.21573486734760472):[&rate=1.0]3.036336774658759):[&rate=1.0]1.717506173778709,8:[&rate=1.0]1.3579325488735137):[&rate=1.0]2.0854657739479165,2:[&rate=1.0]0.4433983228214302):[&rate=1.0]0.4556482605070613):[&rate=1.0]0.7896628150785574,6:[&rate=1.0]0.6887093984070489):[&rate=1.0]2.6191108460157437,5:[&rate=1.0]1.3078202444227927):[&rate=1.0]12.066435922483649,23:[&rate=1.0]0.3742561669064415):[&rate=1.0]0.28743429798413445):[&rate=1.0]3.848021121103031):[&rate=1.0]10.786447431560902):[&rate=1.0]19.630038103056272):[&rate=1.0]1.2335767075126682,20:[&rate=1.0]0.15977382812344842):[&rate=1.0]8.315771252612848):[&rate=1.0]21.691974102094747,18:[&rate=1.0]0.16751918283104317):[&rate=1.0]228.22974939104762);
tree STATE_1000 [&lnP=-88232.53479584226,joint=-88232.53479584226] = [&R] (1:[&rate=0.20338092440346228]0.13648944278196495,((19:[&rate=0.20338092440346228]0.046350471838337626,((21:[&rate=0.20338092440346228]0.017854129092739868,(22:[&rate=0.20338092440346228]0.23555875532056092,(3:[&rate=0.20338092440346228]0.22471621038254597,(23:[&rate=0.20338092440346228]0.08560841069603953,((((2:[&rate=0.20338092440346228]0.5037900032681542,(((9:[&rate=0.20338092440346228]0.18893148399145687,(11:[&rate=0.20338092440346228]0.5569703379809336,(((13:[&rate=0.20338092440346228]0.13789961343251633,((15:[&rate=0.20338092440346228]0.029003255711662845,17:[&rate=0.20338092440346228]12.029003255711663):[&rate=0.20338092440346228]0.028893445751661417,(16:[&rate=0.20338092440346228]0.016306847152071313,14:[&rate=0.20338092440346228]0.016306847152071313):[&rate=0.20338092440346228]0.04158985431125295):[&rate=0.20338092440346228]0.08000291196919207):[&rate=0.20338092440346228]0.8723025655842012,12:[&rate=0.20338092440346228]0.010202179016717494):[&rate=0.20338092440346228]0.12535111967437906,10:[&rate=0.20338092440346228]0.13555329869109656):[&rate=0.20338092440346228]0.4214170392898371):[&rate=0.20338092440346228]2.6319611460105232):[&rate=0.20338092440346228]0.9070039446393672,8:[&rate=0.20338092440346228]0.09593542863082405):[&rate=0.20338092440346228]2.931155424995822,7:[&rate=0.20338092440346228]0.027090853626646094):[&rate=0.20338092440346228]0.47669914964150806):[&rate=0.20338092440346228]0.5632338375409525,6:[&rate=0.20338092440346228]0.06702384080910662):[&rate=0.20338092440346228]2.6565824617216265,5:[&rate=0.20338092440346228]0.7236063025307331):[&rate=0.20338092440346228]12.328761493856675,4:[&rate=0.20338092440346228]0.05236779638740785):[&rate=0.20338092440346228]0.03324061430863168):[&rate=0.20338092440346228]4.139107799686506):[&rate=0.20338092440346228]11.010842544938015):[&rate=0.20338092440346228]18.78229537377218):[&rate=0.20338092440346228]2.1419196990307086,20:[&rate=0.20338092440346228]0.15977382812344842):[&rate=0.20338092440346228]6.886576643714889):[&rate=0.20338092440346228]23.0412019905837,18:[&rate=0.20338092440346228]0.08755246242203896):[&rate=0.20338092440346228]227.04893698035994);
tree STATE_2000 [&lnP=-74484.2788434331,joint=-74484.2788434331] = [&R] (1:[&rate=0.06090016120929252]0.2041870826307104,((19:[&rate=0.06090016120929252]0.046350471838337626,((21:[&rate=0.06090016120929252]0.017854129092739868,(22:[&rate=0.06090016120929252]0.0767765046731057,(3:[&rate=0.06090016120929252]0.04920409343697685,((((2:[&rate=0.06090016120929252]0.5482839948898999,(((9:[&rate=0.06090016120929252]0.06326402070992643,(11:[&rate=0.06090016120929252]0.7052385397396712,(((((17:[&rate=0.06090016120929252]12.031565883117189,13:[&rate=0.06090016120929252]0.031565883117188775):[&rate=0.06090016120929252]0.007943698344567096,(16:[&rate=0.06090016120929252]0.005591913638296475,14:[&rate=0.06090016120929252]0.005591913638296475):[&rate=0.06090016120929252]0.033917667823459396):[&rate=0.06090016120929252]0.06762374079249511,15:[&rate=0.06090016120929252]0.10713332225425098):[&rate=0.06090016120929252]0.8935061918403413,12:[&rate=0.06090016120929252]6.395140945922861E-4):[&rate=0.06090016120929252]0.04759577623331346,10:[&rate=0.06090016120929252]0.048235290327905744):[&rate=0.06090016120929252]0.6570032494117655):[&rate=0.06090016120929252]2.358025480970255):[&rate=0.06090016120929252]0.9646275672135296,8:[&rate=0.06090016120929252]0.02789158792345603):[&rate=0.06090016120929252]3.0020104766666442,7:[&rate=0.06090016120929252]0.029902064590100252):[&rate=0.06090016120929252]0.5183819302997996):[&rate=0.06090016120929252]0.5204833847708876,6:[&rate=0.06090016120929252]0.0687673796607875):[&rate=0.06090016120929252]2.0543767747084622,5:[&rate=0.06090016120929252]0.12314415436924975):[&rate=0.06090016120929252]12.96246425632679,(23:[&rate=0.06090016120929252]8.207617970157344E-4,4:[&rate=0.06090016120929252]8.207617970157344E-4):[&rate=0.06090016120929252]0.0847876488990238):[&rate=0.06090016120929252]3.9635956827409373):[&rate=0.06090016120929252]11.027572411236129):[&rate=0.06090016120929252]18.941077624419634):[&rate=0.06090016120929252]2.1962807673782976,20:[&rate=0.06090016120929252]0.21413489647103745):[&rate=0.06090016120929252]6.8322155753673):[&rate=0.06090016120929252]23.0412019905837,18:[&rate=0.06090016120929252]0.08755246242203896):[&rate=0.06090016120929252]227.11663462020869);
tree STATE_3000 [&lnP=-60546.81310392863,joint=-60546.81310392863] = [&R] (1:[&rate=0.01775952940393392]0.05410786695040315,((19:[&rate=0.01775952940393392]0.046350471838337626,((21:[&rate=0.01775952940393392]0.1344804770331791,(22:[&rate=0.01775952940393392]0.051146313773060115,(3:[&rate=0.01775952940393392]0.049236236028583846,((((2:[&rate=0.01775952940393392]0.6236707094355936,(((9:[&rate=0.01775952940393392]0.0723287473796752,(11:[&rate=0.01775952940393392]0.532187337009935,((((((17:[&rate=0.01775952940393392]12.015275653539637,14:[&rate=0.01775952940393392]0.015275653539637446):[&rate=0.01775952940393392]0.02987281960015231,16:[&rate=0.01775952940393392]0.04514847313978976):[&rate=0.01775952940393392]0.006919100715851556,13:[&rate=0.01775952940393392]0.052067573855641314):[&rate=0.01775952940393392]0.03230169382659831,15:[&rate=0.01775952940393392]0.08436926768223962):[&rate=0.01775952940393392]0.9527356836189842,12:[&rate=0.01775952940393392]0.03710495130122382):[&rate=0.01775952940393392]0.06835829737107701,10:[&rate=0.01775952940393392]0.10546324867230084):[&rate=0.01775952940393392]0.4267240883376342):[&rate=0.01775952940393392]2.54014141036974):[&rate=0.01775952940393392]0.9555628405437808,8:[&rate=0.01775952940393392]0.02789158792345603):[&rate=0.01775952940393392]3.0020104766666442,7:[&rate=0.01775952940393392]0.029902064590100252):[&rate=0.01775952940393392]0.5937686448454933):[&rate=0.01775952940393392]0.5851445714097707,6:[&rate=0.01775952940393392]0.20881528084536427):[&rate=0.01775952940393392]1.8637427911713615,5:[&rate=0.01775952940393392]0.07255807201672582):[&rate=0.01775952940393392]12.987672388192678,(23:[&rate=0.01775952940393392]0.01093681091062848,4:[&rate=0.01775952940393392]0.01093681091062848):[&rate=0.01775952940393392]0.04929364929877522):[&rate=0.01775952940393392]3.98900577581918):[&rate=0.01775952940393392]11.001910077744476):[&rate=0.01775952940393392]19.08333416326012):[&rate=0.01775952940393392]2.0796544194378583,20:[&rate=0.01775952940393392]0.21413489647103745):[&rate=0.01775952940393392]6.8322155753673):[&rate=0.01775952940393392]23.0412019905837,18:[&rate=0.01775952940393392]0.08755246242203896):[&rate=0.01775952940393392]226.96655540452838);
tree STATE_4000 [&lnP=-49552.7678829351,joint=-49552.7678829351] = [&R] (1:[&rate=0.0023202746910010877]0.024991913698499957,((19:[&rate=0.0023202746910010877]0.16060874788962565,((21:[&rate=0.0023202746910010877]0.20923240156136558,(22:[&rate=0.0023202746910010877]0.051146313773060115,(3:[&rate=0.0023202746910010877]0.1383280605462076,((((2:[&rate=0.0023202746910010877]1.0395425535110867,(((9:[&rate=0.0023202746910010877]0.03904725563173628,(11:[&rate=0.0023202746910010877]1.1288600264145767,(12:[&rate=0.0023202746910010877]0.06483643468989087,(((((16:[&rate=0.0023202746910010877]1.1879300240558166E-4,17:[&rate=0.0023202746910010877]12.000118793002406):[&rate=0.0023202746910010877]0.004757841673139751,14:[&rate=0.0023202746910010877]0.004876634675545333):[&rate=0.0023202746910010877]0.018457141054769366,13:[&rate=0.0023202746910010877]0.0233337757303147):[&rate=0.0023202746910010877]0.09229056976254846,15:[&rate=0.0023202746910010877]0.11562434549286316):[&rate=0.0023202746910010877]0.9057045236361603,10:[&rate=0.0023202746910010877]0.02132886912902343):[&rate=0.0023202746910010877]0.043507565560867434):[&rate=0.0023202746910010877]1.0640235917246859):[&rate=0.0023202746910010877]1.9101872292171596):[&rate=0.0023202746910010877]1.05285689733563,8:[&rate=0.0023202746910010877]0.09190415296736631):[&rate=0.0023202746910010877]2.9132826729379637,7:[&rate=0.0023202746910010877]0.005186825905330039):[&rate=0.0023202746910010877]1.0343557276057567):[&rate=0.0023202746910010877]0.2075129454663518,6:[&rate=0.0023202746910010877]0.2470554989774385):[&rate=0.0023202746910010877]1.82408583409212,5:[&rate=0.0023202746910010877]0.0711413330695585):[&rate=0.0023202746910010877]13.350959729433772,(23:[&rate=0.0023202746910010877]0.00943403828146927,4:[&rate=0.0023202746910010877]0.00943403828146927):[&rate=0.0023202746910010877]0.41266702422186086):[&rate=0.0023202746910010877]3.7162269980428775):[&rate=0.0023202746910010877]10.912818253226853):[&rate=0.0023202746910010877]19.158086087788305):[&rate=0.0023202746910010877]2.0731263052604447,20:[&rate=0.0023202746910010877]0.2823587068218103):[&rate=0.0023202746910010877]6.878250041067815):[&rate=0.0023202746910010877]22.926943714532413,18:[&rate=0.0023202746910010877]0.08755246242203896):[&rate=0.0023202746910010877]226.93743945127648);
tree STATE_5000 [&lnP=-46004.37660932574,joint=-46004.37660932574] = [&R] (1:[&rate=6.422628325296825E-4]0.08221866948048273,((19:[&rate=6.422628325296825E-4]0.8944789743422206,((21:[&rate=6.422628325296825E-4]0.5914784607598307,(22:[&rate=6.422628325296825E-4]0.610697069638924,(3:[&rate=6.422628325296825E-4]0.1383280605462076,((((2:[&rate=6.422628325296825E-4]0.9803678106783948,(((9:[&rate=6.422628325296825E-4]0.4241465864666871,(11:[&rate=6.422628325296825E-4]1.7719459343368715,((10:[&rate=6.422628325296825E-4]0.1763969148361113,((13:[&rate=6.422628325296825E-4]0.0616886883053116,((17:[&rate=6.422628325296825E-4]12.023350776390046,16:[&rate=6.422628325296825E-4]0.023350776390046235):[&rate=6.422628325296825E-4]0.007523509612722634,14:[&rate=6.422628325296825E-4]0.03087428600276887):[&rate=6.422628325296825E-4]0.03081440230254273):[&rate=6.422628325296825E-4]1.0472408032390188,12:[&rate=6.422628325296825E-4]0.1089294915443304):[&rate=6.422628325296825E-4]0.0674674232917809):[&rate=6.422628325296825E-4]0.013807248164040331,15:[&rate=6.422628325296825E-4]1.1902041630001516):[&rate=6.422628325296825E-4]1.58174177133672):[&rate=6.422628325296825E-4]1.6522006521298156):[&rate=6.422628325296825E-4]0.622257184017716,8:[&rate=6.422628325296825E-4]0.04640377048440314):[&rate=6.422628325296825E-4]2.958783055420927,7:[&rate=6.422628325296825E-4]0.005186825905330039):[&rate=6.422628325296825E-4]0.9751809847730648):[&rate=6.422628325296825E-4]0.43918775228706153,6:[&rate=6.422628325296825E-4]0.4195555629654564):[&rate=6.422628325296825E-4]1.6041137427004095,5:[&rate=6.422628325296825E-4]0.023669305665865892):[&rate=6.422628325296825E-4]14.403070678267486,(23:[&rate=6.422628325296825E-4]0.010304307359440656,4:[&rate=6.422628325296825E-4]0.010304307359440656):[&rate=6.422628325296825E-4]1.4164356765739115):[&rate=6.422628325296825E-4]2.7115880766128555):[&rate=6.422628325296825E-4]11.472369009092716):[&rate=6.422628325296825E-4]18.980781391120907):[&rate=6.422628325296825E-4]1.761633752173239,20:[&rate=6.422628325296825E-4]0.3531122129330697):[&rate=6.422628325296825E-4]7.541366761409151):[&rate=6.422628325296825E-4]22.19307348807982,18:[&rate=6.422628325296825E-4]0.08755246242203896):[&rate=6.422628325296825E-4]226.99466620705846);
tree STATE_6000 [&lnP=-42521.0459410589,joint=-42521.0459410589] = [&R] (1:[&rate=5.1865488683796885E-5]0.3529685566109606,((19:[&rate=5.1865488683796885E-5]6.357923816314425,((21:[&rate=5.1865488683796885E-5]3.9276254680890474,(22:[&rate=5.1865488683796885E-5]5.664060670028739,(3:[&rate=5.1865488683796885E-5]4.440109361215285,((2:[&rate=5.1865488683796885E-5]12.552084375282767,(5:[&rate=5.1865488683796885E-5]0.1839390586775238,(((9:[&rate=5.1865488683796885E-5]3.0964286246870074,(11:[&rate=5.1865488683796885E-5]5.671702796711678,(((15:[&rate=5.1865488683796885E-5]1.4267361659202624,10:[&rate=5.1865488683796885E-5]0.4267361659202624):[&rate=5.1865488683796885E-5]1.4577688428288251,((13:[&rate=5.1865488683796885E-5]1.2195467522075862,12:[&rate=5.1865488683796885E-5]0.21954675220758624):[&rate=5.1865488683796885E-5]0.2681325842398028,((17:[&rate=5.1865488683796885E-5]12.041269425637866,16:[&rate=5.1865488683796885E-5]0.041269425637866064):[&rate=5.1865488683796885E-5]0.25489509498336815,14:[&rate=5.1865488683796885E-5]0.2961645206212342):[&rate=5.1865488683796885E-5]1.1915148158261548):[&rate=5.1865488683796885E-5]1.3968256723016985):[&rate=5.1865488683796885E-5]2.353605382333285,8:[&rate=5.1865488683796885E-5]0.23811039108237253):[&rate=5.1865488683796885E-5]1.4335924056293052):[&rate=5.1865488683796885E-5]0.42472582797532965):[&rate=5.1865488683796885E-5]1.941564616447355,7:[&rate=5.1865488683796885E-5]1.0379932411343624):[&rate=5.1865488683796885E-5]1.9619711221516027,6:[&rate=5.1865488683796885E-5]1.9999643632859652):[&rate=5.1865488683796885E-5]0.18397469539155864):[&rate=5.1865488683796885E-5]9.368145316605244):[&rate=5.1865488683796885E-5]5.693623042687051,(23:[&rate=5.1865488683796885E-5]0.25291374203967365,4:[&rate=5.1865488683796885E-5]0.25291374203967365):[&rate=5.1865488683796885E-5]1.9927936759301446):[&rate=5.1865488683796885E-5]6.194401943245467):[&rate=5.1865488683796885E-5]12.223951308813454):[&rate=5.1865488683796885E-5]17.263564798060308):[&rate=5.1865488683796885E-5]1.2297082410186135,20:[&rate=5.1865488683796885E-5]3.157333709107661):[&rate=5.1865488683796885E-5]10.200590107206764):[&rate=5.1865488683796885E-5]16.729628646107614,18:[&rate=5.1865488683796885E-5]0.08755246242203896):[&rate=5.1865488683796885E-5]227.26541609418894);
tree STATE_7000 [&lnP=-42111.48152748393,joint=-42111.48152748393] = [&R] (1:[&rate=1.4908708754476919E-5]0.6901601290382473,((19:[&rate=1.4908708754476919E-5]27.332126485037918,(((2:[&rate=1.4908708754476919E-5]55.77790781955788,21:[&rate=1.4908708754476919E-5]5.777907819557882):[&rate=1.4908708754476919E-5]2.7092832032904397,(22:[&rate=1.4908708754476919E-5]10.64611245187887,((23:[&rate=1.4908708754476919E-5]2.3992156904962982,4:[&rate=1.4908708754476919E-5]2.3992156904962982):[&rate=1.4908708754476919E-5]15.82363037131045,((6:[&rate=1.4908708754476919E-5]10.142935050849072,(((8:[&rate=1.4908708754476919E-5]0.2780583227421154,((((14:[&rate=1.4908708754476919E-5]0.04826362345223778,16:[&rate=1.4908708754476919E-5]0.04826362345223778):[&rate=1.4908708754476919E-5]0.8814661025842145,17:[&rate=1.4908708754476919E-5]12.929729726036452):[&rate=1.4908708754476919E-5]1.2592973747742082,(13:[&rate=1.4908708754476919E-5]1.6071922826004776,12:[&rate=1.4908708754476919E-5]0.6071922826004776):[&rate=1.4908708754476919E-5]0.5818348182101829):[&rate=1.4908708754476919E-5]1.548416501428676,(15:[&rate=1.4908708754476919E-5]3.4867474998662455,10:[&rate=1.4908708754476919E-5]2.4867474998662455):[&rate=1.4908708754476919E-5]0.2506961023730909):[&rate=1.4908708754476919E-5]1.540614720502779):[&rate=1.4908708754476919E-5]3.6035284620807992,9:[&rate=1.4908708754476919E-5]4.881586784822915):[&rate=1.4908708754476919E-5]3.4607342098597584,(5:[&rate=1.4908708754476919E-5]1.224660744233912,(7:[&rate=1.4908708754476919E-5]3.8452164630245456,11:[&rate=1.4908708754476919E-5]10.845216463024546):[&rate=1.4908708754476919E-5]0.37944428120936635):[&rate=1.4908708754476919E-5]0.11766025044876116):[&rate=1.4908708754476919E-5]6.800614056166399):[&rate=1.4908708754476919E-5]12.236984474407546,3:[&rate=1.4908708754476919E-5]3.379919525256618):[&rate=1.4908708754476919E-5]10.84292653655013):[&rate=1.4908708754476919E-5]7.423266390072122):[&rate=1.4908708754476919E-5]16.84107857096945):[&rate=1.4908708754476919E-5]16.820964371639576,20:[&rate=1.4908708754476919E-5]23.308155394487898):[&rate=1.4908708754476919E-5]11.02397109055002):[&rate=1.4908708754476919E-5]5.147297908633533,18:[&rate=1.4908708754476919E-5]9.47942439367145):[&rate=1.4908708754476919E-5]218.2107357353668);
tree STATE_8000 [&lnP=-41895.29297676543,joint=-41895.29297676543] = [&R] (1:[&rate=7.367739944301521E-6]0.19160537118284537,(((((((23:[&rate=7.367739944301521E-6]1.4594325431216646,4:[&rate=7.367739944301521E-6]1.4594325431216646):[&rate=7.367739944301521E-6]36.21803428832277,((7:[&rate=7.367739944301521E-6]11.270575409765968,(5:[&rate=7.367739944301521E-6]7.49365633256205,(6:[&rate=7.367739944301521E-6]3.845043711815425,(9:[&rate=7.367739944301521E-6]5.51664416246491,(((10:[&rate=7.367739944301521E-6]2.787514741713826,15:[&rate=7.367739944301521E-6]3.787514741713826):[&rate=7.367739944301521E-6]2.1078291250697827,8:[&rate=7.367739944301521E-6]0.8953438667836089):[&rate=7.367739944301521E-6]2.724250387762492,((16:[&rate=7.367739944301521E-6]2.001393337112699,(12:[&rate=7.367739944301521E-6]0.5770360419276184,14:[&rate=7.367739944301521E-6]1.5770360419276184):[&rate=7.367739944301521E-6]0.4243572951850805):[&rate=7.367739944301521E-6]1.7566889410940227,(17:[&rate=7.367739944301521E-6]12.681788732787238,13:[&rate=7.367739944301521E-6]0.6817887327872381):[&rate=7.367739944301521E-6]3.0762935454194835):[&rate=7.367739944301521E-6]4.861511976339379):[&rate=7.367739944301521E-6]0.8970499079188095):[&rate=7.367739944301521E-6]3.3283995493505145):[&rate=7.367739944301521E-6]5.648612620746626):[&rate=7.367739944301521E-6]0.7769190772039174):[&rate=7.367739944301521E-6]19.126936324380182,3:[&rate=7.367739944301521E-6]10.39751173414615):[&rate=7.367739944301521E-6]23.279955097298284):[&rate=7.367739944301521E-6]17.244237460403397,21:[&rate=7.367739944301521E-6]20.92170429184783):[&rate=7.367739944301521E-6]5.140042567779233,19:[&rate=7.367739944301521E-6]17.061746859627064):[&rate=7.367739944301521E-6]3.755030802710422,20:[&rate=7.367739944301521E-6]27.816777662337486):[&rate=7.367739944301521E-6]12.26770553450956,18:[&rate=7.367739944301521E-6]10.084483196847046):[&rate=7.367739944301521E-6]20.686701801023005,((2:[&rate=7.367739944301521E-6]55.312585156654464,22:[&rate=7.367739944301521E-6]24.312585156654464):[&rate=7.367739944301521E-6]28.384164232222844,11:[&rate=7.367739944301521E-6]90.69674938887731):[&rate=7.367739944301521E-6]29.074435608992744):[&rate=7.367739944301521E-6]196.4204203733128);
tree STATE_9000 [&lnP=-41855.27381570577,joint=-41855.27381570577] = [&R] (1:[&rate=3.6314623069258893E-6]17.355642092417895,(((((19:[&rate=3.6314623069258893E-6]28.214148584910518,21:[&rate=3.6314623069258893E-6]37.21414858491052):[&rate=3.6314623069258893E-6]14.512946306070162,((23:[&rate=3.6314623069258893E-6]6.029224829458833,4:[&rate=3.6314623069258893E-6]6.029224829458833):[&rate=3.6314623069258893E-6]55.194599919433365,((3:[&rate=3.6314623069258893E-6]7.579666404004058,6:[&rate=3.6314623069258893E-6]26.579666404004058):[&rate=3.6314623069258893E-6]2.5923122756304053,((7:[&rate=3.6314623069258893E-6]16.722742738842584,(15:[&rate=3.6314623069258893E-6]9.251370140299798,(9:[&rate=3.6314623069258893E-6]4.687651643695673,(10:[&rate=3.6314623069258893E-6]5.647575583088923,8:[&rate=3.6314623069258893E-6]1.6475755830889227):[&rate=3.6314623069258893E-6]2.0400760606067507):[&rate=3.6314623069258893E-6]0.5637184966041247):[&rate=3.6314623069258893E-6]15.471372598542786):[&rate=3.6314623069258893E-6]2.702623725089161,(5:[&rate=3.6314623069258893E-6]15.686697357225924,(13:[&rate=3.6314623069258893E-6]7.340744072554738,(14:[&rate=3.6314623069258893E-6]7.06822036081812,(12:[&rate=3.6314623069258893E-6]3.127221353504126,(16:[&rate=3.6314623069258893E-6]1.8699946902784976,17:[&rate=3.6314623069258893E-6]13.869994690278498):[&rate=3.6314623069258893E-6]2.2572266632256284):[&rate=3.6314623069258893E-6]2.9409990073139944):[&rate=3.6314623069258893E-6]0.2725237117366177):[&rate=3.6314623069258893E-6]19.345953284671186):[&rate=3.6314623069258893E-6]0.7386691067058209):[&rate=3.6314623069258893E-6]10.746612215702719):[&rate=3.6314623069258893E-6]47.051846069257735):[&rate=3.6314623069258893E-6]24.503270142088482):[&rate=3.6314623069258893E-6]10.814426764556572,20:[&rate=3.6314623069258893E-6]60.54152165553725):[&rate=3.6314623069258893E-6]7.749754837663033,18:[&rate=3.6314623069258893E-6]38.291276493200286):[&rate=3.6314623069258893E-6]27.536717671556175,((2:[&rate=3.6314623069258893E-6]81.19414243513762,11:[&rate=3.6314623069258893E-6]88.19414243513762):[&rate=3.6314623069258893E-6]4.404852090172298,22:[&rate=3.6314623069258893E-6]54.59899452530992):[&rate=3.6314623069258893E-6]62.22899963944654):[&rate=3.6314623069258893E-6]178.52764792766143);
tree STATE_10000 [&lnP=-41856.00721404173,joint=-41856.00721404173] = [&R] (1:[&rate=3.7562917761873236E-6]15.843196465944914,(((((21:[&rate=3.7562917761873236E-6]52.73436243008966,19:[&rate=3.7562917761873236E-6]43.73436243008966):[&rate=3.7562917761873236E-6]2.4597848682388133,((23:[&rate=3.7562917761873236E-6]9.462900248339011,4:[&rate=3.7562917761873236E-6]9.462900248339011):[&rate=3.7562917761873236E-6]61.228255428135796,((3:[&rate=3.7562917761873236E-6]4.281479460162501,6:[&rate=3.7562917761873236E-6]23.2814794601625):[&rate=3.7562917761873236E-6]10.406533768979443,((7:[&rate=3.7562917761873236E-6]13.06098481095836,(((13:[&rate=3.7562917761873236E-6]6.7980501332179735,14:[&rate=3.7562917761873236E-6]6.7980501332179735):[&rate=3.7562917761873236E-6]0.2771941642621236,17:[&rate=3.7562917761873236E-6]19.075244297480097):[&rate=3.7562917761873236E-6]2.7485841598956213,(12:[&rate=3.7562917761873236E-6]2.751789097979243,16:[&rate=3.7562917761873236E-6]3.751789097979243):[&rate=3.7562917761873236E-6]6.072039359396475):[&rate=3.7562917761873236E-6]11.237156353582641):[&rate=3.7562917761873236E-6]6.472357805174219,((5:[&rate=3.7562917761873236E-6]0.5568054804559956,(15:[&rate=3.7562917761873236E-6]10.84875026260963,9:[&rate=3.7562917761873236E-6]6.848750262609631):[&rate=3.7562917761873236E-6]0.7080552178463648):[&rate=3.7562917761873236E-6]10.30110669417802,(10:[&rate=3.7562917761873236E-6]10.561096211646419,8:[&rate=3.7562917761873236E-6]6.561096211646419):[&rate=3.7562917761873236E-6]10.296815962987598):[&rate=3.7562917761873236E-6]5.675430441498563):[&rate=3.7562917761873236E-6]15.154670613009365):[&rate=3.7562917761873236E-6]52.00314244733286):[&rate=3.7562917761873236E-6]18.502991621853667):[&rate=3.7562917761873236E-6]18.280153836243997,18:[&rate=3.7562917761873236E-6]41.47430113457247):[&rate=3.7562917761873236E-6]0.9825478229184057,20:[&rate=3.7562917761873236E-6]72.45684895749088):[&rate=3.7562917761873236E-6]35.009960397894304,((22:[&rate=3.7562917761873236E-6]50.4090745771247,2:[&rate=3.7562917761873236E-6]81.4090745771247):[&rate=3.7562917761873236E-6]7.066124748367685,11:[&rate=3.7562917761873236E-6]95.47519932549238):[&rate=3.7562917761873236E-6]70.9916100298928):[&rate=3.7562917761873236E-6]165.37638711055973);
tree STATE_11000 [&lnP=-41859.722213795234,joint=-41859.722213795234] = [&R] (1:[&rate=3.811173504524338E-6]6.819621908251065,(((((((23:[&rate=3.811173504524338E-6]3.9658742896438,4:[&rate=3.811173504524338E-6]3.9658742896438):[&rate=3.811173504524338E-6]56.142331411862095,((3:[&rate=3.811173504524338E-6]3.3520807916175954,6:[&rate=3.811173504524338E-6]22.352080791617595):[&rate=3.811173504524338E-6]1.6582649293643996,(((15:[&rate=3.811173504524338E-6]21.60847501590581,9:[&rate=3.811173504524338E-6]17.60847501590581):[&rate=3.811173504524338E-6]1.6870464299264256,7:[&rate=3.811173504524338E-6]15.295521445832236):[&rate=3.811173504524338E-6]8.268702062941784,(((((14:[&rate=3.811173504524338E-6]8.283674128262533,16:[&rate=3.811173504524338E-6]8.283674128262533):[&rate=3.811173504524338E-6]1.0234982860402653,12:[&rate=3.811173504524338E-6]8.307172414302798):[&rate=3.811173504524338E-6]1.4836429672482296,(17:[&rate=3.811173504524338E-6]19.052315668486933,13:[&rate=3.811173504524338E-6]7.0523156684869335):[&rate=3.811173504524338E-6]3.738499713064094):[&rate=3.811173504524338E-6]4.810731020968078,(8:[&rate=3.811173504524338E-6]6.106759839485264,5:[&rate=3.811173504524338E-6]0.1067598394852638):[&rate=3.811173504524338E-6]4.494786563033841):[&rate=3.811173504524338E-6]2.571043549432897,10:[&rate=3.811173504524338E-6]17.172589951952002):[&rate=3.811173504524338E-6]13.391633556822018):[&rate=3.811173504524338E-6]1.4461222122079747):[&rate=3.811173504524338E-6]51.0978599805239):[&rate=3.811173504524338E-6]20.43364430058388,21:[&rate=3.811173504524338E-6]46.541850002089774):[&rate=3.811173504524338E-6]2.28724880232231,19:[&rate=3.811173504524338E-6]39.829098804412084):[&rate=3.811173504524338E-6]23.37957743796055,18:[&rate=3.811173504524338E-6]40.20867624237263):[&rate=3.811173504524338E-6]0.12787807142632346,20:[&rate=3.811173504524338E-6]70.33655431379896):[&rate=3.811173504524338E-6]34.50021672205048,(2:[&rate=3.811173504524338E-6]96.3023802782126,(11:[&rate=3.811173504524338E-6]65.9888035693002,22:[&rate=3.811173504524338E-6]27.988803569300202):[&rate=3.811173504524338E-6]37.31357670891239):[&rate=3.811173504524338E-6]60.53439075763684):[&rate=3.811173504524338E-6]158.98285087240163);
tree STATE_12000 [&lnP=-41861.74087451149,joint=-41861.74087451149] = [&R] (1:[&rate=2.8281619267337423E-6]26.13746927419237,(((20:[&rate=2.8281619267337423E-6]82.79889984540856,((19:[&rate=2.8281619267337423E-6]59.6183748296923,21:[&rate=2.8281619267337423E-6]68.6183748296923):[&rate=2.8281619267337423E-6]5.925446467248719,((23:[&rate=2.8281619267337423E-6]28.435399067283342,4:[&rate=2.8281619267337423E-6]28.435399067283342):[&rate=2.8281619267337423E-6]58.542961122487554,((3:[&rate=2.8281619267337423E-6]9.927729603054644,6:[&rate=2.8281619267337423E-6]28.927729603054644):[&rate=2.8281619267337423E-6]12.037844741424827,((8:[&rate=2.8281619267337423E-6]16.371883716576953,(13:[&rate=2.8281619267337423E-6]7.302258982007981,((14:[&rate=2.8281619267337423E-6]6.275819239088605,(17:[&rate=2.8281619267337423E-6]17.596177184320222,16:[&rate=2.8281619267337423E-6]5.596177184320222):[&rate=2.8281619267337423E-6]0.679642054768383):[&rate=2.8281619267337423E-6]0.43809509349682685,12:[&rate=2.8281619267337423E-6]5.713914332585432):[&rate=2.8281619267337423E-6]0.5883446494225488):[&rate=2.8281619267337423E-6]14.069624734568972):[&rate=2.8281619267337423E-6]19.02343300110791,((15:[&rate=2.8281619267337423E-6]19.953828891140198,9:[&rate=2.8281619267337423E-6]15.953828891140198):[&rate=2.8281619267337423E-6]13.129486519569987,(7:[&rate=2.8281619267337423E-6]11.76039761624805,(5:[&rate=2.8281619267337423E-6]1.7575271791136764,10:[&rate=2.8281619267337423E-6]11.757527179113676):[&rate=2.8281619267337423E-6]7.002870437134373):[&rate=2.8281619267337423E-6]13.322917794462136):[&rate=2.8281619267337423E-6]7.312001306974679):[&rate=2.8281619267337423E-6]9.570257626794607):[&rate=2.8281619267337423E-6]61.012785845291425):[&rate=2.8281619267337423E-6]21.565461107170123):[&rate=2.8281619267337423E-6]10.255078548467537):[&rate=2.8281619267337423E-6]1.6085410792096013,18:[&rate=2.8281619267337423E-6]54.40744092461816):[&rate=2.8281619267337423E-6]76.72699487044122,(11:[&rate=2.8281619267337423E-6]110.12109629730975,(2:[&rate=2.8281619267337423E-6]100.64346992590319,22:[&rate=2.8281619267337423E-6]69.64346992590319):[&rate=2.8281619267337423E-6]2.477626371406558):[&rate=2.8281619267337423E-6]110.01333949774963):[&rate=2.8281619267337423E-6]122.003033479133);
tree STATE_13000 [&lnP=-41854.515403790814,joint=-41854.515403790814] = [&R] (1:[&rate=2.4123286787154013E-6]10.201218656910612,(((18:[&rate=2.4123286787154013E-6]77.28753918355793,((21:[&rate=2.4123286787154013E-6]75.02922006981885,19:[&rate=2.4123286787154013E-6]66.02922006981885):[&rate=2.4123286787154013E-6]5.0076837491209005,((23:[&rate=2.4123286787154013E-6]8.482849674355947,4:[&rate=2.4123286787154013E-6]8.482849674355947):[&rate=2.4123286787154013E-6]56.51642864273151,(7:[&rate=2.4123286787154013E-6]41.02461652126334,(((((5:[&rate=2.4123286787154013E-6]6.576999191434361,15:[&rate=2.4123286787154013E-6]17.57699919143436):[&rate=2.4123286787154013E-6]4.176747380955291,((17:[&rate=2.4123286787154013E-6]20.268946469058534,(((14:[&rate=2.4123286787154013E-6]3.4981726308031895,16:[&rate=2.4123286787154013E-6]3.4981726308031895):[&rate=2.4123286787154013E-6]0.7157291173168723,12:[&rate=2.4123286787154013E-6]3.213901748120062):[&rate=2.4123286787154013E-6]3.257544859199424,13:[&rate=2.4123286787154013E-6]7.471446607319486):[&rate=2.4123286787154013E-6]0.7974998617390483):[&rate=2.4123286787154013E-6]13.200359989558748,10:[&rate=2.4123286787154013E-6]20.469306458617282):[&rate=2.4123286787154013E-6]0.28444011377236933):[&rate=2.4123286787154013E-6]4.507466793775436,8:[&rate=2.4123286787154013E-6]21.261213366165087):[&rate=2.4123286787154013E-6]3.6900761775261444,9:[&rate=2.4123286787154013E-6]25.95128954369123):[&rate=2.4123286787154013E-6]14.978296968967385,(3:[&rate=2.4123286787154013E-6]11.32557101661282,6:[&rate=2.4123286787154013E-6]30.32557101661282):[&rate=2.4123286787154013E-6]5.604015496045797):[&rate=2.4123286787154013E-6]4.0950300086047235):[&rate=2.4123286787154013E-6]39.97466179582412):[&rate=2.4123286787154013E-6]49.03762550185229):[&rate=2.4123286787154013E-6]29.250635364618176):[&rate=2.4123286787154013E-6]25.87011132824199,20:[&rate=2.4123286787154013E-6]133.15765051179991):[&rate=2.4123286787154013E-6]28.787292154295756,(22:[&rate=2.4123286787154013E-6]78.52448265196344,(11:[&rate=2.4123286787154013E-6]115.40749976998293,2:[&rate=2.4123286787154013E-6]108.40749976998293):[&rate=2.4123286787154013E-6]1.1169828819805048):[&rate=2.4123286787154013E-6]104.42046001413223):[&rate=2.4123286787154013E-6]105.25627599081494);
tree STATE_14000 [&lnP=-41854.4097306289,joint=-41854.4097306289] = [&R] (1:[&rate=2.6689312324723197E-6]19.296469223597228,(((18:[&rate=2.6689312324723197E-6]101.49849585668656,20:[&rate=2.6689312324723197E-6]131.49849585668656):[&rate=2.6689312324723197E-6]6.75983722382756,((((23:[&rate=2.6689312324723197E-6]1.4914352573583827,4:[&rate=2.6689312324723197E-6]1.4914352573583827):[&rate=2.6689312324723197E-6]99.0935958285917,((((15:[&rate=2.6689312324723197E-6]19.37826696424789,(5:[&rate=2.6689312324723197E-6]1.93374676183155,10:[&rate=2.6689312324723197E-6]11.93374676183155):[&rate=2.6689312324723197E-6]6.444520202416339):[&rate=2.6689312324723197E-6]6.742848891300472,(7:[&rate=2.6689312324723197E-6]5.470703141657474,9:[&rate=2.6689312324723197E-6]9.470703141657474):[&rate=2.6689312324723197E-6]12.650412713890887):[&rate=2.6689312324723197E-6]2.5126105098615525,(17:[&rate=2.6689312324723197E-6]22.294891259667825,(12:[&rate=2.6689312324723197E-6]9.261952694252685,(13:[&rate=2.6689312324723197E-6]10.011379202455103,(16:[&rate=2.6689312324723197E-6]2.521454961210088,14:[&rate=2.6689312324723197E-6]2.521454961210088):[&rate=2.6689312324723197E-6]7.489924241245015):[&rate=2.6689312324723197E-6]0.2505734917975815):[&rate=2.6689312324723197E-6]0.032938565415140175):[&rate=2.6689312324723197E-6]18.33883510574209):[&rate=2.6689312324723197E-6]21.228818752330035,((8:[&rate=2.6689312324723197E-6]22.692855272850615,6:[&rate=2.6689312324723197E-6]18.692855272850615):[&rate=2.6689312324723197E-6]14.193588073976073,3:[&rate=2.6689312324723197E-6]13.886443346826688):[&rate=2.6689312324723197E-6]7.97610177091326):[&rate=2.6689312324723197E-6]74.72248596821012):[&rate=2.6689312324723197E-6]18.87429779517825,19:[&rate=2.6689312324723197E-6]76.45932888112833):[&rate=2.6689312324723197E-6]4.112336174590865,21:[&rate=2.6689312324723197E-6]89.5716650557192):[&rate=2.6689312324723197E-6]50.686668024794926):[&rate=2.6689312324723197E-6]7.912395523096961,(22:[&rate=2.6689312324723197E-6]86.84870359831817,(2:[&rate=2.6689312324723197E-6]114.82741592482878,11:[&rate=2.6689312324723197E-6]121.82741592482878):[&rate=2.6689312324723197E-6]3.0212876734893825):[&rate=2.6689312324723197E-6]80.32202500529291):[&rate=2.6689312324723197E-6]130.12574061998615);
tree STATE_15000 [&lnP=-41869.642949466135,joint=-41869.642949466135] = [&R] (1:[&rate=2.0683646031331345E-6]91.93088764809278,(((18:[&rate=2.0683646031331345E-6]161.14705246449455,20:[&rate=2.0683646031331345E-6]191.14705246449455):[&rate=2.0683646031331345E-6]17.44337115452487,((19:[&rate=2.0683646031331345E-6]125.80271455597276,21:[&rate=2.0683646031331345E-6]134.80271455597276):[&rate=2.0683646031331345E-6]37.75249510844887,((23:[&rate=2.0683646031331345E-6]2.512692537720987,4:[&rate=2.0683646031331345E-6]2.512692537720987):[&rate=2.0683646031331345E-6]140.833722937442,(((10:[&rate=2.0683646031331345E-6]39.990198406082484,5:[&rate=2.0683646031331345E-6]29.990198406082484):[&rate=2.0683646031331345E-6]9.569500352104406,(((17:[&rate=2.0683646031331345E-6]23.516583831433298,((13:[&rate=2.0683646031331345E-6]9.704371058322838,(14:[&rate=2.0683646031331345E-6]6.682321560618412,16:[&rate=2.0683646031331345E-6]6.682321560618412):[&rate=2.0683646031331345E-6]3.022049497704426):[&rate=2.0683646031331345E-6]1.6112923307420424,12:[&rate=2.0683646031331345E-6]10.31566338906488):[&rate=2.0683646031331345E-6]0.20092044236841744):[&rate=2.0683646031331345E-6]18.71779705016272,(7:[&rate=2.0683646031331345E-6]14.708094982965356,15:[&rate=2.0683646031331345E-6]22.708094982965356):[&rate=2.0683646031331345E-6]7.526285898630661):[&rate=2.0683646031331345E-6]14.602840670944929,9:[&rate=2.0683646031331345E-6]40.837221552540946):[&rate=2.0683646031331345E-6]5.722477205645944):[&rate=2.0683646031331345E-6]19.325269038972046,((8:[&rate=2.0683646031331345E-6]29.60599680721687,6:[&rate=2.0683646031331345E-6]25.60599680721687):[&rate=2.0683646031331345E-6]24.468470560159233,3:[&rate=2.0683646031331345E-6]31.0744673673761):[&rate=2.0683646031331345E-6]10.810500429782834):[&rate=2.0683646031331345E-6]97.46144767800405):[&rate=2.0683646031331345E-6]63.20879418925864):[&rate=2.0683646031331345E-6]38.03521395459779):[&rate=2.0683646031331345E-6]37.23460920197266,(22:[&rate=2.0683646031331345E-6]109.49493020958454,(11:[&rate=2.0683646031331345E-6]119.33650024802083,2:[&rate=2.0683646031331345E-6]112.33650024802083):[&rate=2.0683646031331345E-6]28.158429961563712):[&rate=2.0683646031331345E-6]157.33010261140754):[&rate=2.0683646031331345E-6]103.1058548271007);
tree STATE_16000 [&lnP=-41854.56629785357,joint=-41854.56629785357] = [&R] (1:[&rate=2.3407208278717004E-6]3.836980544230812,(((18:[&rate=2.3407208278717004E-6]117.8497551206408,20:[&rate=2.3407208278717004E-6]147.8497551206408):[&rate=2.3407208278717004E-6]0.3411635260884225,((((23:[&rate=2.3407208278717004E-6]16.356601857440204,4:[&rate=2.3407208278717004E-6]16.356601857440204):[&rate=2.3407208278717004E-6]92.4962595805847,(((7:[&rate=2.3407208278717004E-6]32.149103564097786,(10:[&rate=2.3407208278717004E-6]32.23877353867895,(((9:[&rate=2.3407208278717004E-6]6.311097911150142,8:[&rate=2.3407208278717004E-6]5.311097911150142):[&rate=2.3407208278717004E-6]2.433833784203639,15:[&rate=2.3407208278717004E-6]12.744931695353781):[&rate=2.3407208278717004E-6]14.100861116000988,5:[&rate=2.3407208278717004E-6]15.84579281135477):[&rate=2.3407208278717004E-6]6.392980727324179):[&rate=2.3407208278717004E-6]6.910330025418837):[&rate=2.3407208278717004E-6]3.4632348422191015,(17:[&rate=2.3407208278717004E-6]37.13710101235909,(((14:[&rate=2.3407208278717004E-6]1.9225613086309679,16:[&rate=2.3407208278717004E-6]1.9225613086309679):[&rate=2.3407208278717004E-6]11.223803186628643,12:[&rate=2.3407208278717004E-6]12.146364495259611):[&rate=2.3407208278717004E-6]8.648770643810195,13:[&rate=2.3407208278717004E-6]21.795135139069806):[&rate=2.3407208278717004E-6]3.3419658732892827):[&rate=2.3407208278717004E-6]18.475237393957798):[&rate=2.3407208278717004E-6]12.210442748624324,(3:[&rate=2.3407208278717004E-6]21.032279168410128,6:[&rate=2.3407208278717004E-6]40.03227916841013):[&rate=2.3407208278717004E-6]6.790501986531083):[&rate=2.3407208278717004E-6]77.0300802830837):[&rate=2.3407208278717004E-6]34.525226298498154,21:[&rate=2.3407208278717004E-6]109.37808773652307):[&rate=2.3407208278717004E-6]1.1818729322560557,19:[&rate=2.3407208278717004E-6]101.55996066877913):[&rate=2.3407208278717004E-6]39.63095797795009):[&rate=2.3407208278717004E-6]25.02034637099976,(2:[&rate=2.3407208278717004E-6]112.91463745788968,(11:[&rate=2.3407208278717004E-6]113.77288911731712,22:[&rate=2.3407208278717004E-6]75.77288911731712):[&rate=2.3407208278717004E-6]6.141748340572562):[&rate=2.3407208278717004E-6]112.2966275598393):[&rate=2.3407208278717004E-6]87.62571552650184);
tree STATE_17000 [&lnP=-41852.52719704705,joint=-41852.52719704705] = [&R] (1:[&rate=2.5323397940283612E-6]29.937755369493914,(((20:[&rate=2.5323397940283612E-6]175.93361869990417,((19:[&rate=2.5323397940283612E-6]148.23807788537175,21:[&rate=2.5323397940283612E-6]157.23807788537175):[&rate=2.5323397940283612E-6]5.87571836656258,((23:[&rate=2.5323397940283612E-6]8.222069867594712,4:[&rate=2.5323397940283612E-6]8.222069867594712):[&rate=2.5323397940283612E-6]146.02771901105496,(((7:[&rate=2.5323397940283612E-6]30.752523706938007,(8:[&rate=2.5323397940283612E-6]29.668491218967517,((15:[&rate=2.5323397940283612E-6]17.288691888725584,10:[&rate=2.5323397940283612E-6]16.288691888725584):[&rate=2.5323397940283612E-6]12.608943694581509,(5:[&rate=2.5323397940283612E-6]12.975615063556347,9:[&rate=2.5323397940283612E-6]19.975615063556347):[&rate=2.5323397940283612E-6]5.922020519750745):[&rate=2.5323397940283612E-6]4.770855635660425):[&rate=2.5323397940283612E-6]4.0840324879704895):[&rate=2.5323397940283612E-6]11.212426043625257,((6:[&rate=2.5323397940283612E-6]14.622237776930618,12:[&rate=2.5323397940283612E-6]22.622237776930618):[&rate=2.5323397940283612E-6]1.0053474396632467,(((14:[&rate=2.5323397940283612E-6]3.4619611897945077,16:[&rate=2.5323397940283612E-6]3.4619611897945077):[&rate=2.5323397940283612E-6]10.278429240805814,17:[&rate=2.5323397940283612E-6]25.74039043060032):[&rate=2.5323397940283612E-6]2.8274523914798877,13:[&rate=2.5323397940283612E-6]16.56784282208021):[&rate=2.5323397940283612E-6]8.059742394513655):[&rate=2.5323397940283612E-6]25.3373645339694):[&rate=2.5323397940283612E-6]32.655902200456794,3:[&rate=2.5323397940283612E-6]54.62085195102006):[&rate=2.5323397940283612E-6]95.62893692762961):[&rate=2.5323397940283612E-6]42.864007373284664):[&rate=2.5323397940283612E-6]14.819822447969841):[&rate=2.5323397940283612E-6]1.2022753862517561,18:[&rate=2.5323397940283612E-6]147.13589408615593):[&rate=2.5323397940283612E-6]15.067835505485164,(22:[&rate=2.5323397940283612E-6]95.28316561762884,(11:[&rate=2.5323397940283612E-6]128.56590833948297,2:[&rate=2.5323397940283612E-6]121.56590833948297):[&rate=2.5323397940283612E-6]4.7172572781458655):[&rate=2.5323397940283612E-6]117.92056397401225):[&rate=2.5323397940283612E-6]94.73402577785282);
tree STATE_18000 [&lnP=-41846.07203996573,joint=-41846.07203996573] = [&R] (1:[&rate=2.6030366300876E-6]10.610575245139046,((((19:[&rate=2.6030366300876E-6]122.81273915068974,((23:[&rate=2.6030366300876E-6]1.9156728562065908,4:[&rate=2.6030366300876E-6]1.9156728562065908):[&rate=2.6030366300876E-6]115.18690748064921,((((9:[&rate=2.6030366300876E-6]30.155041725265498,((10:[&rate=2.6030366300876E-6]14.726569559587464,5:[&rate=2.6030366300876E-6]4.726569559587464):[&rate=2.6030366300876E-6]12.105034964499044,15:[&rate=2.6030366300876E-6]27.831604524086508):[&rate=2.6030366300876E-6]6.32343720117899):[&rate=2.6030366300876E-6]4.929491519862488,(7:[&rate=2.6030366300876E-6]6.710573354853153,8:[&rate=2.6030366300876E-6]9.710573354853153):[&rate=2.6030366300876E-6]24.373959890274833):[&rate=2.6030366300876E-6]9.355883022529945,((12:[&rate=2.6030366300876E-6]16.82278902456628,13:[&rate=2.6030366300876E-6]17.82278902456628):[&rate=2.6030366300876E-6]0.39709766456379114,(6:[&rate=2.6030366300876E-6]7.914595872330345,(16:[&rate=2.6030366300876E-6]16.246533764854526,(14:[&rate=2.6030366300876E-6]1.530712661394979,17:[&rate=2.6030366300876E-6]13.530712661394979):[&rate=2.6030366300876E-6]14.715821103459547):[&rate=2.6030366300876E-6]0.6680621074758193):[&rate=2.6030366300876E-6]1.305290816799726):[&rate=2.6030366300876E-6]30.22052957852786):[&rate=2.6030366300876E-6]10.013295166360614,3:[&rate=2.6030366300876E-6]30.453711434018544):[&rate=2.6030366300876E-6]82.64886890283725):[&rate=2.6030366300876E-6]48.71015881383394):[&rate=2.6030366300876E-6]1.4701190477426564,21:[&rate=2.6030366300876E-6]133.2828581984324):[&rate=2.6030366300876E-6]24.173972398713175,(18:[&rate=2.6030366300876E-6]124.54889958267589,20:[&rate=2.6030366300876E-6]154.5488995826759):[&rate=2.6030366300876E-6]0.9079310144696819):[&rate=2.6030366300876E-6]27.88417182279943,(22:[&rate=2.6030366300876E-6]79.69774232691361,(2:[&rate=2.6030366300876E-6]93.084638721596,11:[&rate=2.6030366300876E-6]100.084638721596):[&rate=2.6030366300876E-6]17.61310360531762):[&rate=2.6030366300876E-6]124.64326009303139):[&rate=2.6030366300876E-6]84.26957282519405);
tree STATE_19000 [&lnP=-41847.316855534664,joint=-41847.316855534664] = [&R] (1:[&rate=1.7433600455004098E-6]21.825861943630343,(((((23:[&rate=1.7433600455004098E-6]6.374137817865524,4:[&rate=1.7433600455004098E-6]6.374137817865524):[&rate=1.7433600455004098E-6]125.13616316590847,(((((16:[&rate=1.7433600455004098E-6]10.336713182094204,12:[&rate=1.7433600455004098E-6]9.336713182094204):[&rate=1.7433600455004098E-6]3.6494370555247926,((17:[&rate=1.7433600455004098E-6]16.554682990066603,14:[&rate=1.7433600455004098E-6]4.554682990066603):[&rate=1.7433600455004098E-6]5.988682745997302,13:[&rate=1.7433600455004098E-6]10.543365736063905):[&rate=1.7433600455004098E-6]3.442784501555092):[&rate=1.7433600455004098E-6]11.028432429054124,6:[&rate=1.7433600455004098E-6]16.01458266667312):[&rate=1.7433600455004098E-6]41.301401555191475,3:[&rate=1.7433600455004098E-6]38.315984221864596):[&rate=1.7433600455004098E-6]6.195956666227701,((10:[&rate=1.7433600455004098E-6]8.152209530175757,7:[&rate=1.7433600455004098E-6]1.1522095301757567):[&rate=1.7433600455004098E-6]17.938821305270874,((5:[&rate=1.7433600455004098E-6]7.773888271312153,15:[&rate=1.7433600455004098E-6]18.773888271312153):[&rate=1.7433600455004098E-6]4.380138116020497,(9:[&rate=1.7433600455004098E-6]11.796972811297422,8:[&rate=1.7433600455004098E-6]10.796972811297422):[&rate=1.7433600455004098E-6]7.357053576035227):[&rate=1.7433600455004098E-6]3.9370044481139814):[&rate=1.7433600455004098E-6]45.42091005264567):[&rate=1.7433600455004098E-6]82.99836009568169):[&rate=1.7433600455004098E-6]53.99965910704162,(19:[&rate=1.7433600455004098E-6]134.32281935907386,21:[&rate=1.7433600455004098E-6]143.32281935907386):[&rate=1.7433600455004098E-6]8.18714073174175):[&rate=1.7433600455004098E-6]19.471772081066433,(18:[&rate=1.7433600455004098E-6]127.90614054288338,20:[&rate=1.7433600455004098E-6]157.90614054288338):[&rate=1.7433600455004098E-6]11.075591628998666):[&rate=1.7433600455004098E-6]37.86918135024328,((11:[&rate=1.7433600455004098E-6]116.79033609881719,2:[&rate=1.7433600455004098E-6]109.79033609881719):[&rate=1.7433600455004098E-6]0.18091254936490486,22:[&rate=1.7433600455004098E-6]78.9712486481821):[&rate=1.7433600455004098E-6]148.87966487394323):[&rate=1.7433600455004098E-6]71.97494842150502);
tree STATE_20000 [&lnP=-41847.263863165295,joint=-41847.263863165295] = [&R] (1:[&rate=2.1667030244483747E-6]3.505686271362947,(((19:[&rate=2.1667030244483747E-6]138.65010148975725,(((23:[&rate=2.1667030244483747E-6]11.036163200257803,4:[&rate=2.1667030244483747E-6]11.036163200257803):[&rate=2.1667030244483747E-6]100.10248983148948,(((((15:[&rate=2.1667030244483747E-6]27.05560837492603,(7:[&rate=2.1667030244483747E-6]6.4592723158128,5:[&rate=2.1667030244483747E-6]3.4592723158128003):[&rate=2.1667030244483747E-6]12.59633605911323):[&rate=2.1667030244483747E-6]8.941652886223174,((12:[&rate=2.1667030244483747E-6]18.126670521014805,14:[&rate=2.1667030244483747E-6]19.126670521014805):[&rate=2.1667030244483747E-6]6.43241911584931,(((17:[&rate=2.1667030244483747E-6]29.201924237293827,6:[&rate=2.1667030244483747E-6]8.201924237293827):[&rate=2.1667030244483747E-6]0.2299772422790305,13:[&rate=2.1667030244483747E-6]17.431901479572858):[&rate=2.1667030244483747E-6]6.929013291126559,16:[&rate=2.1667030244483747E-6]24.360914770699416):[&rate=2.1667030244483747E-6]1.198174866164699):[&rate=2.1667030244483747E-6]10.43817162428509):[&rate=2.1667030244483747E-6]6.296471610277628,(10:[&rate=2.1667030244483747E-6]7.608883163938891,8:[&rate=2.1667030244483747E-6]3.6088831639388914):[&rate=2.1667030244483747E-6]33.68484970748794):[&rate=2.1667030244483747E-6]0.2437157109014123,9:[&rate=2.1667030244483747E-6]38.537448582328246):[&rate=2.1667030244483747E-6]25.004168776969685,3:[&rate=2.1667030244483747E-6]39.54161735929793):[&rate=2.1667030244483747E-6]67.59703567244935):[&rate=2.1667030244483747E-6]65.5716710209615,21:[&rate=2.1667030244483747E-6]142.71032405270878):[&rate=2.1667030244483747E-6]4.939777437048463):[&rate=2.1667030244483747E-6]15.352835726127978,(18:[&rate=2.1667030244483747E-6]99.05125029879642,20:[&rate=2.1667030244483747E-6]129.05125029879642):[&rate=2.1667030244483747E-6]31.951686917088807):[&rate=2.1667030244483747E-6]4.444282659188929,((11:[&rate=2.1667030244483747E-6]104.38422201811329,2:[&rate=2.1667030244483747E-6]97.38422201811329):[&rate=2.1667030244483747E-6]1.7366696098469987,22:[&rate=2.1667030244483747E-6]68.12089162796029):[&rate=2.1667030244483747E-6]118.32632824711386):[&rate=2.1667030244483747E-6]95.0584663962888);
tree STATE_21000 [&lnP=-41851.280179521535,joint=-41851.280179521535] = [&R] (1:[&rate=1.8324836208020522E-6]31.130456513606646,(((19:[&rate=1.8324836208020522E-6]158.37370510235849,(21:[&rate=1.8324836208020522E-6]141.06478842343273,((23:[&rate=1.8324836208020522E-6]36.9923565778937,4:[&rate=1.8324836208020522E-6]36.9923565778937):[&rate=1.8324836208020522E-6]61.39220831545509,(((((14:[&rate=1.8324836208020522E-6]6.809101675666938,16:[&rate=1.8324836208020522E-6]6.809101675666938):[&rate=1.8324836208020522E-6]8.826709698702334,(17:[&rate=1.8324836208020522E-6]25.729434390430725,12:[&rate=1.8324836208020522E-6]12.729434390430725):[&rate=1.8324836208020522E-6]1.9063769839385465):[&rate=1.8324836208020522E-6]8.390592273713185,(13:[&rate=1.8324836208020522E-6]14.089377348055478,6:[&rate=1.8324836208020522E-6]5.0893773480554785):[&rate=1.8324836208020522E-6]9.937026300026979):[&rate=1.8324836208020522E-6]21.764815704886182,(9:[&rate=1.8324836208020522E-6]39.20179527819648,((7:[&rate=1.8324836208020522E-6]4.2050809643662,8:[&rate=1.8324836208020522E-6]7.2050809643662):[&rate=1.8324836208020522E-6]29.636369498697317,(5:[&rate=1.8324836208020522E-6]21.45060961551235,(10:[&rate=1.8324836208020522E-6]22.610873701665454,15:[&rate=1.8324836208020522E-6]23.610873701665454):[&rate=1.8324836208020522E-6]8.839735913846894):[&rate=1.8324836208020522E-6]9.390840847551168):[&rate=1.8324836208020522E-6]1.3603448151329616):[&rate=1.8324836208020522E-6]2.589424074772161):[&rate=1.8324836208020522E-6]15.757119401068863,3:[&rate=1.8324836208020522E-6]33.5483387540375):[&rate=1.8324836208020522E-6]60.83622613931129):[&rate=1.8324836208020522E-6]76.68022353008394):[&rate=1.8324836208020522E-6]26.308916678925755):[&rate=1.8324836208020522E-6]22.884934781927655,(20:[&rate=1.8324836208020522E-6]170.61882418861174,18:[&rate=1.8324836208020522E-6]140.61882418861174):[&rate=1.8324836208020522E-6]17.6398156956744):[&rate=1.8324836208020522E-6]26.481675487611938,((11:[&rate=1.8324836208020522E-6]139.12858189520273,22:[&rate=1.8324836208020522E-6]101.12858189520273):[&rate=1.8324836208020522E-6]2.0401746163885264,2:[&rate=1.8324836208020522E-6]134.16875651159125):[&rate=1.8324836208020522E-6]132.57155886030682):[&rate=1.8324836208020522E-6]73.39014114170857);
tree STATE_22000 [&lnP=-41847.47536420678,joint=-41847.47536420678] = [&R] (1:[&rate=2.235680048516566E-6]49.68178646550933,(((((23:[&rate=2.235680048516566E-6]6.2605552762650944,4:[&rate=2.235680048516566E-6]6.2605552762650944):[&rate=2.235680048516566E-6]141.7619589844295,(((((9:[&rate=2.235680048516566E-6]18.255953152209585,(5:[&rate=2.235680048516566E-6]2.7529393486792912,15:[&rate=2.235680048516566E-6]13.752939348679291):[&rate=2.235680048516566E-6]8.503013803530294):[&rate=2.235680048516566E-6]1.230498409634059,7:[&rate=2.235680048516566E-6]15.486451561843644):[&rate=2.235680048516566E-6]7.555317825572139,(10:[&rate=2.235680048516566E-6]17.29426778715314,8:[&rate=2.235680048516566E-6]13.294267787153139):[&rate=2.235680048516566E-6]12.747501600262645):[&rate=2.235680048516566E-6]0.9682503359387198,((12:[&rate=2.235680048516566E-6]16.370291988912825,(13:[&rate=2.235680048516566E-6]14.57319258586729,6:[&rate=2.235680048516566E-6]5.5731925858672895):[&rate=2.235680048516566E-6]2.797099403045536):[&rate=2.235680048516566E-6]3.774248610007703,((14:[&rate=2.235680048516566E-6]14.054069223783117,16:[&rate=2.235680048516566E-6]14.054069223783117):[&rate=2.235680048516566E-6]6.749303593980642,17:[&rate=2.235680048516566E-6]32.80337281776376):[&rate=2.235680048516566E-6]0.34116778115676993):[&rate=2.235680048516566E-6]10.865479124433975):[&rate=2.235680048516566E-6]35.60510362756726,3:[&rate=2.235680048516566E-6]39.61512335092176):[&rate=2.235680048516566E-6]104.40739090977281):[&rate=2.235680048516566E-6]34.628714687120066,(21:[&rate=2.235680048516566E-6]140.07208276787105,19:[&rate=2.235680048516566E-6]131.07208276787105):[&rate=2.235680048516566E-6]8.579146179943592):[&rate=2.235680048516566E-6]58.536027685673645,(20:[&rate=2.235680048516566E-6]201.71479627071608,18:[&rate=2.235680048516566E-6]171.71479627071608):[&rate=2.235680048516566E-6]3.4724603627722104):[&rate=2.235680048516566E-6]39.369346083383505,((11:[&rate=2.235680048516566E-6]123.90529235889105,2:[&rate=2.235680048516566E-6]116.90529235889105):[&rate=2.235680048516566E-6]29.602951104060168,22:[&rate=2.235680048516566E-6]115.50824346295121):[&rate=2.235680048516566E-6]150.04835925392058):[&rate=2.235680048516566E-6]62.12518374863754);
tree STATE_23000 [&lnP=-41857.753018584306,joint=-41857.753018584306] = [&R] (((((19:[&rate=1.609847506293095E-6]168.36687270324558,(21:[&rate=1.609847506293095E-6]158.11852519502216,((23:[&rate=1.609847506293095E-6]22.551915574321008,4:[&rate=1.609847506293095E-6]22.551915574321008):[&rate=1.609847506293095E-6]86.36229158200146,(((10:[&rate=1.609847506293095E-6]18.02787106111046,(5:[&rate=1.609847506293095E-6]7.629200045215786,(((9:[&rate=1.609847506293095E-6]4.22723909879214,8:[&rate=1.609847506293095E-6]3.2272390987921398):[&rate=1.609847506293095E-6]4.631166361954701,7:[&rate=1.609847506293095E-6]4.858405460746841):[&rate=1.609847506293095E-6]2.317751834865991,15:[&rate=1.609847506293095E-6]15.176157295612832):[&rate=1.609847506293095E-6]3.453042749602954):[&rate=1.609847506293095E-6]0.39867101589467424):[&rate=1.609847506293095E-6]18.316501653984368,((((13:[&rate=1.609847506293095E-6]12.797082571505854,6:[&rate=1.609847506293095E-6]3.797082571505854):[&rate=1.609847506293095E-6]0.922383010265051,12:[&rate=1.609847506293095E-6]12.719465581770905):[&rate=1.609847506293095E-6]1.516242361324636,(14:[&rate=1.609847506293095E-6]15.207123959664411,16:[&rate=1.609847506293095E-6]15.207123959664411):[&rate=1.609847506293095E-6]0.028583983431129667):[&rate=1.609847506293095E-6]9.349934812619509,17:[&rate=1.609847506293095E-6]36.58564275571505):[&rate=1.609847506293095E-6]12.758729959379778):[&rate=1.609847506293095E-6]2.664929875273643,3:[&rate=1.609847506293095E-6]12.00930259036847):[&rate=1.609847506293095E-6]92.90490456595401):[&rate=1.609847506293095E-6]83.20431803869968):[&rate=1.609847506293095E-6]19.248347508223418):[&rate=1.609847506293095E-6]21.499694670758743,18:[&rate=1.609847506293095E-6]166.86656737400432):[&rate=1.609847506293095E-6]64.4327053735878,20:[&rate=1.609847506293095E-6]261.2992727475921):[&rate=1.609847506293095E-6]52.44940261802935,1:[&rate=1.609847506293095E-6]56.748675365621466):[&rate=1.609847506293095E-6]7.510904284959395,((2:[&rate=1.609847506293095E-6]156.24596567069466,11:[&rate=1.609847506293095E-6]163.24596567069466):[&rate=1.609847506293095E-6]8.593238733748706,22:[&rate=1.609847506293095E-6]133.83920440444336):[&rate=1.609847506293095E-6]208.4203752461375);
tree STATE_24000 [&lnP=-41855.77667567431,joint=-41855.77667567431] = [&R] (((2:[&rate=1.117509619997877E-6]261.33515223198754,(22:[&rate=1.117509619997877E-6]224.10138388487485,11:[&rate=1.117509619997877E-6]262.10138388487485):[&rate=1.117509619997877E-6]6.233768347112687):[&rate=1.117509619997877E-6]89.86638857712717,((20:[&rate=1.117509619997877E-6]269.84649862675815,(19:[&rate=1.117509619997877E-6]242.35326605472886,(21:[&rate=1.117509619997877E-6]243.3870257517038,((23:[&rate=1.117509619997877E-6]11.463914987544868,4:[&rate=1.117509619997877E-6]11.463914987544868):[&rate=1.117509619997877E-6]163.9326379340476,(((13:[&rate=1.117509619997877E-6]16.74143537728971,(17:[&rate=1.117509619997877E-6]18.487782663531537,14:[&rate=1.117509619997877E-6]6.4877826635315365):[&rate=1.117509619997877E-6]10.253652713758175):[&rate=1.117509619997877E-6]7.288065184744447,(6:[&rate=1.117509619997877E-6]13.277986199831545,(16:[&rate=1.117509619997877E-6]13.228086269438514,12:[&rate=1.117509619997877E-6]12.228086269438514):[&rate=1.117509619997877E-6]9.049899930393032):[&rate=1.117509619997877E-6]1.751514362202613):[&rate=1.117509619997877E-6]28.341362048344777,(3:[&rate=1.117509619997877E-6]20.884575117166598,(((10:[&rate=1.117509619997877E-6]15.233201705987899,((8:[&rate=1.117509619997877E-6]6.531139747734628,5:[&rate=1.117509619997877E-6]0.5311397477346276):[&rate=1.117509619997877E-6]4.648203062686704,15:[&rate=1.117509619997877E-6]16.179342810421332):[&rate=1.117509619997877E-6]0.053858895566566645):[&rate=1.117509619997877E-6]7.186276013901367,9:[&rate=1.117509619997877E-6]19.419477719889265):[&rate=1.117509619997877E-6]1.6497458118456265,7:[&rate=1.117509619997877E-6]17.06922353173489):[&rate=1.117509619997877E-6]23.815351585431706):[&rate=1.117509619997877E-6]3.4862874932123376):[&rate=1.117509619997877E-6]147.02569031121354):[&rate=1.117509619997877E-6]101.99047283011132):[&rate=1.117509619997877E-6]7.966240303025074):[&rate=1.117509619997877E-6]20.493232572029285):[&rate=1.117509619997877E-6]8.7967912232848,18:[&rate=1.117509619997877E-6]248.64328985004295):[&rate=1.117509619997877E-6]20.558250959071756):[&rate=1.117509619997877E-6]78.98310474849234,1:[&rate=1.117509619997877E-6]121.18464555760704);
tree STATE_25000 [&lnP=-41860.61906616926,joint=-41860.61906616926] = [&R] ((((2:[&rate=1.5120148454717273E-6]152.12298458877606,11:[&rate=1.5120148454717273E-6]159.12298458877606):[&rate=1.5120148454717273E-6]80.66760061658974,22:[&rate=1.5120148454717273E-6]201.7905852053658):[&rate=1.5120148454717273E-6]90.81627989035093,(((19:[&rate=1.5120148454717273E-6]194.47205918172517,(21:[&rate=1.5120148454717273E-6]191.25912456683272,((23:[&rate=1.5120148454717273E-6]2.0176821884292693,4:[&rate=1.5120148454717273E-6]2.0176821884292693):[&rate=1.5120148454717273E-6]100.90695799241598,(((9:[&rate=1.5120148454717273E-6]40.65311996477305,8:[&rate=1.5120148454717273E-6]39.65311996477305):[&rate=1.5120148454717273E-6]0.2966710825435115,3:[&rate=1.5120148454717273E-6]16.94979104731656):[&rate=1.5120148454717273E-6]5.207150327265502,(((6:[&rate=1.5120148454717273E-6]12.039024402253098,17:[&rate=1.5120148454717273E-6]33.0390244022531):[&rate=1.5120148454717273E-6]14.912305666829127,((12:[&rate=1.5120148454717273E-6]18.107775376105415,(16:[&rate=1.5120148454717273E-6]1.4870847007869088,14:[&rate=1.5120148454717273E-6]1.4870847007869088):[&rate=1.5120148454717273E-6]17.620690675318507):[&rate=1.5120148454717273E-6]3.7986048481608776,13:[&rate=1.5120148454717273E-6]22.906380224266293):[&rate=1.5120148454717273E-6]13.044949844815932):[&rate=1.5120148454717273E-6]7.816030701934935,(7:[&rate=1.5120148454717273E-6]33.940733843415664,((15:[&rate=1.5120148454717273E-6]20.022480000279273,5:[&rate=1.5120148454717273E-6]9.022480000279273):[&rate=1.5120148454717273E-6]4.479785290188076,10:[&rate=1.5120148454717273E-6]23.50226529046735):[&rate=1.5120148454717273E-6]17.438468552948315):[&rate=1.5120148454717273E-6]1.8266269276014953):[&rate=1.5120148454717273E-6]6.389580603564902):[&rate=1.5120148454717273E-6]76.76769880626318):[&rate=1.5120148454717273E-6]122.33448438598748):[&rate=1.5120148454717273E-6]12.212934614892447):[&rate=1.5120148454717273E-6]20.066729395440973,20:[&rate=1.5120148454717273E-6]221.53878857716614):[&rate=1.5120148454717273E-6]22.600799762903364,18:[&rate=1.5120148454717273E-6]214.1395883400695):[&rate=1.5120148454717273E-6]27.46727675564722):[&rate=1.5120148454717273E-6]41.98483550253184,1:[&rate=1.5120148454717273E-6]56.591700598248565);
tree STATE_26000 [&lnP=-41853.213455710174,joint=-41853.213455710174] = [&R] ((((18:[&rate=1.5105232982668937E-6]191.52069494984033,20:[&rate=1.5105232982668937E-6]221.52069494984033):[&rate=1.5105232982668937E-6]9.07633359977234,(19:[&rate=1.5105232982668937E-6]206.38870014830826,(21:[&rate=1.5105232982668937E-6]146.61386992052743,((23:[&rate=1.5105232982668937E-6]7.7216626918146645,4:[&rate=1.5105232982668937E-6]7.7216626918146645):[&rate=1.5105232982668937E-6]94.86361391279254,(3:[&rate=1.5105232982668937E-6]33.55615122641177,(((9:[&rate=1.5105232982668937E-6]4.975871860675962,8:[&rate=1.5105232982668937E-6]3.975871860675962):[&rate=1.5105232982668937E-6]28.92562539930538,((10:[&rate=1.5105232982668937E-6]17.135161761477196,15:[&rate=1.5105232982668937E-6]18.135161761477196):[&rate=1.5105232982668937E-6]10.38843725128896,(7:[&rate=1.5105232982668937E-6]18.1494333935684,5:[&rate=1.5105232982668937E-6]15.149433393568401):[&rate=1.5105232982668937E-6]2.374165619197754):[&rate=1.5105232982668937E-6]9.377898247215185):[&rate=1.5105232982668937E-6]10.055424588857626,((13:[&rate=1.5105232982668937E-6]25.702561331106956,(12:[&rate=1.5105232982668937E-6]21.993037916769396,17:[&rate=1.5105232982668937E-6]34.993037916769396):[&rate=1.5105232982668937E-6]2.7095234143375606):[&rate=1.5105232982668937E-6]10.826363225389535,((16:[&rate=1.5105232982668937E-6]14.492895374791097,14:[&rate=1.5105232982668937E-6]14.492895374791097):[&rate=1.5105232982668937E-6]11.653761061992803,6:[&rate=1.5105232982668937E-6]17.1466564367839):[&rate=1.5105232982668937E-6]10.382268119712592):[&rate=1.5105232982668937E-6]11.427997292342475):[&rate=1.5105232982668937E-6]13.599229377572804):[&rate=1.5105232982668937E-6]65.02912537819543):[&rate=1.5105232982668937E-6]78.02859331592023):[&rate=1.5105232982668937E-6]68.77483022778082):[&rate=1.5105232982668937E-6]17.208328401304414):[&rate=1.5105232982668937E-6]45.87033718685126,((22:[&rate=1.5105232982668937E-6]116.86376191904384,11:[&rate=1.5105232982668937E-6]154.86376191904384):[&rate=1.5105232982668937E-6]0.12883762541355281,2:[&rate=1.5105232982668937E-6]147.9925995444574):[&rate=1.5105232982668937E-6]180.47476619200654):[&rate=1.5105232982668937E-6]68.6804849773124,1:[&rate=1.5105232982668937E-6]88.14785071377634);
tree STATE_27000 [&lnP=-41841.68365882702,joint=-41841.68365882702] = [&R] ((((18:[&rate=2.0301054198286237E-6]147.92944191593122,20:[&rate=2.0301054198286237E-6]177.92944191593122):[&rate=2.0301054198286237E-6]9.244771262084527,(19:[&rate=2.0301054198286237E-6]152.04010709208885,(21:[&rate=2.0301054198286237E-6]147.2313587724458,((23:[&rate=2.0301054198286237E-6]2.6221802290605893,4:[&rate=2.0301054198286237E-6]2.6221802290605893):[&rate=2.0301054198286237E-6]133.09529351880667,(((((17:[&rate=2.0301054198286237E-6]17.003051489735615,12:[&rate=2.0301054198286237E-6]4.003051489735615):[&rate=2.0301054198286237E-6]25.08942662402556,((16:[&rate=2.0301054198286237E-6]5.903562768893199,14:[&rate=2.0301054198286237E-6]5.903562768893199):[&rate=2.0301054198286237E-6]12.740759468155023,13:[&rate=2.0301054198286237E-6]18.644322237048222):[&rate=2.0301054198286237E-6]11.448155876712953):[&rate=2.0301054198286237E-6]2.0781610620803264,6:[&rate=2.0301054198286237E-6]23.1706391758415):[&rate=2.0301054198286237E-6]22.680692602706387,(7:[&rate=2.0301054198286237E-6]18.82758497824321,(((10:[&rate=2.0301054198286237E-6]13.151515160745262,8:[&rate=2.0301054198286237E-6]9.151515160745262):[&rate=2.0301054198286237E-6]5.395989184909126,(5:[&rate=2.0301054198286237E-6]7.99826101123713,15:[&rate=2.0301054198286237E-6]18.99826101123713):[&rate=2.0301054198286237E-6]0.5492433344172589):[&rate=2.0301054198286237E-6]5.333513895974072,9:[&rate=2.0301054198286237E-6]20.88101824162846):[&rate=2.0301054198286237E-6]1.9465667366147485):[&rate=2.0301054198286237E-6]28.02374680030468):[&rate=2.0301054198286237E-6]0.48821252160908557,3:[&rate=2.0301054198286237E-6]27.339544300156973):[&rate=2.0301054198286237E-6]104.37792944771027):[&rate=2.0301054198286237E-6]45.51388502457854):[&rate=2.0301054198286237E-6]13.808748319643058):[&rate=2.0301054198286237E-6]28.134106085926902):[&rate=2.0301054198286237E-6]28.387553496691396,(22:[&rate=2.0301054198286237E-6]119.2106292105606,(2:[&rate=2.0301054198286237E-6]134.8160083679144,11:[&rate=2.0301054198286237E-6]141.8160083679144):[&rate=2.0301054198286237E-6]15.39462084264619):[&rate=2.0301054198286237E-6]117.35113746414655):[&rate=2.0301054198286237E-6]62.86874916282187,1:[&rate=2.0301054198286237E-6]21.430515837529015);
tree STATE_28000 [&lnP=-41846.02293551478,joint=-41846.02293551478] = [&R] ((((18:[&rate=1.8876398182041988E-6]107.77580862268104,20:[&rate=1.8876398182041988E-6]137.77580862268104):[&rate=1.8876398182041988E-6]53.02573275537918,(21:[&rate=1.8876398182041988E-6]170.15519896857663,(((23:[&rate=1.8876398182041988E-6]10.613265703823515,4:[&rate=1.8876398182041988E-6]10.613265703823515):[&rate=1.8876398182041988E-6]139.8434638622008,((3:[&rate=1.8876398182041988E-6]23.238648427419477,(15:[&rate=1.8876398182041988E-6]44.40658585133238,((5:[&rate=1.8876398182041988E-6]3.459773999934015,9:[&rate=1.8876398182041988E-6]10.459773999934015):[&rate=1.8876398182041988E-6]8.210910316661234,(8:[&rate=1.8876398182041988E-6]8.747728114427485,(10:[&rate=1.8876398182041988E-6]12.495991536763515,7:[&rate=1.8876398182041988E-6]5.4959915367635155):[&rate=1.8876398182041988E-6]0.2517365776639693):[&rate=1.8876398182041988E-6]8.922956202167764):[&rate=1.8876398182041988E-6]21.73590153473713):[&rate=1.8876398182041988E-6]6.832062576087097):[&rate=1.8876398182041988E-6]2.3996462781764194,((((12:[&rate=1.8876398182041988E-6]18.93428819847789,17:[&rate=1.8876398182041988E-6]31.93428819847789):[&rate=1.8876398182041988E-6]5.582053751048068,(14:[&rate=1.8876398182041988E-6]0.18178184677967835,16:[&rate=1.8876398182041988E-6]0.18178184677967835):[&rate=1.8876398182041988E-6]25.33456010274628):[&rate=1.8876398182041988E-6]8.474013480636351,13:[&rate=1.8876398182041988E-6]33.99035543016231):[&rate=1.8876398182041988E-6]3.3324439119831126,6:[&rate=1.8876398182041988E-6]28.322799342145423):[&rate=1.8876398182041988E-6]16.315495363450474):[&rate=1.8876398182041988E-6]120.81843486042841):[&rate=1.8876398182041988E-6]48.150311877234174,19:[&rate=1.8876398182041988E-6]155.60704144325848):[&rate=1.8876398182041988E-6]5.548157525318146):[&rate=1.8876398182041988E-6]22.646342409483594):[&rate=1.8876398182041988E-6]37.496146788100475,(22:[&rate=1.8876398182041988E-6]122.8795506948801,(2:[&rate=1.8876398182041988E-6]131.30948737519415,11:[&rate=1.8876398182041988E-6]138.30948737519415):[&rate=1.8876398182041988E-6]22.570063319685943):[&rate=1.8876398182041988E-6]126.4181374712806):[&rate=1.8876398182041988E-6]53.01767876934184,1:[&rate=1.8876398182041988E-6]24.31536693550254);
tree STATE_29000 [&lnP=-41849.86071211463,joint=-41849.86071211463] = [&R] ((((((23:[&rate=1.9230861555184377E-6]9.67301499849924,4:[&rate=1.9230861555184377E-6]9.67301499849924):[&rate=1.9230861555184377E-6]117.07659721759131,((((((13:[&rate=1.9230861555184377E-6]15.51060822482048,6:[&rate=1.9230861555184377E-6]6.51060822482048):[&rate=1.9230861555184377E-6]18.746986039940204,(12:[&rate=1.9230861555184377E-6]24.615685699034856,(14:[&rate=1.9230861555184377E-6]16.83058373644043,17:[&rate=1.9230861555184377E-6]28.83058373644043):[&rate=1.9230861555184377E-6]8.785101962594425):[&rate=1.9230861555184377E-6]8.641908565725828):[&rate=1.9230861555184377E-6]2.530178300112688,16:[&rate=1.9230861555184377E-6]36.78777256487337):[&rate=1.9230861555184377E-6]6.820095930095867,9:[&rate=1.9230861555184377E-6]39.60786849496924):[&rate=1.9230861555184377E-6]3.8587662995290586,((15:[&rate=1.9230861555184377E-6]15.102968505643364,5:[&rate=1.9230861555184377E-6]4.102968505643364):[&rate=1.9230861555184377E-6]14.807768824602274,(10:[&rate=1.9230861555184377E-6]27.53340947163123,(8:[&rate=1.9230861555184377E-6]9.179237141964627,7:[&rate=1.9230861555184377E-6]6.179237141964627):[&rate=1.9230861555184377E-6]14.354172329666604):[&rate=1.9230861555184377E-6]1.3773278586144073):[&rate=1.9230861555184377E-6]17.55589746425266):[&rate=1.9230861555184377E-6]7.101621144905089,3:[&rate=1.9230861555184377E-6]26.568255939403386):[&rate=1.9230861555184377E-6]96.18135627668717):[&rate=1.9230861555184377E-6]77.9084989264993,(19:[&rate=1.9230861555184377E-6]149.856491168228,21:[&rate=1.9230861555184377E-6]158.856491168228):[&rate=1.9230861555184377E-6]11.80161997436187):[&rate=1.9230861555184377E-6]56.470692957834444,(18:[&rate=1.9230861555184377E-6]171.73488612181853,20:[&rate=1.9230861555184377E-6]201.73488612181853):[&rate=1.9230861555184377E-6]23.39391797860577):[&rate=1.9230861555184377E-6]9.38427782026389,(22:[&rate=1.9230861555184377E-6]114.77193317145475,(11:[&rate=1.9230861555184377E-6]149.7999781130663,2:[&rate=1.9230861555184377E-6]142.7999781130663):[&rate=1.9230861555184377E-6]2.9719550583884597):[&rate=1.9230861555184377E-6]140.74114874923345):[&rate=1.9230861555184377E-6]58.53759954051543,1:[&rate=1.9230861555184377E-6]36.050681461203624);
tree STATE_30000 [&lnP=-41864.08477279045,joint=-41864.08477279045] = [&R] (((18:[&rate=1.2967385537083567E-6]220.860393955002,((((23:[&rate=1.2967385537083567E-6]8.231752195479366,4:[&rate=1.2967385537083567E-6]8.231752195479366):[&rate=1.2967385537083567E-6]190.475981374189,(((5:[&rate=1.2967385537083567E-6]9.195610699973344,10:[&rate=1.2967385537083567E-6]19.195610699973344):[&rate=1.2967385537083567E-6]56.59054298393852,(3:[&rate=1.2967385537083567E-6]39.60935886026833,((12:[&rate=1.2967385537083567E-6]0.5579924174880393,14:[&rate=1.2967385537083567E-6]1.5579924174880393):[&rate=1.2967385537083567E-6]50.32397927222108,((13:[&rate=1.2967385537083567E-6]46.723691460426934,(16:[&rate=1.2967385537083567E-6]10.03229104360894,17:[&rate=1.2967385537083567E-6]22.03229104360894):[&rate=1.2967385537083567E-6]36.691400416818):[&rate=1.2967385537083567E-6]2.0316553636437504,6:[&rate=1.2967385537083567E-6]39.755346824070685):[&rate=1.2967385537083567E-6]3.1266248656384334):[&rate=1.2967385537083567E-6]15.727387170559211):[&rate=1.2967385537083567E-6]9.176794823643533):[&rate=1.2967385537083567E-6]11.98023647691518,((7:[&rate=1.2967385537083567E-6]34.981798755299096,(15:[&rate=1.2967385537083567E-6]20.750963895865745,8:[&rate=1.2967385537083567E-6]15.750963895865745):[&rate=1.2967385537083567E-6]22.23083485943335):[&rate=1.2967385537083567E-6]22.462147490862804,9:[&rate=1.2967385537083567E-6]61.4439462461619):[&rate=1.2967385537083567E-6]23.322443914665143):[&rate=1.2967385537083567E-6]133.9413434088413):[&rate=1.2967385537083567E-6]35.544825805883846,(19:[&rate=1.2967385537083567E-6]182.22474240103156,21:[&rate=1.2967385537083567E-6]191.22474240103156):[&rate=1.2967385537083567E-6]9.027816974520647):[&rate=1.2967385537083567E-6]30.404844767439215,20:[&rate=1.2967385537083567E-6]228.65740414299142):[&rate=1.2967385537083567E-6]22.20298981201057):[&rate=1.2967385537083567E-6]12.787159213809446,(2:[&rate=1.2967385537083567E-6]197.43268523109415,(22:[&rate=1.2967385537083567E-6]147.63279311008407,11:[&rate=1.2967385537083567E-6]185.63279311008407):[&rate=1.2967385537083567E-6]18.79989212101009):[&rate=1.2967385537083567E-6]118.21486793771729):[&rate=1.2967385537083567E-6]108.98255936335875,1:[&rate=1.2967385537083567E-6]115.63011253217019);
tree STATE_31000 [&lnP=-41853.65190210112,joint=-41853.65190210112] = [&R] (((18:[&rate=2.6474707862042003E-6]146.12522710851266,(20:[&rate=2.6474707862042003E-6]151.83988928659824,(((23:[&rate=2.6474707862042003E-6]22.955525996597366,4:[&rate=2.6474707862042003E-6]22.955525996597366):[&rate=2.6474707862042003E-6]97.96691085794649,((((5:[&rate=2.6474707862042003E-6]4.918445049608547,(8:[&rate=2.6474707862042003E-6]0.15572818408321965,10:[&rate=2.6474707862042003E-6]4.15572818408322):[&rate=2.6474707862042003E-6]10.762716865525327):[&rate=2.6474707862042003E-6]32.81556072045805,(((((17:[&rate=2.6474707862042003E-6]25.551275764129645,13:[&rate=2.6474707862042003E-6]13.551275764129645):[&rate=2.6474707862042003E-6]3.218885491821716,14:[&rate=2.6474707862042003E-6]16.77016125595136):[&rate=2.6474707862042003E-6]4.091977152710701,6:[&rate=2.6474707862042003E-6]11.862138408662062):[&rate=2.6474707862042003E-6]2.6321119290096604,12:[&rate=2.6474707862042003E-6]22.494250337671723):[&rate=2.6474707862042003E-6]10.756890664725574,16:[&rate=2.6474707862042003E-6]34.2511410023973):[&rate=2.6474707862042003E-6]14.482864767669298):[&rate=2.6474707862042003E-6]0.09543664289878961,((9:[&rate=2.6474707862042003E-6]23.322741230839206,15:[&rate=2.6474707862042003E-6]27.322741230839206):[&rate=2.6474707862042003E-6]5.117880338146193,7:[&rate=2.6474707862042003E-6]24.4406215689854):[&rate=2.6474707862042003E-6]16.388820843979985):[&rate=2.6474707862042003E-6]12.947155915355076,3:[&rate=2.6474707862042003E-6]33.77659832832046):[&rate=2.6474707862042003E-6]83.1458385262234):[&rate=2.6474707862042003E-6]18.782085214900206,(19:[&rate=2.6474707862042003E-6]96.531405915374,21:[&rate=2.6474707862042003E-6]105.531405915374):[&rate=2.6474707862042003E-6]0.17311615407007253):[&rate=2.6474707862042003E-6]48.13536721715417):[&rate=2.6474707862042003E-6]24.285337821914425):[&rate=2.6474707862042003E-6]52.60147104787865,(22:[&rate=2.6474707862042003E-6]104.09770822483515,(11:[&rate=2.6474707862042003E-6]141.5482637741668,2:[&rate=2.6474707862042003E-6]134.5482637741668):[&rate=2.6474707862042003E-6]0.5494444506683465):[&rate=2.6474707862042003E-6]145.62898993155616):[&rate=2.6474707862042003E-6]57.68196865201509,1:[&rate=2.6474707862042003E-6]29.408666808406394);
tree STATE_32000 [&lnP=-41842.560728771066,joint=-41842.560728771066] = [&R] ((((19:[&rate=2.4241433607669663E-6]115.66030380180953,(((23:[&rate=2.4241433607669663E-6]10.811772356116442,4:[&rate=2.4241433607669663E-6]10.811772356116442):[&rate=2.4241433607669663E-6]86.10437259099587,((3:[&rate=2.4241433607669663E-6]30.010389769987967,(9:[&rate=2.4241433607669663E-6]51.182968146281524,((((15:[&rate=2.4241433607669663E-6]11.460004971324292,8:[&rate=2.4241433607669663E-6]6.460004971324292):[&rate=2.4241433607669663E-6]3.6204944809774524,10:[&rate=2.4241433607669663E-6]14.080499452301744):[&rate=2.4241433607669663E-6]16.048325388185752,7:[&rate=2.4241433607669663E-6]23.128824840487496):[&rate=2.4241433607669663E-6]5.33597525543594,((((12:[&rate=2.4241433607669663E-6]6.877041639210695,14:[&rate=2.4241433607669663E-6]7.877041639210695):[&rate=2.4241433607669663E-6]1.578187973997391,16:[&rate=2.4241433607669663E-6]9.455229613208086):[&rate=2.4241433607669663E-6]7.620049936746472,17:[&rate=2.4241433607669663E-6]29.07527954995456):[&rate=2.4241433607669663E-6]6.938264306659313,(6:[&rate=2.4241433607669663E-6]2.9916267839641364,13:[&rate=2.4241433607669663E-6]11.991626783964136):[&rate=2.4241433607669663E-6]12.021917072649735):[&rate=2.4241433607669663E-6]12.451256239309565):[&rate=2.4241433607669663E-6]18.718168050358088):[&rate=2.4241433607669663E-6]2.8274216237064422):[&rate=2.4241433607669663E-6]1.1362026402239422,5:[&rate=2.4241433607669663E-6]48.14659241021191):[&rate=2.4241433607669663E-6]61.769552536900406):[&rate=2.4241433607669663E-6]46.51133751320947,21:[&rate=2.4241433607669663E-6]109.42748246032178):[&rate=2.4241433607669663E-6]15.23282134148775):[&rate=2.4241433607669663E-6]27.052859736733353,(20:[&rate=2.4241433607669663E-6]136.75773976404193,18:[&rate=2.4241433607669663E-6]106.75773976404193):[&rate=2.4241433607669663E-6]12.955423774500957):[&rate=2.4241433607669663E-6]15.352090136141442,(22:[&rate=2.4241433607669663E-6]110.20509421759277,(2:[&rate=2.4241433607669663E-6]131.1027239363495,11:[&rate=2.4241433607669663E-6]138.1027239363495):[&rate=2.4241433607669663E-6]10.102370281243282):[&rate=2.4241433607669663E-6]75.86015945709156):[&rate=2.4241433607669663E-6]103.50514703710579,1:[&rate=2.4241433607669663E-6]11.570400711790114);
tree STATE_33000 [&lnP=-41847.88244571523,joint=-41847.88244571523] = [&R] ((((((23:[&rate=2.255885588873991E-6]7.02895980778073,4:[&rate=2.255885588873991E-6]7.02895980778073):[&rate=2.255885588873991E-6]84.11815359426183,(3:[&rate=2.255885588873991E-6]44.41904865374323,((((9:[&rate=2.255885588873991E-6]27.029838576350123,15:[&rate=2.255885588873991E-6]31.029838576350123):[&rate=2.255885588873991E-6]12.006388160405344,(7:[&rate=2.255885588873991E-6]19.72845348328954,(10:[&rate=2.255885588873991E-6]14.976899905133735,8:[&rate=2.255885588873991E-6]10.976899905133735):[&rate=2.255885588873991E-6]11.751553578155807):[&rate=2.255885588873991E-6]15.307773253465925):[&rate=2.255885588873991E-6]8.26109477599212,5:[&rate=2.255885588873991E-6]40.29732151274759):[&rate=2.255885588873991E-6]3.6138181010493895,(13:[&rate=2.255885588873991E-6]25.026235762568845,(6:[&rate=2.255885588873991E-6]12.359320171565841,(12:[&rate=2.255885588873991E-6]10.265899134137584,(16:[&rate=2.255885588873991E-6]1.2551932445880531,(17:[&rate=2.255885588873991E-6]12.025687334093995,14:[&rate=2.255885588873991E-6]0.025687334093994707):[&rate=2.255885588873991E-6]1.2295059104940584):[&rate=2.255885588873991E-6]10.01070588954953):[&rate=2.255885588873991E-6]10.093421037428257):[&rate=2.255885588873991E-6]3.6669155910030042):[&rate=2.255885588873991E-6]29.88490385122813):[&rate=2.255885588873991E-6]17.507909039946256):[&rate=2.255885588873991E-6]42.72806474829932):[&rate=2.255885588873991E-6]57.07043148105265,(21:[&rate=2.255885588873991E-6]98.84078723790392,19:[&rate=2.255885588873991E-6]89.84078723790392):[&rate=2.255885588873991E-6]15.376757645191276):[&rate=2.255885588873991E-6]47.14903696608346,(20:[&rate=2.255885588873991E-6]129.32401970469334,18:[&rate=2.255885588873991E-6]99.32401970469334):[&rate=2.255885588873991E-6]30.042562144485316):[&rate=2.255885588873991E-6]32.00430608803043,(22:[&rate=2.255885588873991E-6]119.91636482898636,(11:[&rate=2.255885588873991E-6]137.46695694836552,2:[&rate=2.255885588873991E-6]130.46695694836552):[&rate=2.255885588873991E-6]20.44940788062084):[&rate=2.255885588873991E-6]92.45452310822273):[&rate=2.255885588873991E-6]98.31241318119976,1:[&rate=2.255885588873991E-6]32.68330111840885);
tree STATE_34000 [&lnP=-41837.41741391545,joint=-41837.41741391545] = [&R] (((18:[&rate=2.0500687246044666E-6]132.63546715715026,(20:[&rate=2.0500687246044666E-6]144.6379175747702,(21:[&rate=2.0500687246044666E-6]121.01958823756004,(((23:[&rate=2.0500687246044666E-6]5.52253876023758,4:[&rate=2.0500687246044666E-6]5.52253876023758):[&rate=2.0500687246044666E-6]103.08398732457653,(((9:[&rate=2.0500687246044666E-6]23.10787308624561,(((10:[&rate=2.0500687246044666E-6]10.401732241014837,8:[&rate=2.0500687246044666E-6]6.401732241014837):[&rate=2.0500687246044666E-6]6.75963495929226,5:[&rate=2.0500687246044666E-6]7.161367200307097):[&rate=2.0500687246044666E-6]1.1457162918386956,15:[&rate=2.0500687246044666E-6]19.307083492145793):[&rate=2.0500687246044666E-6]7.800789594099818):[&rate=2.0500687246044666E-6]10.262136172017279,7:[&rate=2.0500687246044666E-6]29.37000925826289):[&rate=2.0500687246044666E-6]25.018377050244318,(((12:[&rate=2.0500687246044666E-6]22.42640277037364,(13:[&rate=2.0500687246044666E-6]22.3771505334106,6:[&rate=2.0500687246044666E-6]13.3771505334106):[&rate=2.0500687246044666E-6]1.0492522369630422):[&rate=2.0500687246044666E-6]1.3683418452877447,((16:[&rate=2.0500687246044666E-6]2.616435228060274,14:[&rate=2.0500687246044666E-6]2.616435228060274):[&rate=2.0500687246044666E-6]1.1990589828345648,17:[&rate=2.0500687246044666E-6]15.815494210894839):[&rate=2.0500687246044666E-6]20.979250404766546):[&rate=2.0500687246044666E-6]27.60237229441124,3:[&rate=2.0500687246044666E-6]24.397116910072626):[&rate=2.0500687246044666E-6]9.991269398434582):[&rate=2.0500687246044666E-6]70.2181397763069):[&rate=2.0500687246044666E-6]44.66655087578377,19:[&rate=2.0500687246044666E-6]110.27307696059788):[&rate=2.0500687246044666E-6]1.746511276962167):[&rate=2.0500687246044666E-6]25.618329337210156):[&rate=2.0500687246044666E-6]17.99754958238006):[&rate=2.0500687246044666E-6]19.405797764899802,(22:[&rate=2.0500687246044666E-6]110.83083468172654,(2:[&rate=2.0500687246044666E-6]139.58485117020908,11:[&rate=2.0500687246044666E-6]146.58485117020908):[&rate=2.0500687246044666E-6]2.2459835115174656):[&rate=2.0500687246044666E-6]92.21043024032352):[&rate=2.0500687246044666E-6]75.0425732338914,1:[&rate=2.0500687246044666E-6]0.08383815594146427);
tree STATE_35000 [&lnP=-41852.86971842597,joint=-41852.86971842597] = [&R] (((18:[&rate=1.6634996482844591E-6]207.57839713636145,(20:[&rate=1.6634996482844591E-6]230.28432973453363,((((23:[&rate=1.6634996482844591E-6]27.48231188303069,4:[&rate=1.6634996482844591E-6]27.48231188303069):[&rate=1.6634996482844591E-6]96.7317206001174,((((10:[&rate=1.6634996482844591E-6]11.64289897130351,5:[&rate=1.6634996482844591E-6]1.6428989713035094):[&rate=1.6634996482844591E-6]46.04141522302427,9:[&rate=1.6634996482844591E-6]54.68431419432778):[&rate=1.6634996482844591E-6]6.497835596662782,(7:[&rate=1.6634996482844591E-6]13.413784947204114,(15:[&rate=1.6634996482844591E-6]19.515642747861087,8:[&rate=1.6634996482844591E-6]14.515642747861087):[&rate=1.6634996482844591E-6]1.8981421993430274):[&rate=1.6634996482844591E-6]43.76836484378645):[&rate=1.6634996482844591E-6]7.596832479752223,((6:[&rate=1.6634996482844591E-6]29.63970017037552,(((16:[&rate=1.6634996482844591E-6]4.759637408918522,14:[&rate=1.6634996482844591E-6]4.759637408918522):[&rate=1.6634996482844591E-6]14.745327506867426,(13:[&rate=1.6634996482844591E-6]15.769934290368404,17:[&rate=1.6634996482844591E-6]27.769934290368404):[&rate=1.6634996482844591E-6]3.7350306254175436):[&rate=1.6634996482844591E-6]16.173383856438228,12:[&rate=1.6634996482844591E-6]34.678348772224176):[&rate=1.6634996482844591E-6]2.9613513981513435):[&rate=1.6634996482844591E-6]33.7209977428451,3:[&rate=1.6634996482844591E-6]44.36069791322062):[&rate=1.6634996482844591E-6]0.4182843575221682):[&rate=1.6634996482844591E-6]75.4350502124053):[&rate=1.6634996482844591E-6]82.0730964653871,21:[&rate=1.6634996482844591E-6]172.28712894853518):[&rate=1.6634996482844591E-6]12.046332273427936,19:[&rate=1.6634996482844591E-6]175.33346122196312):[&rate=1.6634996482844591E-6]47.95086851257051):[&rate=1.6634996482844591E-6]7.294067401827817):[&rate=1.6634996482844591E-6]40.8325544956611,(22:[&rate=1.6634996482844591E-6]201.62642067209225,(2:[&rate=1.6634996482844591E-6]170.36160318091177,11:[&rate=1.6634996482844591E-6]177.36160318091177):[&rate=1.6634996482844591E-6]62.26481749118048):[&rate=1.6634996482844591E-6]97.7845309599303):[&rate=1.6634996482844591E-6]75.04224626330756,1:[&rate=1.6634996482844591E-6]96.4531978953301);
tree STATE_36000 [&lnP=-41861.024648021805,joint=-41861.024648021805] = [&R] (((18:[&rate=1.5806334995846567E-6]177.3501616037616,(((((23:[&rate=1.5806334995846567E-6]37.53610574187968,4:[&rate=1.5806334995846567E-6]37.53610574187968):[&rate=1.5806334995846567E-6]107.325080950607,(((((10:[&rate=1.5806334995846567E-6]13.458090985090916,5:[&rate=1.5806334995846567E-6]3.458090985090916):[&rate=1.5806334995846567E-6]0.8888414353675493,9:[&rate=1.5806334995846567E-6]11.346932420458465):[&rate=1.5806334995846567E-6]19.944415494882236,15:[&rate=1.5806334995846567E-6]35.2913479153407):[&rate=1.5806334995846567E-6]25.876085578559376,(3:[&rate=1.5806334995846567E-6]28.285851527214987,(8:[&rate=1.5806334995846567E-6]17.87981834939454,7:[&rate=1.5806334995846567E-6]14.87981834939454):[&rate=1.5806334995846567E-6]33.40603317782045):[&rate=1.5806334995846567E-6]4.88158196668509):[&rate=1.5806334995846567E-6]12.861040212426204,(((17:[&rate=1.5806334995846567E-6]34.427122531044205,(16:[&rate=1.5806334995846567E-6]20.15872874949241,12:[&rate=1.5806334995846567E-6]19.15872874949241):[&rate=1.5806334995846567E-6]2.2683937815517936):[&rate=1.5806334995846567E-6]7.638736776420629,14:[&rate=1.5806334995846567E-6]30.065859307464834):[&rate=1.5806334995846567E-6]19.193103065282727,(6:[&rate=1.5806334995846567E-6]2.5122806070642696,13:[&rate=1.5806334995846567E-6]11.51228060706427):[&rate=1.5806334995846567E-6]37.74668176568329):[&rate=1.5806334995846567E-6]24.76951133357872):[&rate=1.5806334995846567E-6]94.8327129861604):[&rate=1.5806334995846567E-6]37.5933534567491,21:[&rate=1.5806334995846567E-6]148.45454014923578):[&rate=1.5806334995846567E-6]19.21808341609855,19:[&rate=1.5806334995846567E-6]158.67262356533433):[&rate=1.5806334995846567E-6]31.646574010901475,20:[&rate=1.5806334995846567E-6]197.3191975762358):[&rate=1.5806334995846567E-6]10.030964027525783):[&rate=1.5806334995846567E-6]22.261755278428495,(22:[&rate=1.5806334995846567E-6]182.75732244573257,(2:[&rate=1.5806334995846567E-6]118.69977524329585,11:[&rate=1.5806334995846567E-6]125.69977524329585):[&rate=1.5806334995846567E-6]95.05754720243672):[&rate=1.5806334995846567E-6]67.85459443645752):[&rate=1.5806334995846567E-6]62.45074692517062,1:[&rate=1.5806334995846567E-6]35.06266380736071);
tree STATE_37000 [&lnP=-41860.103697232604,joint=-41860.103697232604] = [&R] (((((((23:[&rate=1.6562354479328917E-6]42.75318452693044,4:[&rate=1.6562354479328917E-6]42.75318452693044):[&rate=1.6562354479328917E-6]79.06779772969354,((((9:[&rate=1.6562354479328917E-6]43.106064075847144,(8:[&rate=1.6562354479328917E-6]15.609257133044096,10:[&rate=1.6562354479328917E-6]19.609257133044096):[&rate=1.6562354479328917E-6]26.496806942803047):[&rate=1.6562354479328917E-6]6.444698385539567,((5:[&rate=1.6562354479328917E-6]21.658261476607308,15:[&rate=1.6562354479328917E-6]32.65826147660731):[&rate=1.6562354479328917E-6]10.58937328698805,7:[&rate=1.6562354479328917E-6]35.24763476359536):[&rate=1.6562354479328917E-6]10.303127697791354):[&rate=1.6562354479328917E-6]15.427614738291027,((12:[&rate=1.6562354479328917E-6]32.80342634229385,17:[&rate=1.6562354479328917E-6]45.80342634229385):[&rate=1.6562354479328917E-6]10.967984565697797,((16:[&rate=1.6562354479328917E-6]20.848967003924862,14:[&rate=1.6562354479328917E-6]20.848967003924862):[&rate=1.6562354479328917E-6]22.859454820795087,(6:[&rate=1.6562354479328917E-6]24.634533438951962,13:[&rate=1.6562354479328917E-6]33.63453343895196):[&rate=1.6562354479328917E-6]10.073888385767987):[&rate=1.6562354479328917E-6]1.0629890832716953):[&rate=1.6562354479328917E-6]24.206966291686093):[&rate=1.6562354479328917E-6]13.732946813142945,3:[&rate=1.6562354479328917E-6]54.71132401282068):[&rate=1.6562354479328917E-6]63.109658243803295):[&rate=1.6562354479328917E-6]98.01316510326018,21:[&rate=1.6562354479328917E-6]185.83414735988416):[&rate=1.6562354479328917E-6]1.202811099561501,19:[&rate=1.6562354479328917E-6]178.03695845944566):[&rate=1.6562354479328917E-6]11.903718305029201,(18:[&rate=1.6562354479328917E-6]137.33689903829463,20:[&rate=1.6562354479328917E-6]167.33689903829463):[&rate=1.6562354479328917E-6]29.603777726180226):[&rate=1.6562354479328917E-6]32.17628250548336,(2:[&rate=1.6562354479328917E-6]197.53425790070827,(11:[&rate=1.6562354479328917E-6]139.38214559013397,22:[&rate=1.6562354479328917E-6]101.38214559013397):[&rate=1.6562354479328917E-6]65.1521123105743):[&rate=1.6562354479328917E-6]83.58270136924995):[&rate=1.6562354479328917E-6]81.89049772918747,1:[&rate=1.6562354479328917E-6]54.00745699914569);
tree STATE_38000 [&lnP=-41845.417124096115,joint=-41845.417124096115] = [&R] (((((((23:[&rate=1.956366301481211E-6]20.57780817138424,4:[&rate=1.956366301481211E-6]20.57780817138424):[&rate=1.956366301481211E-6]115.48454942375878,((((17:[&rate=1.956366301481211E-6]54.1349496456725,((16:[&rate=1.956366301481211E-6]0.6931046599344963,14:[&rate=1.956366301481211E-6]0.6931046599344963):[&rate=1.956366301481211E-6]11.733182627847969,12:[&rate=1.956366301481211E-6]11.426287287782465):[&rate=1.956366301481211E-6]29.708662357890034):[&rate=1.956366301481211E-6]4.757025377462178,(6:[&rate=1.956366301481211E-6]28.259194189669664,13:[&rate=1.956366301481211E-6]37.259194189669664):[&rate=1.956366301481211E-6]9.632780833465013):[&rate=1.956366301481211E-6]30.628362236567398,((8:[&rate=1.956366301481211E-6]13.960944701665248,10:[&rate=1.956366301481211E-6]17.960944701665248):[&rate=1.956366301481211E-6]45.38005148285439,(((15:[&rate=1.956366301481211E-6]14.383259755747691,5:[&rate=1.956366301481211E-6]3.383259755747691):[&rate=1.956366301481211E-6]1.2287834530725554,7:[&rate=1.956366301481211E-6]7.612043208820246):[&rate=1.956366301481211E-6]9.679203595111304,9:[&rate=1.956366301481211E-6]21.29124680393155):[&rate=1.956366301481211E-6]39.04974938058809):[&rate=1.956366301481211E-6]13.179341075182435):[&rate=1.956366301481211E-6]7.974619233295812,3:[&rate=1.956366301481211E-6]57.494956492997886):[&rate=1.956366301481211E-6]74.56740110214514):[&rate=1.956366301481211E-6]50.88883428348609,21:[&rate=1.956366301481211E-6]152.95119187862912):[&rate=1.956366301481211E-6]4.03248352081755,19:[&rate=1.956366301481211E-6]147.98367539944667):[&rate=1.956366301481211E-6]11.940843337536108,(18:[&rate=1.956366301481211E-6]123.14750087660715,20:[&rate=1.956366301481211E-6]153.14750087660715):[&rate=1.956366301481211E-6]13.777017860375622):[&rate=1.956366301481211E-6]28.650080920672025,(11:[&rate=1.956366301481211E-6]164.03082165042792,(2:[&rate=1.956366301481211E-6]149.91675535813425,22:[&rate=1.956366301481211E-6]118.91675535813425):[&rate=1.956366301481211E-6]7.114066292293671):[&rate=1.956366301481211E-6]90.54377800722688):[&rate=1.956366301481211E-6]71.66110091395194,1:[&rate=1.956366301481211E-6]10.235700571606742);
tree STATE_39000 [&lnP=-41850.874869951884,joint=-41850.874869951884] = [&R] ((((18:[&rate=2.150932016050577E-6]123.38270314284676,((((23:[&rate=2.150932016050577E-6]9.78245237414329,4:[&rate=2.150932016050577E-6]9.78245237414329):[&rate=2.150932016050577E-6]128.10916794146124,((((6:[&rate=2.150932016050577E-6]23.338614342384503,((17:[&rate=2.150932016050577E-6]42.84748724418742,12:[&rate=2.150932016050577E-6]29.84748724418742):[&rate=2.150932016050577E-6]1.3381521616868142,13:[&rate=2.150932016050577E-6]32.185639405874234):[&rate=2.150932016050577E-6]0.15297493651026883):[&rate=2.150932016050577E-6]5.157917633998139,(14:[&rate=2.150932016050577E-6]22.60834301209553,16:[&rate=2.150932016050577E-6]22.60834301209553):[&rate=2.150932016050577E-6]14.88818896428711):[&rate=2.150932016050577E-6]44.24700290231135,((15:[&rate=2.150932016050577E-6]46.08682488918418,((10:[&rate=2.150932016050577E-6]20.79405006697433,5:[&rate=2.150932016050577E-6]10.794050066974329):[&rate=2.150932016050577E-6]4.150517568547684,(8:[&rate=2.150932016050577E-6]10.872599625515221,9:[&rate=2.150932016050577E-6]11.872599625515221):[&rate=2.150932016050577E-6]10.071968010006792):[&rate=2.150932016050577E-6]20.142257253662166):[&rate=2.150932016050577E-6]21.37431269446592,3:[&rate=2.150932016050577E-6]39.4611375836501):[&rate=2.150932016050577E-6]14.282397295043893):[&rate=2.150932016050577E-6]3.3478277916617856,7:[&rate=2.150932016050577E-6]77.09136267035578):[&rate=2.150932016050577E-6]76.80025764524873):[&rate=2.150932016050577E-6]35.650862447123444,21:[&rate=2.150932016050577E-6]139.54248276272796):[&rate=2.150932016050577E-6]4.37381723917585,19:[&rate=2.150932016050577E-6]134.9163000019038):[&rate=2.150932016050577E-6]11.466403140942958):[&rate=2.150932016050577E-6]2.245889477186381,20:[&rate=2.150932016050577E-6]155.62859262003315):[&rate=2.150932016050577E-6]22.573357145265334,(22:[&rate=2.150932016050577E-6]112.57451429421832,(11:[&rate=2.150932016050577E-6]130.69150086434593,2:[&rate=2.150932016050577E-6]123.69150086434593):[&rate=2.150932016050577E-6]19.883013429872392):[&rate=2.150932016050577E-6]86.62743547108016):[&rate=2.150932016050577E-6]86.7827435555518,1:[&rate=2.150932016050577E-6]7.984693320850283);
tree STATE_40000 [&lnP=-41845.655943050384,joint=-41845.655943050384] = [&R] ((((((19:[&rate=1.938962025529403E-6]133.71177657185743,((23:[&rate=1.938962025529403E-6]5.577826002065237,4:[&rate=1.938962025529403E-6]5.577826002065237):[&rate=1.938962025529403E-6]121.4377708649058,((3:[&rate=1.938962025529403E-6]33.03382508747002,(((17:[&rate=1.938962025529403E-6]39.68061157114756,(12:[&rate=1.938962025529403E-6]18.764220011426126,(14:[&rate=1.938962025529403E-6]3.8277735595113587,16:[&rate=1.938962025529403E-6]3.8277735595113587):[&rate=1.938962025529403E-6]15.936446451914767):[&rate=1.938962025529403E-6]7.916391559721433):[&rate=1.938962025529403E-6]1.0008024686353352,6:[&rate=1.938962025529403E-6]19.681414039782894):[&rate=1.938962025529403E-6]1.4056065742567085,13:[&rate=1.938962025529403E-6]30.087020614039602):[&rate=1.938962025529403E-6]30.94680447343042):[&rate=1.938962025529403E-6]1.2742393310011124,(((5:[&rate=1.938962025529403E-6]0.5978826300723021,7:[&rate=1.938962025529403E-6]3.597882630072302):[&rate=1.938962025529403E-6]10.891297164692762,(10:[&rate=1.938962025529403E-6]15.381929399102646,8:[&rate=1.938962025529403E-6]11.381929399102646):[&rate=1.938962025529403E-6]6.107250395662419):[&rate=1.938962025529403E-6]7.231542282219273,(9:[&rate=1.938962025529403E-6]6.140208359298448,15:[&rate=1.938962025529403E-6]10.140208359298448):[&rate=1.938962025529403E-6]19.58051371768589):[&rate=1.938962025529403E-6]32.587342341486796):[&rate=1.938962025529403E-6]88.7075324484999):[&rate=1.938962025529403E-6]49.69617970488639):[&rate=1.938962025529403E-6]7.571295627211043,21:[&rate=1.938962025529403E-6]150.28307219906847):[&rate=1.938962025529403E-6]13.070594826294467,20:[&rate=1.938962025529403E-6]161.35366702536294):[&rate=1.938962025529403E-6]4.657307527013785,18:[&rate=1.938962025529403E-6]136.01097455237672):[&rate=1.938962025529403E-6]62.49677133900914,(22:[&rate=1.938962025529403E-6]112.96471099767902,(2:[&rate=1.938962025529403E-6]134.94476526474713,11:[&rate=1.938962025529403E-6]141.94476526474713):[&rate=1.938962025529403E-6]9.019945732931888):[&rate=1.938962025529403E-6]136.54303489370685):[&rate=1.938962025529403E-6]45.46180254232826,1:[&rate=1.938962025529403E-6]16.969548433714124);
tree STATE_41000 [&lnP=-41849.41680889872,joint=-41849.41680889872] = [&R] (((20:[&rate=2.380599952215661E-6]151.7329204140693,(18:[&rate=2.380599952215661E-6]108.74749223233539,((19:[&rate=2.380599952215661E-6]92.83878427446754,21:[&rate=2.380599952215661E-6]101.83878427446754):[&rate=2.380599952215661E-6]24.312510708306746,((23:[&rate=2.380599952215661E-6]9.72374970629923,4:[&rate=2.380599952215661E-6]9.72374970629923):[&rate=2.380599952215661E-6]99.20523380075741,(((15:[&rate=2.380599952215661E-6]18.38716711059764,(8:[&rate=2.380599952215661E-6]12.01048507197358,(5:[&rate=2.380599952215661E-6]3.108717983648191,(9:[&rate=2.380599952215661E-6]10.061726227945929,7:[&rate=2.380599952215661E-6]6.061726227945929):[&rate=2.380599952215661E-6]0.046991755702261884):[&rate=2.380599952215661E-6]2.901767088325389):[&rate=2.380599952215661E-6]1.376682038624061):[&rate=2.380599952215661E-6]13.830518893216546,((12:[&rate=2.380599952215661E-6]26.01765150460082,(6:[&rate=2.380599952215661E-6]15.667124938129575,13:[&rate=2.380599952215661E-6]24.667124938129575):[&rate=2.380599952215661E-6]2.3505265664712454):[&rate=2.380599952215661E-6]2.0694707418576215,(16:[&rate=2.380599952215661E-6]19.697605705676953,(17:[&rate=2.380599952215661E-6]24.251723174329218,14:[&rate=2.380599952215661E-6]12.251723174329218):[&rate=2.380599952215661E-6]7.445882531347735):[&rate=2.380599952215661E-6]9.38951654078149):[&rate=2.380599952215661E-6]3.1305637573557448):[&rate=2.380599952215661E-6]18.424066804880866,(10:[&rate=2.380599952215661E-6]43.85367210128581,3:[&rate=2.380599952215661E-6]16.85367210128581):[&rate=2.380599952215661E-6]5.788080707409243):[&rate=2.380599952215661E-6]82.28723069836158):[&rate=2.380599952215661E-6]51.222311475717646):[&rate=2.380599952215661E-6]14.5961972495611):[&rate=2.380599952215661E-6]12.985428181733909):[&rate=2.380599952215661E-6]8.652672769194055,(22:[&rate=2.380599952215661E-6]104.85507448631122,(11:[&rate=2.380599952215661E-6]137.641675538284,2:[&rate=2.380599952215661E-6]130.641675538284):[&rate=2.380599952215661E-6]5.213398948027219):[&rate=2.380599952215661E-6]76.53051869695213):[&rate=2.380599952215661E-6]121.6296968228294,1:[&rate=2.380599952215661E-6]25.015290006092755);
tree STATE_42000 [&lnP=-41845.41511965257,joint=-41845.41511965257] = [&R] (((((21:[&rate=2.353161631306395E-6]104.81516604381625,((23:[&rate=2.353161631306395E-6]17.814312970608782,4:[&rate=2.353161631306395E-6]17.814312970608782):[&rate=2.353161631306395E-6]69.7050477459222,(((16:[&rate=2.353161631306395E-6]24.258749188583522,((6:[&rate=2.353161631306395E-6]11.067836747936823,13:[&rate=2.353161631306395E-6]20.067836747936823):[&rate=2.353161631306395E-6]2.2536318810520797,12:[&rate=2.353161631306395E-6]21.321468628988903):[&rate=2.353161631306395E-6]1.937280559594619):[&rate=2.353161631306395E-6]13.779723021695105,(17:[&rate=2.353161631306395E-6]32.50376964905484,14:[&rate=2.353161631306395E-6]20.50376964905484):[&rate=2.353161631306395E-6]17.53470256122379):[&rate=2.353161631306395E-6]13.448856202612461,(((5:[&rate=2.353161631306395E-6]1.2600004464402446,8:[&rate=2.353161631306395E-6]7.260000446440245):[&rate=2.353161631306395E-6]6.561075290046276,(15:[&rate=2.353161631306395E-6]17.947175682959024,(10:[&rate=2.353161631306395E-6]12.224057766930692,(7:[&rate=2.353161631306395E-6]4.488436906639453,9:[&rate=2.353161631306395E-6]8.488436906639453):[&rate=2.353161631306395E-6]0.7356208602912382):[&rate=2.353161631306395E-6]4.7231179160283325):[&rate=2.353161631306395E-6]0.8739000535274961):[&rate=2.353161631306395E-6]31.01834847299898,3:[&rate=2.353161631306395E-6]21.8394242094855):[&rate=2.353161631306395E-6]1.647904203405588):[&rate=2.353161631306395E-6]60.032032303639895):[&rate=2.353161631306395E-6]51.295805327285265):[&rate=2.353161631306395E-6]6.5883943791349395,19:[&rate=2.353161631306395E-6]102.40356042295119):[&rate=2.353161631306395E-6]31.485274169855643,(20:[&rate=2.353161631306395E-6]135.28775705678794,18:[&rate=2.353161631306395E-6]105.28775705678794):[&rate=2.353161631306395E-6]5.601077536018892):[&rate=2.353161631306395E-6]42.1912977577158,(11:[&rate=2.353161631306395E-6]165.73172433376715,(2:[&rate=2.353161631306395E-6]138.77270356511926,22:[&rate=2.353161631306395E-6]107.77270356511926):[&rate=2.353161631306395E-6]19.95902076864789):[&rate=2.353161631306395E-6]76.34840801675549):[&rate=2.353161631306395E-6]89.72445393201534,1:[&rate=2.353161631306395E-6]15.804586282537969);
tree STATE_43000 [&lnP=-41844.27467523419,joint=-41844.27467523419] = [&R] (((18:[&rate=2.276977449110569E-6]123.85373760739643,(((((23:[&rate=2.276977449110569E-6]11.279106344552332,4:[&rate=2.276977449110569E-6]11.279106344552332):[&rate=2.276977449110569E-6]87.5572564938891,((12:[&rate=2.276977449110569E-6]38.435603426542855,((17:[&rate=2.276977449110569E-6]20.03094531214162,(16:[&rate=2.276977449110569E-6]7.059589992842149,14:[&rate=2.276977449110569E-6]7.059589992842149):[&rate=2.276977449110569E-6]0.9713553192994695):[&rate=2.276977449110569E-6]26.415275224767733,(13:[&rate=2.276977449110569E-6]23.96583117893219,6:[&rate=2.276977449110569E-6]14.965831178932191):[&rate=2.276977449110569E-6]10.48038935797716):[&rate=2.276977449110569E-6]4.989382889633504):[&rate=2.276977449110569E-6]22.2016515211769,((((10:[&rate=2.276977449110569E-6]14.550416624419206,15:[&rate=2.276977449110569E-6]15.550416624419206):[&rate=2.276977449110569E-6]12.330496498767324,(5:[&rate=2.276977449110569E-6]0.6145898751098002,(9:[&rate=2.276977449110569E-6]7.306132414218993,8:[&rate=2.276977449110569E-6]6.306132414218993):[&rate=2.276977449110569E-6]0.30845746089080706):[&rate=2.276977449110569E-6]16.26632324807673):[&rate=2.276977449110569E-6]17.04959089939132,3:[&rate=2.276977449110569E-6]16.93050402257785):[&rate=2.276977449110569E-6]1.7668571184919557,7:[&rate=2.276977449110569E-6]38.697361141069806):[&rate=2.276977449110569E-6]14.939893806649948):[&rate=2.276977449110569E-6]61.19910789072168):[&rate=2.276977449110569E-6]42.5780493065956,21:[&rate=2.276977449110569E-6]107.41441214503703):[&rate=2.276977449110569E-6]8.433129701092781,19:[&rate=2.276977449110569E-6]106.84754184612981):[&rate=2.276977449110569E-6]24.971446698921056,20:[&rate=2.276977449110569E-6]138.81898854505087):[&rate=2.276977449110569E-6]15.034749062345554):[&rate=2.276977449110569E-6]30.39952887307672,(22:[&rate=2.276977449110569E-6]104.07354574756476,(2:[&rate=2.276977449110569E-6]117.58790192320032,11:[&rate=2.276977449110569E-6]124.58790192320032):[&rate=2.276977449110569E-6]17.485643824364445):[&rate=2.276977449110569E-6]101.17972073290838):[&rate=2.276977449110569E-6]79.530982793504,1:[&rate=2.276977449110569E-6]6.784249273977139);
tree STATE_44000 [&lnP=-41845.11780277175,joint=-41845.11780277175] = [&R] ((((21:[&rate=1.954580315077726E-6]139.40918889558384,(19:[&rate=1.954580315077726E-6]123.06001261779872,((23:[&rate=1.954580315077726E-6]5.861741813771978,4:[&rate=1.954580315077726E-6]5.861741813771978):[&rate=1.954580315077726E-6]133.68930535354752,(3:[&rate=1.954580315077726E-6]35.49031398013645,((((5:[&rate=1.954580315077726E-6]4.3213488172808034,8:[&rate=1.954580315077726E-6]10.321348817280803):[&rate=1.954580315077726E-6]1.227134237409917,9:[&rate=1.954580315077726E-6]12.54848305469072):[&rate=1.954580315077726E-6]3.0036607935590247,((15:[&rate=1.954580315077726E-6]13.909117274975365,7:[&rate=1.954580315077726E-6]5.909117274975365):[&rate=1.954580315077726E-6]2.358086075940051,10:[&rate=1.954580315077726E-6]15.267203350915416):[&rate=1.954580315077726E-6]3.284940497334329):[&rate=1.954580315077726E-6]10.538184466069527,(((12:[&rate=1.954580315077726E-6]1.3835704420938182,14:[&rate=1.954580315077726E-6]2.383570442093818):[&rate=1.954580315077726E-6]10.566961923934324,((17:[&rate=1.954580315077726E-6]19.43006951971139,16:[&rate=1.954580315077726E-6]7.430069519711392):[&rate=1.954580315077726E-6]3.2966580608174283,13:[&rate=1.954580315077726E-6]10.72672758052882):[&rate=1.954580315077726E-6]2.223804785499322):[&rate=1.954580315077726E-6]10.513588480708634,6:[&rate=1.954580315077726E-6]14.464120846736776):[&rate=1.954580315077726E-6]6.626207467582496):[&rate=1.954580315077726E-6]33.39998566581718):[&rate=1.954580315077726E-6]100.06073318718305):[&rate=1.954580315077726E-6]26.508965450479224):[&rate=1.954580315077726E-6]7.349176277785119):[&rate=1.954580315077726E-6]30.451101685020546,(18:[&rate=1.954580315077726E-6]133.06387088117313,20:[&rate=1.954580315077726E-6]163.06387088117313):[&rate=1.954580315077726E-6]4.7964196994312545):[&rate=1.954580315077726E-6]55.50621644557094,(22:[&rate=1.954580315077726E-6]102.83584112547067,(11:[&rate=1.954580315077726E-6]120.00869923636321,2:[&rate=1.954580315077726E-6]113.00869923636321):[&rate=1.954580315077726E-6]20.827141889107452):[&rate=1.954580315077726E-6]141.53066590070466):[&rate=1.954580315077726E-6]60.057723389791136,1:[&rate=1.954580315077726E-6]26.424230415966463);
tree STATE_45000 [&lnP=-41841.6268957106,joint=-41841.6268957106] = [&R] (((20:[&rate=2.317850473269751E-6]172.09299571120943,((19:[&rate=2.317850473269751E-6]133.58934982997096,(((23:[&rate=2.317850473269751E-6]3.2999163730850327,4:[&rate=2.317850473269751E-6]3.2999163730850327):[&rate=2.317850473269751E-6]96.72039238903287,(((15:[&rate=2.317850473269751E-6]29.014592600104343,((10:[&rate=2.317850473269751E-6]19.520696740427518,7:[&rate=2.317850473269751E-6]12.520696740427518):[&rate=2.317850473269751E-6]8.477023871212609,(8:[&rate=2.317850473269751E-6]21.3578810063297,(5:[&rate=2.317850473269751E-6]9.30362518374504,9:[&rate=2.317850473269751E-6]16.30362518374504):[&rate=2.317850473269751E-6]6.054255822584658):[&rate=2.317850473269751E-6]2.639839605310428):[&rate=2.317850473269751E-6]0.016871988464217225):[&rate=2.317850473269751E-6]21.467108702086044,3:[&rate=2.317850473269751E-6]22.481701302190388):[&rate=2.317850473269751E-6]1.131971581859176,(6:[&rate=2.317850473269751E-6]22.899621791656628,((12:[&rate=2.317850473269751E-6]11.000188018011904,((13:[&rate=2.317850473269751E-6]4.118225302379635,14:[&rate=2.317850473269751E-6]4.118225302379635):[&rate=2.317850473269751E-6]4.218069863684654,16:[&rate=2.317850473269751E-6]8.33629516606429):[&rate=2.317850473269751E-6]3.6638928519476153):[&rate=2.317850473269751E-6]0.7890935489067665,17:[&rate=2.317850473269751E-6]24.78928156691867):[&rate=2.317850473269751E-6]19.110340224737957):[&rate=2.317850473269751E-6]19.714051092392936):[&rate=2.317850473269751E-6]72.40663587806834):[&rate=2.317850473269751E-6]70.37775127037196,21:[&rate=2.317850473269751E-6]136.39806003248987):[&rate=2.317850473269751E-6]6.19128979748109):[&rate=2.317850473269751E-6]17.55305475384199,18:[&rate=2.317850473269751E-6]128.14240458381295):[&rate=2.317850473269751E-6]13.950591127396478):[&rate=2.317850473269751E-6]21.890786515476975,(2:[&rate=2.317850473269751E-6]106.6836095768006,(11:[&rate=2.317850473269751E-6]110.79615249279229,22:[&rate=2.317850473269751E-6]72.79615249279229):[&rate=2.317850473269751E-6]2.887457084008318):[&rate=2.317850473269751E-6]139.30017264988578):[&rate=2.317850473269751E-6]66.16998596334315,1:[&rate=2.317850473269751E-6]3.1537681900295524);
tree STATE_46000 [&lnP=-41846.160528403336,joint=-41846.160528403336] = [&R] (((20:[&rate=2.2220627727571915E-6]177.23647325883965,(18:[&rate=2.2220627727571915E-6]134.71623007509064,(((23:[&rate=2.2220627727571915E-6]13.555385353708303,4:[&rate=2.2220627727571915E-6]13.555385353708303):[&rate=2.2220627727571915E-6]79.00749323685581,(7:[&rate=2.2220627727571915E-6]42.9558602538673,(((9:[&rate=2.2220627727571915E-6]13.504133108246492,(10:[&rate=2.2220627727571915E-6]10.692390859343408,5:[&rate=2.2220627727571915E-6]0.6923908593434085):[&rate=2.2220627727571915E-6]5.811742248903084):[&rate=2.2220627727571915E-6]22.946893498848148,((((17:[&rate=2.2220627727571915E-6]28.668928017872112,(16:[&rate=2.2220627727571915E-6]9.627772193602759,14:[&rate=2.2220627727571915E-6]9.627772193602759):[&rate=2.2220627727571915E-6]7.041155824269353):[&rate=2.2220627727571915E-6]3.6738235163402564,(12:[&rate=2.2220627727571915E-6]18.097178269257054,13:[&rate=2.2220627727571915E-6]19.097178269257054):[&rate=2.2220627727571915E-6]1.2455732649553148):[&rate=2.2220627727571915E-6]4.225240199224579,6:[&rate=2.2220627727571915E-6]15.567991733436948):[&rate=2.2220627727571915E-6]12.79345618274737,(15:[&rate=2.2220627727571915E-6]7.726311889105336,8:[&rate=2.2220627727571915E-6]2.726311889105336):[&rate=2.2220627727571915E-6]29.635136027078982):[&rate=2.2220627727571915E-6]3.0895786909103222):[&rate=2.2220627727571915E-6]8.065549585100094,3:[&rate=2.2220627727571915E-6]20.516576192194734):[&rate=2.2220627727571915E-6]2.4392840616725664):[&rate=2.2220627727571915E-6]65.60701833669681):[&rate=2.2220627727571915E-6]94.79793482590208,(19:[&rate=2.2220627727571915E-6]144.30545408413727,21:[&rate=2.2220627727571915E-6]153.30545408413727):[&rate=2.2220627727571915E-6]0.05535933232891921):[&rate=2.2220627727571915E-6]13.35541665862445):[&rate=2.2220627727571915E-6]12.520243183749017):[&rate=2.2220627727571915E-6]24.498260866383276,(22:[&rate=2.2220627727571915E-6]80.69263894789466,(11:[&rate=2.2220627727571915E-6]106.38380083181478,2:[&rate=2.2220627727571915E-6]99.38380083181478):[&rate=2.2220627727571915E-6]12.308838116079883):[&rate=2.2220627727571915E-6]142.04209517732826):[&rate=2.2220627727571915E-6]83.29886612021329,1:[&rate=2.2220627727571915E-6]28.03360024543622);
tree STATE_47000 [&lnP=-41855.604957765645,joint=-41855.604957765645] = [&R] (((((21:[&rate=2.061606479448461E-6]157.80991929752253,((23:[&rate=2.061606479448461E-6]2.9711820306668173,4:[&rate=2.061606479448461E-6]2.9711820306668173):[&rate=2.061606479448461E-6]137.88799770299406,(5:[&rate=2.061606479448461E-6]38.01476083187953,((((6:[&rate=2.061606479448461E-6]8.245252245932363,13:[&rate=2.061606479448461E-6]17.245252245932363):[&rate=2.061606479448461E-6]8.411115140716717,(17:[&rate=2.061606479448461E-6]35.555268979320616,(12:[&rate=2.061606479448461E-6]12.772783012380042,(16:[&rate=2.061606479448461E-6]1.3422651697148513,14:[&rate=2.061606479448461E-6]1.3422651697148513):[&rate=2.061606479448461E-6]12.430517842665191):[&rate=2.061606479448461E-6]9.782485966940573):[&rate=2.061606479448461E-6]2.1010984073284646):[&rate=2.061606479448461E-6]17.33919758188452,((15:[&rate=2.061606479448461E-6]18.79630874219133,8:[&rate=2.061606479448461E-6]13.796308742191329):[&rate=2.061606479448461E-6]18.666647688450944,(7:[&rate=2.061606479448461E-6]16.30396342452937,10:[&rate=2.061606479448461E-6]23.30396342452937):[&rate=2.061606479448461E-6]13.158993006112901):[&rate=2.061606479448461E-6]5.532608537891328):[&rate=2.061606479448461E-6]3.21595737579932,(9:[&rate=2.061606479448461E-6]40.09031267759794,3:[&rate=2.061606479448461E-6]16.090312677597943):[&rate=2.061606479448461E-6]2.121209666734977):[&rate=2.061606479448461E-6]2.803238487546608):[&rate=2.061606479448461E-6]115.84441890178135):[&rate=2.061606479448461E-6]50.950739563861646):[&rate=2.061606479448461E-6]5.472325633217821,19:[&rate=2.061606479448461E-6]154.28224493074035):[&rate=2.061606479448461E-6]15.399974146045537,(18:[&rate=2.061606479448461E-6]122.18402453444162,20:[&rate=2.061606479448461E-6]152.18402453444162):[&rate=2.061606479448461E-6]24.498194542344265):[&rate=2.061606479448461E-6]10.52131370562006,(2:[&rate=2.061606479448461E-6]129.3476611441547,(11:[&rate=2.061606479448461E-6]114.80721237392247,22:[&rate=2.061606479448461E-6]76.80721237392247):[&rate=2.061606479448461E-6]21.54044877023223):[&rate=2.061606479448461E-6]109.85587163825124):[&rate=2.061606479448461E-6]99.1412566251102,1:[&rate=2.061606479448461E-6]29.344789407516146);
tree STATE_48000 [&lnP=-41863.20583024222,joint=-41863.20583024222] = [&R] ((1:[&rate=2.107515248000077E-6]16.853546999559853,(22:[&rate=2.107515248000077E-6]113.41204965717296,(11:[&rate=2.107515248000077E-6]142.99441352521694,2:[&rate=2.107515248000077E-6]135.99441352521694):[&rate=2.107515248000077E-6]8.417636131956016):[&rate=2.107515248000077E-6]181.4414973423869):[&rate=2.107515248000077E-6]0.6826011832918084,(20:[&rate=2.107515248000077E-6]198.31511173847076,(18:[&rate=2.107515248000077E-6]158.93412453524377,((21:[&rate=2.107515248000077E-6]144.35425213615918,((23:[&rate=2.107515248000077E-6]3.6924799192113937,4:[&rate=2.107515248000077E-6]3.6924799192113937):[&rate=2.107515248000077E-6]141.63152445849153,(((((8:[&rate=2.107515248000077E-6]13.376635844618335,10:[&rate=2.107515248000077E-6]17.376635844618335):[&rate=2.107515248000077E-6]22.93694544456416,15:[&rate=2.107515248000077E-6]41.313581289182494):[&rate=2.107515248000077E-6]6.500320324842519,3:[&rate=2.107515248000077E-6]19.813901614025013):[&rate=2.107515248000077E-6]0.22693408023967976,5:[&rate=2.107515248000077E-6]37.04083569426469):[&rate=2.107515248000077E-6]7.132721919861133,((((13:[&rate=2.107515248000077E-6]16.45229496412616,16:[&rate=2.107515248000077E-6]16.45229496412616):[&rate=2.107515248000077E-6]3.1965579874586574,((12:[&rate=2.107515248000077E-6]5.401864089615383,14:[&rate=2.107515248000077E-6]6.401864089615383):[&rate=2.107515248000077E-6]1.487953786365665,17:[&rate=2.107515248000077E-6]19.88981787598105):[&rate=2.107515248000077E-6]11.75903507560377):[&rate=2.107515248000077E-6]2.4955608417414403,6:[&rate=2.107515248000077E-6]13.144413793326258):[&rate=2.107515248000077E-6]23.208363609137493,(9:[&rate=2.107515248000077E-6]40.52104176250392,7:[&rate=2.107515248000077E-6]36.52104176250392):[&rate=2.107515248000077E-6]0.831735639959831):[&rate=2.107515248000077E-6]9.820780211662075):[&rate=2.107515248000077E-6]114.1504467635771):[&rate=2.107515248000077E-6]33.030247758456255):[&rate=2.107515248000077E-6]24.59863949171435,19:[&rate=2.107515248000077E-6]159.95289162787353):[&rate=2.107515248000077E-6]21.98123290737024):[&rate=2.107515248000077E-6]9.380987203226994):[&rate=2.107515248000077E-6]76.2210364443809);
tree STATE_49000 [&lnP=-41850.44320683513,joint=-41850.44320683513] = [&R] (((((21:[&rate=1.5194874571401678E-6]182.63428526007237,19:[&rate=1.5194874571401678E-6]173.63428526007237):[&rate=1.5194874571401678E-6]17.285072627630882,((23:[&rate=1.5194874571401678E-6]9.752098449339485,4:[&rate=1.5194874571401678E-6]9.752098449339485):[&rate=1.5194874571401678E-6]121.18596018490956,((((7:[&rate=1.5194874571401678E-6]11.729757700970556,15:[&rate=1.5194874571401678E-6]19.729757700970556):[&rate=1.5194874571401678E-6]20.253659008051937,9:[&rate=1.5194874571401678E-6]35.98341670902249):[&rate=1.5194874571401678E-6]11.943773974465529,(5:[&rate=1.5194874571401678E-6]33.65301407074217,(10:[&rate=1.5194874571401678E-6]25.650536531125567,8:[&rate=1.5194874571401678E-6]21.650536531125567):[&rate=1.5194874571401678E-6]18.0024775396166):[&rate=1.5194874571401678E-6]7.274176612745855):[&rate=1.5194874571401678E-6]16.283501518957863,(3:[&rate=1.5194874571401678E-6]38.4683826136377,((((12:[&rate=1.5194874571401678E-6]13.71799270630363,(14:[&rate=1.5194874571401678E-6]4.200473267777873,17:[&rate=1.5194874571401678E-6]16.200473267777873):[&rate=1.5194874571401678E-6]10.517519438525756):[&rate=1.5194874571401678E-6]10.175660266593777,13:[&rate=1.5194874571401678E-6]24.893652972897407):[&rate=1.5194874571401678E-6]1.9582767174443774,16:[&rate=1.5194874571401678E-6]26.851929690341784):[&rate=1.5194874571401678E-6]4.6330187624662145,6:[&rate=1.5194874571401678E-6]22.484948452808):[&rate=1.5194874571401678E-6]34.9834341608297):[&rate=1.5194874571401678E-6]1.7423095888081832):[&rate=1.5194874571401678E-6]86.72736643180316):[&rate=1.5194874571401678E-6]102.98129925345421):[&rate=1.5194874571401678E-6]24.170051564200435,(18:[&rate=1.5194874571401678E-6]188.9034537630829,20:[&rate=1.5194874571401678E-6]218.9034537630829):[&rate=1.5194874571401678E-6]3.1859556888207976):[&rate=1.5194874571401678E-6]18.825408660159212,(22:[&rate=1.5194874571401678E-6]154.0737741380385,(11:[&rate=1.5194874571401678E-6]156.89566697128896,2:[&rate=1.5194874571401678E-6]149.89566697128896):[&rate=1.5194874571401678E-6]35.17810716674953):[&rate=1.5194874571401678E-6]107.84104397402442):[&rate=1.5194874571401678E-6]52.31194093239952,1:[&rate=1.5194874571401678E-6]36.226759044462426);
tree STATE_50000 [&lnP=-41850.599677186176,joint=-41850.599677186176] = [&R] (((((21:[&rate=1.640350487489337E-6]131.45574278615112,19:[&rate=1.640350487489337E-6]122.45574278615112):[&rate=1.640350487489337E-6]33.94312736014393,((23:[&rate=1.640350487489337E-6]18.260174131377724,4:[&rate=1.640350487489337E-6]18.260174131377724):[&rate=1.640350487489337E-6]122.04020461441287,(((((7:[&rate=1.640350487489337E-6]12.653115002771735,5:[&rate=1.640350487489337E-6]9.653115002771735):[&rate=1.640350487489337E-6]8.192512186574113,15:[&rate=1.640350487489337E-6]28.845627189345848):[&rate=1.640350487489337E-6]7.2032519081037805,(10:[&rate=1.640350487489337E-6]24.13781785877032,(9:[&rate=1.640350487489337E-6]15.364243519639903,8:[&rate=1.640350487489337E-6]14.364243519639903):[&rate=1.640350487489337E-6]5.773574339130416):[&rate=1.640350487489337E-6]10.91106123867931):[&rate=1.640350487489337E-6]1.9709988727716805,((((16:[&rate=1.640350487489337E-6]2.689636398262305,14:[&rate=1.640350487489337E-6]2.689636398262305):[&rate=1.640350487489337E-6]4.265051422571336,17:[&rate=1.640350487489337E-6]18.95468782083364):[&rate=1.640350487489337E-6]14.142103712868582,13:[&rate=1.640350487489337E-6]21.096791533702223):[&rate=1.640350487489337E-6]1.913838456492691,(12:[&rate=1.640350487489337E-6]16.157983814219605,6:[&rate=1.640350487489337E-6]8.157983814219605):[&rate=1.640350487489337E-6]5.852646175975309):[&rate=1.640350487489337E-6]15.009247980026394):[&rate=1.640350487489337E-6]52.375157866041455,3:[&rate=1.640350487489337E-6]62.395035836262764):[&rate=1.640350487489337E-6]73.90534290952783):[&rate=1.640350487489337E-6]59.09849140050446):[&rate=1.640350487489337E-6]5.446927107288445,(18:[&rate=1.640350487489337E-6]138.3706472813001,20:[&rate=1.640350487489337E-6]168.3706472813001):[&rate=1.640350487489337E-6]0.47514997228338984):[&rate=1.640350487489337E-6]31.226031146918046,(2:[&rate=1.640350487489337E-6]212.45166510621996,(11:[&rate=1.640350487489337E-6]162.25385741654566,22:[&rate=1.640350487489337E-6]124.25385741654566):[&rate=1.640350487489337E-6]57.197807689674306):[&rate=1.640350487489337E-6]39.62016329428158):[&rate=1.640350487489337E-6]70.9282177017406,1:[&rate=1.640350487489337E-6]14.000046102242152);
tree STATE_51000 [&lnP=-41854.52194218865,joint=-41854.52194218865] = [&R] (((((21:[&rate=1.8317282830108276E-6]135.3776559789357,19:[&rate=1.8317282830108276E-6]126.3776559789357):[&rate=1.8317282830108276E-6]28.032799716502637,((23:[&rate=1.8317282830108276E-6]20.328224093737163,4:[&rate=1.8317282830108276E-6]20.328224093737163):[&rate=1.8317282830108276E-6]88.75200834386845,((9:[&rate=1.8317282830108276E-6]51.31112594407904,3:[&rate=1.8317282830108276E-6]27.311125944079038):[&rate=1.8317282830108276E-6]0.6589636418737967,((8:[&rate=1.8317282830108276E-6]22.85762435743939,(10:[&rate=1.8317282830108276E-6]15.411860169299072,5:[&rate=1.8317282830108276E-6]5.4118601692990715):[&rate=1.8317282830108276E-6]11.44576418814032):[&rate=1.8317282830108276E-6]26.648344804059477,((((14:[&rate=1.8317282830108276E-6]8.608430267620534,16:[&rate=1.8317282830108276E-6]8.608430267620534):[&rate=1.8317282830108276E-6]18.772932058121093,(17:[&rate=1.8317282830108276E-6]38.334632079277995,12:[&rate=1.8317282830108276E-6]25.334632079277995):[&rate=1.8317282830108276E-6]1.0467302464636319):[&rate=1.8317282830108276E-6]16.09894019401633,(13:[&rate=1.8317282830108276E-6]35.67678120293329,6:[&rate=1.8317282830108276E-6]26.67678120293329):[&rate=1.8317282830108276E-6]7.803521316824664):[&rate=1.8317282830108276E-6]5.599317859790993,(7:[&rate=1.8317282830108276E-6]11.813811871078272,15:[&rate=1.8317282830108276E-6]19.813811871078272):[&rate=1.8317282830108276E-6]29.265808508470677):[&rate=1.8317282830108276E-6]5.426348781949919):[&rate=1.8317282830108276E-6]1.4641204244539665):[&rate=1.8317282830108276E-6]77.11014285165278):[&rate=1.8317282830108276E-6]88.33022325783273):[&rate=1.8317282830108276E-6]54.09758083538364,(18:[&rate=1.8317282830108276E-6]180.10004476870552,20:[&rate=1.8317282830108276E-6]210.10004476870552):[&rate=1.8317282830108276E-6]5.407991762116467):[&rate=1.8317282830108276E-6]24.728811485111237,(11:[&rate=1.8317282830108276E-6]184.2223871760602,(22:[&rate=1.8317282830108276E-6]123.17878998829349,2:[&rate=1.8317282830108276E-6]154.1787899882935):[&rate=1.8317282830108276E-6]23.04359718776672):[&rate=1.8317282830108276E-6]115.01446083987301):[&rate=1.8317282830108276E-6]55.061575986381456,1:[&rate=1.8317282830108276E-6]38.298424002314675);
tree STATE_52000 [&lnP=-41848.941596085155,joint=-41848.941596085155] = [&R] (((22:[&rate=1.5945765578018737E-6]162.2605800116913,(11:[&rate=1.5945765578018737E-6]172.47718242525823,2:[&rate=1.5945765578018737E-6]165.47718242525823):[&rate=1.5945765578018737E-6]27.78339758643307):[&rate=1.5945765578018737E-6]84.05880906624512,(((((23:[&rate=1.5945765578018737E-6]12.316573391743752,4:[&rate=1.5945765578018737E-6]12.316573391743752):[&rate=1.5945765578018737E-6]112.23721734239973,(((6:[&rate=1.5945765578018737E-6]33.123382023042566,((((14:[&rate=1.5945765578018737E-6]0.666924367204274,16:[&rate=1.5945765578018737E-6]0.666924367204274):[&rate=1.5945765578018737E-6]26.797764095764357,17:[&rate=1.5945765578018737E-6]39.46468846296863):[&rate=1.5945765578018737E-6]6.185052037800034,13:[&rate=1.5945765578018737E-6]33.649740500768665):[&rate=1.5945765578018737E-6]5.121995692808376,12:[&rate=1.5945765578018737E-6]37.77173619357704):[&rate=1.5945765578018737E-6]3.351645829465525):[&rate=1.5945765578018737E-6]21.53141044607196,((5:[&rate=1.5945765578018737E-6]0.42432553203174095,(8:[&rate=1.5945765578018737E-6]0.3965639588842862,10:[&rate=1.5945765578018737E-6]4.396563958884286):[&rate=1.5945765578018737E-6]6.027761573147455):[&rate=1.5945765578018737E-6]51.205021582330176,3:[&rate=1.5945765578018737E-6]34.62934711436192):[&rate=1.5945765578018737E-6]1.0254453547526055):[&rate=1.5945765578018737E-6]0.47369482777371275,((7:[&rate=1.5945765578018737E-6]22.062472046419686,9:[&rate=1.5945765578018737E-6]26.062472046419686):[&rate=1.5945765578018737E-6]9.448172316666849,15:[&rate=1.5945765578018737E-6]39.510644363086534):[&rate=1.5945765578018737E-6]24.617842933801704):[&rate=1.5945765578018737E-6]84.42530343725525):[&rate=1.5945765578018737E-6]66.57371635658495,21:[&rate=1.5945765578018737E-6]157.12750709072844):[&rate=1.5945765578018737E-6]16.691652564441,19:[&rate=1.5945765578018737E-6]164.81915965516944):[&rate=1.5945765578018737E-6]23.10441584979972,(18:[&rate=1.5945765578018737E-6]158.88523679582556,20:[&rate=1.5945765578018737E-6]188.88523679582556):[&rate=1.5945765578018737E-6]6.038338709143602):[&rate=1.5945765578018737E-6]30.395813572967256):[&rate=1.5945765578018737E-6]35.20580516488047,1:[&rate=1.5945765578018737E-6]3.5251942428168945);
tree STATE_53000 [&lnP=-41857.80959141389,joint=-41857.80959141389] = [&R] (((22:[&rate=1.6793394713543318E-6]164.90962804555025,(11:[&rate=1.6793394713543318E-6]166.42322908617362,2:[&rate=1.6793394713543318E-6]159.42322908617362):[&rate=1.6793394713543318E-6]36.48639895937663):[&rate=1.6793394713543318E-6]72.18323189224307,(((19:[&rate=1.6793394713543318E-6]133.43840218241442,((23:[&rate=1.6793394713543318E-6]6.2286101974869865,4:[&rate=1.6793394713543318E-6]6.2286101974869865):[&rate=1.6793394713543318E-6]143.25927788329773,(((7:[&rate=1.6793394713543318E-6]33.00808413608718,9:[&rate=1.6793394713543318E-6]37.00808413608718):[&rate=1.6793394713543318E-6]15.045141267762503,((8:[&rate=1.6793394713543318E-6]31.632934043697986,15:[&rate=1.6793394713543318E-6]36.632934043697986):[&rate=1.6793394713543318E-6]19.01605912221811,(13:[&rate=1.6793394713543318E-6]31.905861609116748,((((14:[&rate=1.6793394713543318E-6]6.981367075353614,17:[&rate=1.6793394713543318E-6]18.981367075353614):[&rate=1.6793394713543318E-6]9.224910010123299,16:[&rate=1.6793394713543318E-6]16.206277085476913):[&rate=1.6793394713543318E-6]0.7183777010953847,12:[&rate=1.6793394713543318E-6]15.924654786572297):[&rate=1.6793394713543318E-6]13.397146753246425,6:[&rate=1.6793394713543318E-6]21.321801539818722):[&rate=1.6793394713543318E-6]1.584060069298026):[&rate=1.6793394713543318E-6]23.743131556799348):[&rate=1.6793394713543318E-6]0.4042322379335843):[&rate=1.6793394713543318E-6]8.111821110131942,(3:[&rate=1.6793394713543318E-6]31.448851199404245,(5:[&rate=1.6793394713543318E-6]21.198031794116055,10:[&rate=1.6793394713543318E-6]31.198031794116055):[&rate=1.6793394713543318E-6]27.25081940528819):[&rate=1.6793394713543318E-6]4.7161953145773765):[&rate=1.6793394713543318E-6]109.3228415668031):[&rate=1.6793394713543318E-6]26.950514101629693):[&rate=1.6793394713543318E-6]33.90947217656404,21:[&rate=1.6793394713543318E-6]176.34787435897846):[&rate=1.6793394713543318E-6]14.216499111990913,(20:[&rate=1.6793394713543318E-6]173.4756588352814,18:[&rate=1.6793394713543318E-6]143.4756588352814):[&rate=1.6793394713543318E-6]15.088714635687978):[&rate=1.6793394713543318E-6]27.52848646682395):[&rate=1.6793394713543318E-6]47.43396205589818,1:[&rate=1.6793394713543318E-6]6.526821993691499);
tree STATE_54000 [&lnP=-41863.30947495199,joint=-41863.30947495199] = [&R] ((((22:[&rate=1.319660624784988E-6]176.7858299663002,11:[&rate=1.319660624784988E-6]214.7858299663002):[&rate=1.319660624784988E-6]41.11565840880448,2:[&rate=1.319660624784988E-6]248.9014883751047):[&rate=1.319660624784988E-6]146.04414133350957,1:[&rate=1.319660624784988E-6]85.94562970861426):[&rate=1.319660624784988E-6]31.102270159866293,(18:[&rate=1.319660624784988E-6]282.16898907194,(20:[&rate=1.319660624784988E-6]290.0282332942222,((19:[&rate=1.319660624784988E-6]189.78222129426285,21:[&rate=1.319660624784988E-6]198.78222129426285):[&rate=1.319660624784988E-6]28.95725534494477,((23:[&rate=1.319660624784988E-6]19.940254475879378,4:[&rate=1.319660624784988E-6]19.940254475879378):[&rate=1.319660624784988E-6]134.64479017621215,(((17:[&rate=1.319660624784988E-6]41.18099000939131,(((16:[&rate=1.319660624784988E-6]1.6996576147152638,14:[&rate=1.319660624784988E-6]1.6996576147152638):[&rate=1.319660624784988E-6]20.86312715541517,12:[&rate=1.319660624784988E-6]21.562784770130435):[&rate=1.319660624784988E-6]1.1811377492719473,6:[&rate=1.319660624784988E-6]14.743922519402382):[&rate=1.319660624784988E-6]5.437067489988927):[&rate=1.319660624784988E-6]11.006362696920512,13:[&rate=1.319660624784988E-6]40.18735270631182):[&rate=1.319660624784988E-6]64.59496609912782,((8:[&rate=1.319660624784988E-6]37.14897134780042,9:[&rate=1.319660624784988E-6]38.14897134780042):[&rate=1.319660624784988E-6]36.66831054957823,((3:[&rate=1.319660624784988E-6]26.486060091936963,((5:[&rate=1.319660624784988E-6]9.284364651561717,15:[&rate=1.319660624784988E-6]20.284364651561717):[&rate=1.319660624784988E-6]23.05266690155114,10:[&rate=1.319660624784988E-6]42.33703155311286):[&rate=1.319660624784988E-6]11.149028538824105):[&rate=1.319660624784988E-6]2.787641039792362,7:[&rate=1.319660624784988E-6]49.273701131729325):[&rate=1.319660624784988E-6]21.543580765649324):[&rate=1.319660624784988E-6]25.965036908060995):[&rate=1.319660624784988E-6]73.8027258466519):[&rate=1.319660624784988E-6]107.15443198711608):[&rate=1.319660624784988E-6]64.2887566550146):[&rate=1.319660624784988E-6]22.1407557777178):[&rate=1.319660624784988E-6]61.87891079654054);
tree STATE_55000 [&lnP=-41865.47756513055,joint=-41865.47756513055] = [&R] (((18:[&rate=1.143741087977627E-6]218.9373613885491,(20:[&rate=1.143741087977627E-6]240.31251427059112,((19:[&rate=1.143741087977627E-6]200.50405385257852,21:[&rate=1.143741087977627E-6]209.50405385257852):[&rate=1.143741087977627E-6]14.475410761174658,((23:[&rate=1.143741087977627E-6]12.48671339905112,4:[&rate=1.143741087977627E-6]12.48671339905112):[&rate=1.143741087977627E-6]155.68230948015267,(((9:[&rate=1.143741087977627E-6]44.32642217768892,((3:[&rate=1.143741087977627E-6]14.889627685184664,10:[&rate=1.143741087977627E-6]41.889627685184664):[&rate=1.143741087977627E-6]4.559063150348763,((5:[&rate=1.143741087977627E-6]0.4392271801681744,8:[&rate=1.143741087977627E-6]6.439227180168174):[&rate=1.143741087977627E-6]33.452003696364265,7:[&rate=1.143741087977627E-6]36.89123087653244):[&rate=1.143741087977627E-6]2.5574599590009868):[&rate=1.143741087977627E-6]0.8777313421554922):[&rate=1.143741087977627E-6]48.140554939257036,15:[&rate=1.143741087977627E-6]96.46697711694596):[&rate=1.143741087977627E-6]18.846297532448318,((17:[&rate=1.143741087977627E-6]65.83697764865826,((12:[&rate=1.143741087977627E-6]48.19813474760784,13:[&rate=1.143741087977627E-6]49.19813474760784):[&rate=1.143741087977627E-6]0.7558335638569176,(16:[&rate=1.143741087977627E-6]8.802803705796844,14:[&rate=1.143741087977627E-6]8.802803705796844):[&rate=1.143741087977627E-6]41.151164605667915):[&rate=1.143741087977627E-6]3.8830093371935064):[&rate=1.143741087977627E-6]17.312755147014485,6:[&rate=1.143741087977627E-6]62.14973279567275):[&rate=1.143741087977627E-6]44.163541853721526):[&rate=1.143741087977627E-6]76.85574822980952):[&rate=1.143741087977627E-6]89.81044173454939):[&rate=1.143741087977627E-6]18.333049656837943):[&rate=1.143741087977627E-6]8.624847117957984):[&rate=1.143741087977627E-6]22.681190315773733,((22:[&rate=1.143741087977627E-6]177.96414916163664,11:[&rate=1.143741087977627E-6]215.96414916163664):[&rate=1.143741087977627E-6]2.5621967402627774,2:[&rate=1.143741087977627E-6]211.52634590189942):[&rate=1.143741087977627E-6]112.09220580242342):[&rate=1.143741087977627E-6]31.463899270612217,1:[&rate=1.143741087977627E-6]46.08245097493506);
tree STATE_56000 [&lnP=-41868.20936360694,joint=-41868.20936360694] = [&R] ((1:[&rate=1.2178368725500701E-6]78.3894636697865,((11:[&rate=1.2178368725500701E-6]270.5720792916222,2:[&rate=1.2178368725500701E-6]263.5720792916222):[&rate=1.2178368725500701E-6]21.483009363348742,22:[&rate=1.2178368725500701E-6]254.05508865497092):[&rate=1.2178368725500701E-6]102.33437501481558):[&rate=1.2178368725500701E-6]72.06022402703132,(20:[&rate=1.2178368725500701E-6]353.7916775391378,(18:[&rate=1.2178368725500701E-6]286.52048080225916,((19:[&rate=1.2178368725500701E-6]254.84214605578637,21:[&rate=1.2178368725500701E-6]263.8421460557864):[&rate=1.2178368725500701E-6]16.679174062640072,((23:[&rate=1.2178368725500701E-6]7.020268349291484,4:[&rate=1.2178368725500701E-6]7.020268349291484):[&rate=1.2178368725500701E-6]183.5158064210065,(((((5:[&rate=1.2178368725500701E-6]3.1352268798826692,8:[&rate=1.2178368725500701E-6]9.13522687988267):[&rate=1.2178368725500701E-6]36.2151746858443,9:[&rate=1.2178368725500701E-6]46.35040156572697):[&rate=1.2178368725500701E-6]10.287672722101789,15:[&rate=1.2178368725500701E-6]60.63807428782876):[&rate=1.2178368725500701E-6]24.525327909131747,((10:[&rate=1.2178368725500701E-6]34.98275835015029,7:[&rate=1.2178368725500701E-6]27.98275835015029):[&rate=1.2178368725500701E-6]47.23860371259177,3:[&rate=1.2178368725500701E-6]55.22136206274206):[&rate=1.2178368725500701E-6]1.9420401342184448):[&rate=1.2178368725500701E-6]3.2983842285797493,((12:[&rate=1.2178368725500701E-6]41.10580190456467,(6:[&rate=1.2178368725500701E-6]15.368554344417575,13:[&rate=1.2178368725500701E-6]24.368554344417575):[&rate=1.2178368725500701E-6]17.737247560147097):[&rate=1.2178368725500701E-6]31.930767460540594,(17:[&rate=1.2178368725500701E-6]75.79867406720412,(16:[&rate=1.2178368725500701E-6]2.653028516130881,14:[&rate=1.2178368725500701E-6]2.653028516130881):[&rate=1.2178368725500701E-6]61.14564555107324):[&rate=1.2178368725500701E-6]10.237895297901147):[&rate=1.2178368725500701E-6]14.425217060434989):[&rate=1.2178368725500701E-6]126.07428834475772):[&rate=1.2178368725500701E-6]123.98524534812847):[&rate=1.2178368725500701E-6]37.99916068383271):[&rate=1.2178368725500701E-6]37.271196736878665):[&rate=1.2178368725500701E-6]53.658010157679996);
tree STATE_57000 [&lnP=-41868.487603287205,joint=-41868.487603287205] = [&R] ((1:[&rate=1.3920029561915632E-6]91.71365810470309,((11:[&rate=1.3920029561915632E-6]205.68457348138142,22:[&rate=1.3920029561915632E-6]167.68457348138142):[&rate=1.3920029561915632E-6]9.688888704052914,2:[&rate=1.3920029561915632E-6]208.37346218543433):[&rate=1.3920029561915632E-6]192.34019591926875):[&rate=1.3920029561915632E-6]52.579865835162934,(((((23:[&rate=1.3920029561915632E-6]1.1013371949178392,4:[&rate=1.3920029561915632E-6]1.1013371949178392):[&rate=1.3920029561915632E-6]186.5879896342664,((7:[&rate=1.3920029561915632E-6]33.703216815970535,(15:[&rate=1.3920029561915632E-6]29.69700354653559,9:[&rate=1.3920029561915632E-6]25.69700354653559):[&rate=1.3920029561915632E-6]12.006213269434944):[&rate=1.3920029561915632E-6]46.489858778114666,(((12:[&rate=1.3920029561915632E-6]42.71015754052852,((16:[&rate=1.3920029561915632E-6]5.7358538164145365,14:[&rate=1.3920029561915632E-6]5.7358538164145365):[&rate=1.3920029561915632E-6]37.23652088525961,(6:[&rate=1.3920029561915632E-6]11.643965732561732,13:[&rate=1.3920029561915632E-6]20.643965732561732):[&rate=1.3920029561915632E-6]22.328408969112417):[&rate=1.3920029561915632E-6]0.7377828388543719):[&rate=1.3920029561915632E-6]18.68229742400083,17:[&rate=1.3920029561915632E-6]74.39245496452935):[&rate=1.3920029561915632E-6]14.642600485071853,(3:[&rate=1.3920029561915632E-6]35.85952447460515,(10:[&rate=1.3920029561915632E-6]45.87950602952409,(5:[&rate=1.3920029561915632E-6]7.138308737593501,8:[&rate=1.3920029561915632E-6]13.138308737593501):[&rate=1.3920029561915632E-6]28.741197291930586):[&rate=1.3920029561915632E-6]16.980018445081065):[&rate=1.3920029561915632E-6]13.17553097499605):[&rate=1.3920029561915632E-6]11.158020144483999):[&rate=1.3920029561915632E-6]123.49625123509904):[&rate=1.3920029561915632E-6]127.65706528737795,21:[&rate=1.3920029561915632E-6]281.3463921165622):[&rate=1.3920029561915632E-6]8.737522316287311,19:[&rate=1.3920029561915632E-6]281.0839144328495):[&rate=1.3920029561915632E-6]51.8131463445186,(20:[&rate=1.3920029561915632E-6]302.20510326286274,18:[&rate=1.3920029561915632E-6]272.20510326286274):[&rate=1.3920029561915632E-6]37.69195751450536):[&rate=1.3920029561915632E-6]61.39646316249792);
tree STATE_58000 [&lnP=-41860.73123848347,joint=-41860.73123848347] = [&R] ((1:[&rate=1.115340239586205E-6]89.89352075385966,((11:[&rate=1.115340239586205E-6]256.938789989123,2:[&rate=1.115340239586205E-6]249.938789989123):[&rate=1.115340239586205E-6]55.742218137468285,22:[&rate=1.115340239586205E-6]274.6810081265913):[&rate=1.115340239586205E-6]93.21251262726838):[&rate=1.115340239586205E-6]64.39424150912765,((20:[&rate=1.115340239586205E-6]295.61756019415566,18:[&rate=1.115340239586205E-6]265.61756019415566):[&rate=1.115340239586205E-6]30.60951297519523,(((23:[&rate=1.115340239586205E-6]21.793502002667687,4:[&rate=1.115340239586205E-6]21.793502002667687):[&rate=1.115340239586205E-6]140.8512736726796,(((13:[&rate=1.115340239586205E-6]27.790711619383515,(17:[&rate=1.115340239586205E-6]21.644914355593666,(16:[&rate=1.115340239586205E-6]7.245019221019316,14:[&rate=1.115340239586205E-6]7.245019221019316):[&rate=1.115340239586205E-6]2.3998951345743507):[&rate=1.115340239586205E-6]18.14579726378985):[&rate=1.115340239586205E-6]31.087291648994366,(12:[&rate=1.115340239586205E-6]56.26508715979142,6:[&rate=1.115340239586205E-6]48.26508715979142):[&rate=1.115340239586205E-6]1.612916108586461):[&rate=1.115340239586205E-6]23.05861415715843,(7:[&rate=1.115340239586205E-6]73.14686572647472,((((10:[&rate=1.115340239586205E-6]30.60765635419137,(8:[&rate=1.115340239586205E-6]12.670227592103775,15:[&rate=1.115340239586205E-6]17.670227592103775):[&rate=1.115340239586205E-6]13.937428762087595):[&rate=1.115340239586205E-6]13.811346294939035,5:[&rate=1.115340239586205E-6]34.419002649130405):[&rate=1.115340239586205E-6]9.888140834694369,9:[&rate=1.115340239586205E-6]51.307143483824774):[&rate=1.115340239586205E-6]22.526967933094653,3:[&rate=1.115340239586205E-6]49.83411141691943):[&rate=1.115340239586205E-6]3.312754309555288):[&rate=1.115340239586205E-6]0.7897516990615969):[&rate=1.115340239586205E-6]104.70815824981098):[&rate=1.115340239586205E-6]146.55614635545513,(21:[&rate=1.115340239586205E-6]273.7649004359025,19:[&rate=1.115340239586205E-6]264.7649004359025):[&rate=1.115340239586205E-6]1.4360215948998984):[&rate=1.115340239586205E-6]53.02615113854847):[&rate=1.115340239586205E-6]85.06068909363643);
tree STATE_59000 [&lnP=-41855.12201113452,joint=-41855.12201113452] = [&R] ((((18:[&rate=1.5331535148460073E-6]189.23494281508698,20:[&rate=1.5331535148460073E-6]219.23494281508698):[&rate=1.5331535148460073E-6]26.61156540121874,(((23:[&rate=1.5331535148460073E-6]14.667890250983923,4:[&rate=1.5331535148460073E-6]14.667890250983923):[&rate=1.5331535148460073E-6]95.70536039476204,(((((((16:[&rate=1.5331535148460073E-6]8.45385521343529,12:[&rate=1.5331535148460073E-6]7.45385521343529):[&rate=1.5331535148460073E-6]6.526716978986755,6:[&rate=1.5331535148460073E-6]5.980572192422045):[&rate=1.5331535148460073E-6]2.1853460559404922,14:[&rate=1.5331535148460073E-6]17.165918248362537):[&rate=1.5331535148460073E-6]16.62499770817321,17:[&rate=1.5331535148460073E-6]45.79091595653575):[&rate=1.5331535148460073E-6]1.8971339650784387,13:[&rate=1.5331535148460073E-6]35.68804992161419):[&rate=1.5331535148460073E-6]26.688385229309198,(10:[&rate=1.5331535148460073E-6]39.625342317756626,((8:[&rate=1.5331535148460073E-6]19.758499862230465,15:[&rate=1.5331535148460073E-6]24.758499862230465):[&rate=1.5331535148460073E-6]6.617373578846504,5:[&rate=1.5331535148460073E-6]20.37587344107697):[&rate=1.5331535148460073E-6]9.249468876679657):[&rate=1.5331535148460073E-6]21.75109283316676):[&rate=1.5331535148460073E-6]1.9279774149621574,((7:[&rate=1.5331535148460073E-6]40.58999959809851,3:[&rate=1.5331535148460073E-6]20.589999598098508):[&rate=1.5331535148460073E-6]2.201336965847588,9:[&rate=1.5331535148460073E-6]46.791336563946096):[&rate=1.5331535148460073E-6]13.513076001939446):[&rate=1.5331535148460073E-6]70.06883807986043):[&rate=1.5331535148460073E-6]108.99721748567717,(19:[&rate=1.5331535148460073E-6]166.43994583496232,21:[&rate=1.5331535148460073E-6]175.43994583496232):[&rate=1.5331535148460073E-6]9.930522296460822):[&rate=1.5331535148460073E-6]62.476040084882584):[&rate=1.5331535148460073E-6]20.718292500971017,((2:[&rate=1.5331535148460073E-6]187.04028751421833,22:[&rate=1.5331535148460073E-6]156.04028751421833):[&rate=1.5331535148460073E-6]21.95878908074519,11:[&rate=1.5331535148460073E-6]215.99907659496353):[&rate=1.5331535148460073E-6]109.56572412231321):[&rate=1.5331535148460073E-6]26.919313720490265,1:[&rate=1.5331535148460073E-6]36.484114437767005);
tree STATE_60000 [&lnP=-41857.69121395237,joint=-41857.69121395237] = [&R] ((((20:[&rate=1.5617616395308301E-6]231.52941777038637,18:[&rate=1.5617616395308301E-6]201.52941777038637):[&rate=1.5617616395308301E-6]3.0121443417714886,(((23:[&rate=1.5617616395308301E-6]3.0542596423419894,4:[&rate=1.5617616395308301E-6]3.0542596423419894):[&rate=1.5617616395308301E-6]167.17572891066033,(3:[&rate=1.5617616395308301E-6]81.0368719355638,(((9:[&rate=1.5617616395308301E-6]39.72305131701031,(10:[&rate=1.5617616395308301E-6]26.70191594303307,15:[&rate=1.5617616395308301E-6]27.70191594303307):[&rate=1.5617616395308301E-6]16.021135373977238):[&rate=1.5617616395308301E-6]1.5526024915603784,((7:[&rate=1.5617616395308301E-6]28.354973894682345,8:[&rate=1.5617616395308301E-6]31.354973894682345):[&rate=1.5617616395308301E-6]4.585090687135327,5:[&rate=1.5617616395308301E-6]29.940064581817673):[&rate=1.5617616395308301E-6]4.335589226753015):[&rate=1.5617616395308301E-6]39.4533873825147,(6:[&rate=1.5617616395308301E-6]22.98836942409855,(((13:[&rate=1.5617616395308301E-6]6.419946222259249,17:[&rate=1.5617616395308301E-6]18.41994622225925):[&rate=1.5617616395308301E-6]1.2251101738856924,12:[&rate=1.5617616395308301E-6]6.645056396144941):[&rate=1.5617616395308301E-6]16.13181305847954,(16:[&rate=1.5617616395308301E-6]15.946177298584985,14:[&rate=1.5617616395308301E-6]15.946177298584985):[&rate=1.5617616395308301E-6]7.830692156039497):[&rate=1.5617616395308301E-6]8.211499969474069):[&rate=1.5617616395308301E-6]52.740671766986836):[&rate=1.5617616395308301E-6]24.30783074447841):[&rate=1.5617616395308301E-6]85.19311661743853):[&rate=1.5617616395308301E-6]46.02118243989989,(19:[&rate=1.5617616395308301E-6]171.58762788706127,21:[&rate=1.5617616395308301E-6]180.58762788706127):[&rate=1.5617616395308301E-6]1.6635431058409438):[&rate=1.5617616395308301E-6]54.290391119255645):[&rate=1.5617616395308301E-6]45.85078220382627,((11:[&rate=1.5617616395308301E-6]158.47110210797078,22:[&rate=1.5617616395308301E-6]120.47110210797078):[&rate=1.5617616395308301E-6]7.6111023851490245,2:[&rate=1.5617616395308301E-6]159.0822044931198):[&rate=1.5617616395308301E-6]173.31013982286433):[&rate=1.5617616395308301E-6]4.455232537341601,1:[&rate=1.5617616395308301E-6]27.847576853325734);
tree STATE_61000 [&lnP=-41861.20360649794,joint=-41861.20360649794] = [&R] ((((22:[&rate=1.9573628105485174E-6]169.51891608012622,2:[&rate=1.9573628105485174E-6]200.51891608012622):[&rate=1.9573628105485174E-6]2.2453522626504707,11:[&rate=1.9573628105485174E-6]209.7642683427767):[&rate=1.9573628105485174E-6]113.66644709560182,(((19:[&rate=1.9573628105485174E-6]172.89118376990686,(21:[&rate=1.9573628105485174E-6]176.35006029257227,((23:[&rate=1.9573628105485174E-6]11.646566326315828,4:[&rate=1.9573628105485174E-6]11.646566326315828):[&rate=1.9573628105485174E-6]148.2498646210534,(((6:[&rate=1.9573628105485174E-6]51.371841384074315,13:[&rate=1.9573628105485174E-6]60.371841384074315):[&rate=1.9573628105485174E-6]4.559608674078163,((17:[&rate=1.9573628105485174E-6]24.324016142979957,14:[&rate=1.9573628105485174E-6]12.324016142979957):[&rate=1.9573628105485174E-6]21.44811784144015,(12:[&rate=1.9573628105485174E-6]24.025796281441366,16:[&rate=1.9573628105485174E-6]25.025796281441366):[&rate=1.9573628105485174E-6]8.746337702978742):[&rate=1.9573628105485174E-6]31.15931607373237):[&rate=1.9573628105485174E-6]37.88831056686115,((15:[&rate=1.9573628105485174E-6]45.768947914178256,(((10:[&rate=1.9573628105485174E-6]21.415732762495225,9:[&rate=1.9573628105485174E-6]18.415732762495225):[&rate=1.9573628105485174E-6]1.5472281005911768,8:[&rate=1.9573628105485174E-6]18.9629608630864):[&rate=1.9573628105485174E-6]10.20868207123143,(5:[&rate=1.9573628105485174E-6]17.57092488736484,7:[&rate=1.9573628105485174E-6]20.57092488736484):[&rate=1.9573628105485174E-6]5.600718046952991):[&rate=1.9573628105485174E-6]11.597304979860425):[&rate=1.9573628105485174E-6]41.610373657874575,3:[&rate=1.9573628105485174E-6]59.37932157205283):[&rate=1.9573628105485174E-6]15.440439052960798):[&rate=1.9573628105485174E-6]81.0766703223556):[&rate=1.9573628105485174E-6]50.45362934520304):[&rate=1.9573628105485174E-6]5.541123477334594):[&rate=1.9573628105485174E-6]42.924334114620905,18:[&rate=1.9573628105485174E-6]192.81551788452776):[&rate=1.9573628105485174E-6]5.311695879004844,20:[&rate=1.9573628105485174E-6]228.1272137635326):[&rate=1.9573628105485174E-6]36.303501674845904):[&rate=1.9573628105485174E-6]33.84220444502654,1:[&rate=1.9573628105485174E-6]41.27291988340505);
tree STATE_62000 [&lnP=-41851.9324551206,joint=-41851.9324551206] = [&R] ((((2:[&rate=1.6744031278090275E-6]169.73510768127642,11:[&rate=1.6744031278090275E-6]176.73510768127642):[&rate=1.6744031278090275E-6]15.827681450555872,22:[&rate=1.6744031278090275E-6]154.5627891318323):[&rate=1.6744031278090275E-6]87.54500994763663,((20:[&rate=1.6744031278090275E-6]191.38556013507736,(((23:[&rate=1.6744031278090275E-6]7.187225452019895,4:[&rate=1.6744031278090275E-6]7.187225452019895):[&rate=1.6744031278090275E-6]135.29399702225575,(3:[&rate=1.6744031278090275E-6]68.24538927688229,(((13:[&rate=1.6744031278090275E-6]32.19302280599942,6:[&rate=1.6744031278090275E-6]23.19302280599942):[&rate=1.6744031278090275E-6]5.250558810360204,(12:[&rate=1.6744031278090275E-6]26.37914981235015,((14:[&rate=1.6744031278090275E-6]7.852262085249549,17:[&rate=1.6744031278090275E-6]19.85226208524955):[&rate=1.6744031278090275E-6]4.9296534365346965,16:[&rate=1.6744031278090275E-6]12.781915521784246):[&rate=1.6744031278090275E-6]14.597234290565904):[&rate=1.6744031278090275E-6]10.064431804009473):[&rate=1.6744031278090275E-6]47.52579031191068,(((9:[&rate=1.6744031278090275E-6]15.544505386652371,8:[&rate=1.6744031278090275E-6]14.544505386652371):[&rate=1.6744031278090275E-6]28.345189518291942,15:[&rate=1.6744031278090275E-6]47.889694904944314):[&rate=1.6744031278090275E-6]11.183317022220585,(7:[&rate=1.6744031278090275E-6]12.110338774327374,(10:[&rate=1.6744031278090275E-6]13.31095218421055,5:[&rate=1.6744031278090275E-6]3.3109521842105494):[&rate=1.6744031278090275E-6]5.799386590116825):[&rate=1.6744031278090275E-6]38.962673152837525):[&rate=1.6744031278090275E-6]25.896360001105407):[&rate=1.6744031278090275E-6]11.276017348611987):[&rate=1.6744031278090275E-6]70.23583319739336):[&rate=1.6744031278090275E-6]44.96306710456756,(21:[&rate=1.6744031278090275E-6]142.39477864258168,19:[&rate=1.6744031278090275E-6]133.39477864258168):[&rate=1.6744031278090275E-6]11.049510936261527):[&rate=1.6744031278090275E-6]39.941270556234144):[&rate=1.6744031278090275E-6]7.412157232971424,18:[&rate=1.6744031278090275E-6]168.79771736804878):[&rate=1.6744031278090275E-6]22.31008171142014):[&rate=1.6744031278090275E-6]60.20767465263532,1:[&rate=1.6744031278090275E-6]24.315473732104238);
tree STATE_63000 [&lnP=-41852.829366639,joint=-41852.829366639] = [&R] ((((11:[&rate=1.9182449668412434E-6]111.15337733410075,2:[&rate=1.9182449668412434E-6]104.15337733410075):[&rate=1.9182449668412434E-6]102.38709687402252,22:[&rate=1.9182449668412434E-6]175.54047420812327):[&rate=1.9182449668412434E-6]113.07862576923083,((20:[&rate=1.9182449668412434E-6]191.93833040680005,((19:[&rate=1.9182449668412434E-6]149.01757808624487,21:[&rate=1.9182449668412434E-6]158.01757808624487):[&rate=1.9182449668412434E-6]4.893099668601849,((23:[&rate=1.9182449668412434E-6]23.755230756676113,4:[&rate=1.9182449668412434E-6]23.755230756676113):[&rate=1.9182449668412434E-6]112.0339911776809,(9:[&rate=1.9182449668412434E-6]55.773843429948116,(3:[&rate=1.9182449668412434E-6]26.352743831242933,((((14:[&rate=1.9182449668412434E-6]12.434463270418078,(12:[&rate=1.9182449668412434E-6]6.222923397968515,16:[&rate=1.9182449668412434E-6]7.222923397968515):[&rate=1.9182449668412434E-6]5.211539872449563):[&rate=1.9182449668412434E-6]2.9285015083619683,13:[&rate=1.9182449668412434E-6]15.362964778780047):[&rate=1.9182449668412434E-6]15.090633391705722,(6:[&rate=1.9182449668412434E-6]14.47518145534115,17:[&rate=1.9182449668412434E-6]35.47518145534115):[&rate=1.9182449668412434E-6]6.978416715144618):[&rate=1.9182449668412434E-6]18.2800029868472,((15:[&rate=1.9182449668412434E-6]12.334786507168975,5:[&rate=1.9182449668412434E-6]1.3347865071689746):[&rate=1.9182449668412434E-6]10.576780780500012,((10:[&rate=1.9182449668412434E-6]6.238551326991306,8:[&rate=1.9182449668412434E-6]2.238551326991306):[&rate=1.9182449668412434E-6]15.032778271786022,7:[&rate=1.9182449668412434E-6]14.271329598777328):[&rate=1.9182449668412434E-6]0.6402376888916592):[&rate=1.9182449668412434E-6]25.822033869663983):[&rate=1.9182449668412434E-6]5.619142673909963):[&rate=1.9182449668412434E-6]5.421099598705183):[&rate=1.9182449668412434E-6]100.0153785044089):[&rate=1.9182449668412434E-6]61.1214558204897):[&rate=1.9182449668412434E-6]31.027652651953332):[&rate=1.9182449668412434E-6]12.412257230363139,18:[&rate=1.9182449668412434E-6]174.3505876371632):[&rate=1.9182449668412434E-6]63.26851234019091):[&rate=1.9182449668412434E-6]66.47804081309232,1:[&rate=1.9182449668412434E-6]77.09714079044642);
tree STATE_64000 [&lnP=-41851.27824270551,joint=-41851.27824270551] = [&R] (((22:[&rate=1.8563674214692226E-6]137.64354279262085,(11:[&rate=1.8563674214692226E-6]135.36445971056077,2:[&rate=1.8563674214692226E-6]128.36445971056077):[&rate=1.8563674214692226E-6]40.27908308206008):[&rate=1.8563674214692226E-6]127.82546719625662,((18:[&rate=1.8563674214692226E-6]129.2767131883695,20:[&rate=1.8563674214692226E-6]159.2767131883695):[&rate=1.8563674214692226E-6]37.1204853332743,(((23:[&rate=1.8563674214692226E-6]30.44727361526033,4:[&rate=1.8563674214692226E-6]30.44727361526033):[&rate=1.8563674214692226E-6]102.77102803362023,(3:[&rate=1.8563674214692226E-6]34.894143050996206,(9:[&rate=1.8563674214692226E-6]49.18126233486507,((((12:[&rate=1.8563674214692226E-6]22.689113505295595,(17:[&rate=1.8563674214692226E-6]21.39734651846951,14:[&rate=1.8563674214692226E-6]9.397346518469512):[&rate=1.8563674214692226E-6]14.291766986826083):[&rate=1.8563674214692226E-6]3.293348822678851,16:[&rate=1.8563674214692226E-6]26.982462327974446):[&rate=1.8563674214692226E-6]2.7765373348794,(13:[&rate=1.8563674214692226E-6]20.275150567458205,6:[&rate=1.8563674214692226E-6]11.275150567458205):[&rate=1.8563674214692226E-6]9.483849095395641):[&rate=1.8563674214692226E-6]19.30473278070756,(8:[&rate=1.8563674214692226E-6]19.46776031538871,(((15:[&rate=1.8563674214692226E-6]11.185330217528271,5:[&rate=1.8563674214692226E-6]0.1853302175282714):[&rate=1.8563674214692226E-6]2.8664149642124883,10:[&rate=1.8563674214692226E-6]13.05174518174076):[&rate=1.8563674214692226E-6]6.591994386439918,7:[&rate=1.8563674214692226E-6]12.643739568180678):[&rate=1.8563674214692226E-6]3.8240207472080314):[&rate=1.8563674214692226E-6]24.595972128172697):[&rate=1.8563674214692226E-6]4.117529891303661):[&rate=1.8563674214692226E-6]9.712880716131139):[&rate=1.8563674214692226E-6]94.32415859788435):[&rate=1.8563674214692226E-6]55.46703073840959,(21:[&rate=1.8563674214692226E-6]154.18711741289908,19:[&rate=1.8563674214692226E-6]145.18711741289908):[&rate=1.8563674214692226E-6]0.4982149743910611):[&rate=1.8563674214692226E-6]43.71186613435367):[&rate=1.8563674214692226E-6]48.07181146723366):[&rate=1.8563674214692226E-6]63.22185327352378,1:[&rate=1.8563674214692226E-6]50.69086326240125);
tree STATE_65000 [&lnP=-41865.608037937316,joint=-41865.608037937316] = [&R] (((11:[&rate=1.7830751656831974E-6]179.34168545346844,(22:[&rate=1.7830751656831974E-6]137.87551344914206,2:[&rate=1.7830751656831974E-6]168.87551344914206):[&rate=1.7830751656831974E-6]3.4661720043263813):[&rate=1.7830751656831974E-6]193.2942729569019,(((19:[&rate=1.7830751656831974E-6]175.52340678802994,(((23:[&rate=1.7830751656831974E-6]7.155920343907617,4:[&rate=1.7830751656831974E-6]7.155920343907617):[&rate=1.7830751656831974E-6]115.29373920617121,(((16:[&rate=1.7830751656831974E-6]9.986491296109016,12:[&rate=1.7830751656831974E-6]8.986491296109016):[&rate=1.7830751656831974E-6]39.45894173570026,((17:[&rate=1.7830751656831974E-6]34.01968255556934,14:[&rate=1.7830751656831974E-6]22.01968255556934):[&rate=1.7830751656831974E-6]4.509884793251572,(6:[&rate=1.7830751656831974E-6]2.00308367308995,13:[&rate=1.7830751656831974E-6]11.00308367308995):[&rate=1.7830751656831974E-6]15.526483675730962):[&rate=1.7830751656831974E-6]22.91586568298836):[&rate=1.7830751656831974E-6]32.83152234308204,(((3:[&rate=1.7830751656831974E-6]11.681395300525047,8:[&rate=1.7830751656831974E-6]34.68139530052505):[&rate=1.7830751656831974E-6]12.463462155740764,(5:[&rate=1.7830751656831974E-6]1.4437936795953483,15:[&rate=1.7830751656831974E-6]12.443793679595348):[&rate=1.7830751656831974E-6]39.701063776670466):[&rate=1.7830751656831974E-6]2.0454914595893,(7:[&rate=1.7830751656831974E-6]45.55318903427293,(10:[&rate=1.7830751656831974E-6]51.888648947227225,9:[&rate=1.7830751656831974E-6]48.888648947227225):[&rate=1.7830751656831974E-6]0.6645400870457081):[&rate=1.7830751656831974E-6]0.6371598815821784):[&rate=1.7830751656831974E-6]28.086606459036204):[&rate=1.7830751656831974E-6]64.1727041751875):[&rate=1.7830751656831974E-6]81.70341462062188,21:[&rate=1.7830751656831974E-6]170.1530741707007):[&rate=1.7830751656831974E-6]14.37033261732924):[&rate=1.7830751656831974E-6]7.4156219183473695,20:[&rate=1.7830751656831974E-6]189.93902870637731):[&rate=1.7830751656831974E-6]5.202572151841196,18:[&rate=1.7830751656831974E-6]165.1416008582185):[&rate=1.7830751656831974E-6]118.49435755215183):[&rate=1.7830751656831974E-6]63.3494774377553,1:[&rate=1.7830751656831974E-6]119.98543584812563);
tree STATE_66000 [&lnP=-41851.63673881043,joint=-41851.63673881043] = [&R] (((22:[&rate=1.7905730402232896E-6]143.0170591145965,(11:[&rate=1.7905730402232896E-6]142.5375353723064,2:[&rate=1.7905730402232896E-6]135.5375353723064):[&rate=1.7905730402232896E-6]38.4795237422901):[&rate=1.7905730402232896E-6]86.71159281954058,(((((23:[&rate=1.7905730402232896E-6]8.57908331340257,4:[&rate=1.7905730402232896E-6]8.57908331340257):[&rate=1.7905730402232896E-6]126.11392267875021,(((10:[&rate=1.7905730402232896E-6]36.81086361151667,((5:[&rate=1.7905730402232896E-6]2.348557205285342,15:[&rate=1.7905730402232896E-6]13.348557205285342):[&rate=1.7905730402232896E-6]1.5346110921688911,9:[&rate=1.7905730402232896E-6]10.883168297454233):[&rate=1.7905730402232896E-6]22.92769531406244):[&rate=1.7905730402232896E-6]16.747526473050037,(7:[&rate=1.7905730402232896E-6]8.230265879185065,8:[&rate=1.7905730402232896E-6]11.230265879185065):[&rate=1.7905730402232896E-6]38.32812420538164):[&rate=1.7905730402232896E-6]5.542417276471895,(((17:[&rate=1.7905730402232896E-6]45.047126264487815,((16:[&rate=1.7905730402232896E-6]23.520743443011412,12:[&rate=1.7905730402232896E-6]22.520743443011412):[&rate=1.7905730402232896E-6]3.497424501134745,14:[&rate=1.7905730402232896E-6]27.018167944146157):[&rate=1.7905730402232896E-6]6.028958320341658):[&rate=1.7905730402232896E-6]14.857585049431819,(6:[&rate=1.7905730402232896E-6]9.157151534679187,13:[&rate=1.7905730402232896E-6]18.157151534679187):[&rate=1.7905730402232896E-6]29.747559779240447):[&rate=1.7905730402232896E-6]11.4633095091137,3:[&rate=1.7905730402232896E-6]31.368020823033333):[&rate=1.7905730402232896E-6]0.7327865380052714):[&rate=1.7905730402232896E-6]98.59219863111419):[&rate=1.7905730402232896E-6]67.46403991893439,(19:[&rate=1.7905730402232896E-6]140.5282396690154,21:[&rate=1.7905730402232896E-6]149.5282396690154):[&rate=1.7905730402232896E-6]18.62880624207179):[&rate=1.7905730402232896E-6]18.35178744734108,18:[&rate=1.7905730402232896E-6]154.50883335842826):[&rate=1.7905730402232896E-6]4.438429332583439,20:[&rate=1.7905730402232896E-6]188.9472626910117):[&rate=1.7905730402232896E-6]19.781389243125375):[&rate=1.7905730402232896E-6]83.81476509450232,1:[&rate=1.7905730402232896E-6]35.5434170286394);
tree STATE_67000 [&lnP=-41849.333019206766,joint=-41849.333019206766] = [&R] (((2:[&rate=1.887705413674183E-6]179.42207716807033,(11:[&rate=1.887705413674183E-6]139.95713746682347,22:[&rate=1.887705413674183E-6]101.95713746682347):[&rate=1.887705413674183E-6]46.46493970124686):[&rate=1.887705413674183E-6]81.90387691106346,((19:[&rate=1.887705413674183E-6]144.0309650619253,(21:[&rate=1.887705413674183E-6]136.92931972982393,((23:[&rate=1.887705413674183E-6]4.919555487828241,4:[&rate=1.887705413674183E-6]4.919555487828241):[&rate=1.887705413674183E-6]132.55050325843294,(((5:[&rate=1.887705413674183E-6]23.806484261883128,15:[&rate=1.887705413674183E-6]34.80648426188313):[&rate=1.887705413674183E-6]30.802750859711495,3:[&rate=1.887705413674183E-6]37.60923512159462):[&rate=1.887705413674183E-6]1.6244327694405456,((7:[&rate=1.887705413674183E-6]28.526245609080902,(8:[&rate=1.887705413674183E-6]7.903974236859753,10:[&rate=1.887705413674183E-6]11.903974236859753):[&rate=1.887705413674183E-6]23.62227137222115):[&rate=1.887705413674183E-6]12.698389802958395,((((13:[&rate=1.887705413674183E-6]24.508024643882138,((16:[&rate=1.887705413674183E-6]23.056035328452197,14:[&rate=1.887705413674183E-6]23.056035328452197):[&rate=1.887705413674183E-6]1.0963858519160894,12:[&rate=1.887705413674183E-6]23.152421180368286):[&rate=1.887705413674183E-6]0.35560346351385164):[&rate=1.887705413674183E-6]1.6501383970737606,6:[&rate=1.887705413674183E-6]17.1581630409559):[&rate=1.887705413674183E-6]7.262457316236116,17:[&rate=1.887705413674183E-6]45.420620357192014):[&rate=1.887705413674183E-6]15.683147533347103,9:[&rate=1.887705413674183E-6]45.10376789053912):[&rate=1.887705413674183E-6]0.12086752150018043):[&rate=1.887705413674183E-6]18.00903247899587):[&rate=1.887705413674183E-6]94.236390855226):[&rate=1.887705413674183E-6]33.45926098356276):[&rate=1.887705413674183E-6]16.101645332101356):[&rate=1.887705413674183E-6]23.892661492062985,(20:[&rate=1.887705413674183E-6]142.84783677921916,18:[&rate=1.887705413674183E-6]112.84783677921916):[&rate=1.887705413674183E-6]32.075789774769106):[&rate=1.887705413674183E-6]34.40232752514552):[&rate=1.887705413674183E-6]60.00121654567397,1:[&rate=1.887705413674183E-6]12.327170624807763);
tree STATE_68000 [&lnP=-41846.701614173915,joint=-41846.701614173915] = [&R] (((11:[&rate=1.947949022233003E-6]141.28468103759013,(2:[&rate=1.947949022233003E-6]122.54761523842552,22:[&rate=1.947949022233003E-6]91.54761523842552):[&rate=1.947949022233003E-6]11.737065799164611):[&rate=1.947949022233003E-6]104.1357196418623,((20:[&rate=1.947949022233003E-6]155.82578299373355,((21:[&rate=1.947949022233003E-6]147.69113647096353,19:[&rate=1.947949022233003E-6]138.69113647096353):[&rate=1.947949022233003E-6]0.5477702927619248,((23:[&rate=1.947949022233003E-6]12.863313102743227,4:[&rate=1.947949022233003E-6]12.863313102743227):[&rate=1.947949022233003E-6]104.64033311009985,(((9:[&rate=1.947949022233003E-6]33.65293302588522,7:[&rate=1.947949022233003E-6]29.65293302588522):[&rate=1.947949022233003E-6]14.276925995670254,((((6:[&rate=1.947949022233003E-6]12.45443473098802,(14:[&rate=1.947949022233003E-6]17.390060126530628,17:[&rate=1.947949022233003E-6]29.390060126530628):[&rate=1.947949022233003E-6]4.064374604457392):[&rate=1.947949022233003E-6]4.169992817557521,((12:[&rate=1.947949022233003E-6]4.208260761781535,16:[&rate=1.947949022233003E-6]5.208260761781535):[&rate=1.947949022233003E-6]13.311929867323013,13:[&rate=1.947949022233003E-6]18.520190629104547):[&rate=1.947949022233003E-6]7.104236919440993):[&rate=1.947949022233003E-6]16.21439916186835,(8:[&rate=1.947949022233003E-6]8.209276869506116,(10:[&rate=1.947949022233003E-6]10.175104852203237,5:[&rate=1.947949022233003E-6]0.17510485220323702):[&rate=1.947949022233003E-6]2.034172017302879):[&rate=1.947949022233003E-6]28.629549840907774):[&rate=1.947949022233003E-6]9.71592886244136,15:[&rate=1.947949022233003E-6]51.55475557285525):[&rate=1.947949022233003E-6]0.37510344870022294):[&rate=1.947949022233003E-6]7.780838770633721,3:[&rate=1.947949022233003E-6]31.710697792189194):[&rate=1.947949022233003E-6]81.79294842065389):[&rate=1.947949022233003E-6]64.73526055088237):[&rate=1.947949022233003E-6]9.586876230008102):[&rate=1.947949022233003E-6]4.115886838688397,18:[&rate=1.947949022233003E-6]129.94166983242195):[&rate=1.947949022233003E-6]26.478730847030477):[&rate=1.947949022233003E-6]76.15879942394565,1:[&rate=1.947949022233003E-6]5.57920010339808);
tree STATE_69000 [&lnP=-41851.84239625874,joint=-41851.84239625874] = [&R] (((11:[&rate=1.6357228370337663E-6]165.56345864802967,(22:[&rate=1.6357228370337663E-6]122.38471397272681,2:[&rate=1.6357228370337663E-6]153.38471397272681):[&rate=1.6357228370337663E-6]5.178744675302852):[&rate=1.6357228370337663E-6]114.04692598934338,(18:[&rate=1.6357228370337663E-6]157.85180979109168,(((21:[&rate=1.6357228370337663E-6]160.70831255377132,((23:[&rate=1.6357228370337663E-6]12.121700750412657,4:[&rate=1.6357228370337663E-6]12.121700750412657):[&rate=1.6357228370337663E-6]111.88664557169272,((9:[&rate=1.6357228370337663E-6]49.07789143176991,3:[&rate=1.6357228370337663E-6]25.077891431769913):[&rate=1.6357228370337663E-6]6.863927611299076,(((7:[&rate=1.6357228370337663E-6]38.0880726914886,8:[&rate=1.6357228370337663E-6]41.0880726914886):[&rate=1.6357228370337663E-6]5.697057701108555,((15:[&rate=1.6357228370337663E-6]28.400917601576133,10:[&rate=1.6357228370337663E-6]27.400917601576133):[&rate=1.6357228370337663E-6]21.41109209114967,5:[&rate=1.6357228370337663E-6]38.8120096927258):[&rate=1.6357228370337663E-6]1.9731206998713517):[&rate=1.6357228370337663E-6]6.6525859340404025,(13:[&rate=1.6357228370337663E-6]46.058841284025384,((12:[&rate=1.6357228370337663E-6]20.41291517110605,6:[&rate=1.6357228370337663E-6]12.41291517110605):[&rate=1.6357228370337663E-6]4.867407650854759,(16:[&rate=1.6357228370337663E-6]16.53033530907777,(14:[&rate=1.6357228370337663E-6]8.270788412715838,17:[&rate=1.6357228370337663E-6]20.270788412715838):[&rate=1.6357228370337663E-6]8.259546896361933):[&rate=1.6357228370337663E-6]9.749987512883038):[&rate=1.6357228370337663E-6]19.778518462064575):[&rate=1.6357228370337663E-6]12.378875042612172):[&rate=1.6357228370337663E-6]1.504102716431433):[&rate=1.6357228370337663E-6]88.06652727903639):[&rate=1.6357228370337663E-6]70.69996623166594):[&rate=1.6357228370337663E-6]1.0224451129173246,19:[&rate=1.6357228370337663E-6]152.73075766668865):[&rate=1.6357228370337663E-6]20.038079854562966,20:[&rate=1.6357228370337663E-6]179.7688375212516):[&rate=1.6357228370337663E-6]8.08297226984007):[&rate=1.6357228370337663E-6]32.75857484628136):[&rate=1.6357228370337663E-6]69.2863847702668,1:[&rate=1.6357228370337663E-6]32.89676940763985);
tree STATE_70000 [&lnP=-41846.166382658404,joint=-41846.166382658404] = [&R] ((((11:[&rate=2.5675034227453868E-6]85.34776567903933,2:[&rate=2.5675034227453868E-6]78.34776567903933):[&rate=2.5675034227453868E-6]71.25359219099292,22:[&rate=2.5675034227453868E-6]118.60135787003225):[&rate=2.5675034227453868E-6]79.68818005761861,((((((23:[&rate=2.5675034227453868E-6]3.8486247901015176,4:[&rate=2.5675034227453868E-6]3.8486247901015176):[&rate=2.5675034227453868E-6]65.52027288861038,((((5:[&rate=2.5675034227453868E-6]4.391138588071822,(9:[&rate=2.5675034227453868E-6]7.965609773912096,(8:[&rate=2.5675034227453868E-6]4.407027701785353,10:[&rate=2.5675034227453868E-6]8.407027701785353):[&rate=2.5675034227453868E-6]2.558582072126743):[&rate=2.5675034227453868E-6]3.425528814159726):[&rate=2.5675034227453868E-6]9.602758252623286,15:[&rate=2.5675034227453868E-6]24.993896840695108):[&rate=2.5675034227453868E-6]29.99765521873386,7:[&rate=2.5675034227453868E-6]46.99155205942897):[&rate=2.5675034227453868E-6]0.6227239379333014,((((14:[&rate=2.5675034227453868E-6]17.609466588692477,((16:[&rate=2.5675034227453868E-6]12.359412842795471,12:[&rate=2.5675034227453868E-6]11.359412842795471):[&rate=2.5675034227453868E-6]4.560271692633904,13:[&rate=2.5675034227453868E-6]16.919684535429376):[&rate=2.5675034227453868E-6]0.6897820532631016):[&rate=2.5675034227453868E-6]4.2793718039200215,6:[&rate=2.5675034227453868E-6]12.888838392612499):[&rate=2.5675034227453868E-6]10.280601972464659,17:[&rate=2.5675034227453868E-6]44.16944036507716):[&rate=2.5675034227453868E-6]22.746968367731135,3:[&rate=2.5675034227453868E-6]26.916408732808293):[&rate=2.5675034227453868E-6]0.6978672645539774):[&rate=2.5675034227453868E-6]37.75462168134963):[&rate=2.5675034227453868E-6]70.91958679747026,21:[&rate=2.5675034227453868E-6]106.28848447618216):[&rate=2.5675034227453868E-6]23.951459053932666,19:[&rate=2.5675034227453868E-6]121.23994353011483):[&rate=2.5675034227453868E-6]23.63513753736717,18:[&rate=2.5675034227453868E-6]121.875081067482):[&rate=2.5675034227453868E-6]0.24447676328426837,20:[&rate=2.5675034227453868E-6]152.11955783076627):[&rate=2.5675034227453868E-6]25.169980096884586):[&rate=2.5675034227453868E-6]89.6418090489789,1:[&rate=2.5675034227453868E-6]9.931346976629754);
tree STATE_71000 [&lnP=-41856.98111022893,joint=-41856.98111022893] = [&R] ((((22:[&rate=1.5599488728328629E-6]100.93805943741376,11:[&rate=1.5599488728328629E-6]138.93805943741376):[&rate=1.5599488728328629E-6]46.35265758892157,2:[&rate=1.5599488728328629E-6]178.29071702633533):[&rate=1.5599488728328629E-6]140.38962321955583,(20:[&rate=1.5599488728328629E-6]229.4174350332409,(18:[&rate=1.5599488728328629E-6]182.95500460545628,((21:[&rate=1.5599488728328629E-6]151.4195576227943,19:[&rate=1.5599488728328629E-6]142.4195576227943):[&rate=1.5599488728328629E-6]9.489532572094646,((23:[&rate=1.5599488728328629E-6]36.196668760058216,4:[&rate=1.5599488728328629E-6]36.196668760058216):[&rate=1.5599488728328629E-6]109.26937319462577,(((((17:[&rate=1.5599488728328629E-6]18.667952998181928,16:[&rate=1.5599488728328629E-6]6.667952998181928):[&rate=1.5599488728328629E-6]11.608580655391137,6:[&rate=1.5599488728328629E-6]9.276533653573065):[&rate=1.5599488728328629E-6]8.849884410841238,(12:[&rate=1.5599488728328629E-6]16.843860894324806,14:[&rate=1.5599488728328629E-6]17.843860894324806):[&rate=1.5599488728328629E-6]9.282557170089497):[&rate=1.5599488728328629E-6]20.604859310235895,13:[&rate=1.5599488728328629E-6]47.7312773746502):[&rate=1.5599488728328629E-6]32.153810174516174,(((10:[&rate=1.5599488728328629E-6]45.52198341607141,7:[&rate=1.5599488728328629E-6]38.52198341607141):[&rate=1.5599488728328629E-6]26.23418216258591,(9:[&rate=1.5599488728328629E-6]49.466184244770105,((15:[&rate=1.5599488728328629E-6]24.15461463184147,5:[&rate=1.5599488728328629E-6]13.154614631841469):[&rate=1.5599488728328629E-6]2.3250362895592502,8:[&rate=1.5599488728328629E-6]21.47965092140072):[&rate=1.5599488728328629E-6]26.986533323369386):[&rate=1.5599488728328629E-6]19.289981333887212):[&rate=1.5599488728328629E-6]2.151765803471392,3:[&rate=1.5599488728328629E-6]46.90793138212871):[&rate=1.5599488728328629E-6]4.977156167037663):[&rate=1.5599488728328629E-6]89.58095440551762):[&rate=1.5599488728328629E-6]49.443048240204945):[&rate=1.5599488728328629E-6]54.04591441056735):[&rate=1.5599488728328629E-6]16.462430427784625):[&rate=1.5599488728328629E-6]37.26290521265025):[&rate=1.5599488728328629E-6]47.466399897205235,1:[&rate=1.5599488728328629E-6]57.146740143096395);
tree STATE_72000 [&lnP=-41848.41547167938,joint=-41848.41547167938] = [&R] ((((2:[&rate=2.208825532816013E-6]149.06910264155817,22:[&rate=2.208825532816013E-6]118.06910264155817):[&rate=2.208825532816013E-6]5.776059744771118,11:[&rate=2.208825532816013E-6]161.8451623863293):[&rate=2.208825532816013E-6]81.10268453337673,((((((23:[&rate=2.208825532816013E-6]11.267283808028687,4:[&rate=2.208825532816013E-6]11.267283808028687):[&rate=2.208825532816013E-6]125.12714066725917,(((((7:[&rate=2.208825532816013E-6]11.09460724380617,15:[&rate=2.208825532816013E-6]19.09460724380617):[&rate=2.208825532816013E-6]14.822916948767098,9:[&rate=2.208825532816013E-6]29.917524192573268):[&rate=2.208825532816013E-6]1.3279130002234538,10:[&rate=2.208825532816013E-6]34.24543719279672):[&rate=2.208825532816013E-6]12.953370185393503,(5:[&rate=2.208825532816013E-6]11.751645585124443,8:[&rate=2.208825532816013E-6]17.751645585124443):[&rate=2.208825532816013E-6]25.44716179306578):[&rate=2.208825532816013E-6]20.993313803668087,(3:[&rate=2.208825532816013E-6]30.62611218004143,(((16:[&rate=2.208825532816013E-6]1.1481182186365508,17:[&rate=2.208825532816013E-6]13.14811821863655):[&rate=2.208825532816013E-6]17.149177636869425,12:[&rate=2.208825532816013E-6]17.297295855505975):[&rate=2.208825532816013E-6]2.560027705694825,((13:[&rate=2.208825532816013E-6]17.409363312015635,14:[&rate=2.208825532816013E-6]17.409363312015635):[&rate=2.208825532816013E-6]3.2857188482122197,6:[&rate=2.208825532816013E-6]11.695082160227855):[&rate=2.208825532816013E-6]0.16224140097294537):[&rate=2.208825532816013E-6]37.76878861884063):[&rate=2.208825532816013E-6]10.56600900181688):[&rate=2.208825532816013E-6]91.20230329342954):[&rate=2.208825532816013E-6]38.120745643917985,19:[&rate=2.208825532816013E-6]131.51517011920583):[&rate=2.208825532816013E-6]4.94882965327551,21:[&rate=2.208825532816013E-6]145.46399977248134):[&rate=2.208825532816013E-6]5.43298711196698,20:[&rate=2.208825532816013E-6]148.89698688444832):[&rate=2.208825532816013E-6]15.09351697477868,18:[&rate=2.208825532816013E-6]133.990503859227):[&rate=2.208825532816013E-6]19.95734306047902):[&rate=2.208825532816013E-6]99.05216014623,1:[&rate=2.208825532816013E-6]26.000007065936018);
tree STATE_73000 [&lnP=-41847.69211658861,joint=-41847.69211658861] = [&R] ((((2:[&rate=2.0249927896533293E-6]170.79645871915753,11:[&rate=2.0249927896533293E-6]177.79645871915753):[&rate=2.0249927896533293E-6]43.927237921887155,22:[&rate=2.0249927896533293E-6]183.72369664104468):[&rate=2.0249927896533293E-6]42.14027624060304,((18:[&rate=2.0249927896533293E-6]117.4756375180794,20:[&rate=2.0249927896533293E-6]147.4756375180794):[&rate=2.0249927896533293E-6]20.068075178339996,((21:[&rate=2.0249927896533293E-6]125.64075526654372,19:[&rate=2.0249927896533293E-6]116.64075526654372):[&rate=2.0249927896533293E-6]5.882382496681515,((23:[&rate=2.0249927896533293E-6]2.8993117628553975,4:[&rate=2.0249927896533293E-6]2.8993117628553975):[&rate=2.0249927896533293E-6]119.85721870362747,((((8:[&rate=2.0249927896533293E-6]8.553222525359939,9:[&rate=2.0249927896533293E-6]9.553222525359939):[&rate=2.0249927896533293E-6]15.179558815866113,((10:[&rate=2.0249927896533293E-6]14.48032270657102,7:[&rate=2.0249927896533293E-6]7.48032270657102):[&rate=2.0249927896533293E-6]10.726318545107905,(15:[&rate=2.0249927896533293E-6]25.13193593780339,5:[&rate=2.0249927896533293E-6]14.13193593780339):[&rate=2.0249927896533293E-6]1.0747053138755334):[&rate=2.0249927896533293E-6]2.526140089547127):[&rate=2.0249927896533293E-6]22.41083054182173,3:[&rate=2.0249927896533293E-6]23.143611883047782):[&rate=2.0249927896533293E-6]4.039843957600823,((14:[&rate=2.0249927896533293E-6]18.717576314493503,(17:[&rate=2.0249927896533293E-6]30.23264218658353,(16:[&rate=2.0249927896533293E-6]15.992729981215746,12:[&rate=2.0249927896533293E-6]14.992729981215746):[&rate=2.0249927896533293E-6]2.2399122053677836):[&rate=2.0249927896533293E-6]0.48493412790997326):[&rate=2.0249927896533293E-6]8.606957966146087,(13:[&rate=2.0249927896533293E-6]24.234546551907876,6:[&rate=2.0249927896533293E-6]15.234546551907876):[&rate=2.0249927896533293E-6]3.089987728731714):[&rate=2.0249927896533293E-6]27.858921560009016):[&rate=2.0249927896533293E-6]91.57307462583427):[&rate=2.0249927896533293E-6]42.766607296742364):[&rate=2.0249927896533293E-6]38.020574933194155):[&rate=2.0249927896533293E-6]37.320260185228335):[&rate=2.0249927896533293E-6]87.26399005620652,1:[&rate=2.0249927896533293E-6]35.12796293785425);
tree STATE_74000 [&lnP=-41851.45006601321,joint=-41851.45006601321] = [&R] (((22:[&rate=1.895698683604938E-6]133.98671730340243,(2:[&rate=1.895698683604938E-6]134.18883230350744,11:[&rate=1.895698683604938E-6]141.18883230350744):[&rate=1.895698683604938E-6]30.79788499989499):[&rate=1.895698683604938E-6]96.66858391496629,((18:[&rate=1.895698683604938E-6]131.49937728824148,20:[&rate=1.895698683604938E-6]161.49937728824148):[&rate=1.895698683604938E-6]4.367473274929495,((21:[&rate=1.895698683604938E-6]137.68105607421472,19:[&rate=1.895698683604938E-6]128.68105607421472):[&rate=1.895698683604938E-6]5.432526884207391,((23:[&rate=1.895698683604938E-6]2.3876380372464325,4:[&rate=1.895698683604938E-6]2.3876380372464325):[&rate=1.895698683604938E-6]94.1862998678854,((((10:[&rate=1.895698683604938E-6]35.33926839912553,(5:[&rate=1.895698683604938E-6]1.3328367784557003,(7:[&rate=1.895698683604938E-6]0.6966559342573966,8:[&rate=1.895698683604938E-6]3.6966559342573966):[&rate=1.895698683604938E-6]3.6361808441983037):[&rate=1.895698683604938E-6]24.00643162066983):[&rate=1.895698683604938E-6]0.8341321209884285,9:[&rate=1.895698683604938E-6]33.17340052011396):[&rate=1.895698683604938E-6]17.57654596143884,3:[&rate=1.895698683604938E-6]26.749946481552797):[&rate=1.895698683604938E-6]3.637960701840157,((14:[&rate=1.895698683604938E-6]23.118506017690912,(((16:[&rate=1.895698683604938E-6]14.621149677351422,(12:[&rate=1.895698683604938E-6]1.6436213937053843,17:[&rate=1.895698683604938E-6]14.643621393705384):[&rate=1.895698683604938E-6]11.977528283646038):[&rate=1.895698683604938E-6]5.064807274060346,13:[&rate=1.895698683604938E-6]19.685956951411768):[&rate=1.895698683604938E-6]0.3377520251486743,6:[&rate=1.895698683604938E-6]11.023708976560442):[&rate=1.895698683604938E-6]3.0947970411304695):[&rate=1.895698683604938E-6]16.74328148149695,15:[&rate=1.895698683604938E-6]39.86178749918786):[&rate=1.895698683604938E-6]18.526119684205092):[&rate=1.895698683604938E-6]62.186030721738874):[&rate=1.895698683604938E-6]80.53964505329029):[&rate=1.895698683604938E-6]24.753267604748856):[&rate=1.895698683604938E-6]43.78845065519775):[&rate=1.895698683604938E-6]88.35968021638269,1:[&rate=1.895698683604938E-6]41.014981434751405);
tree STATE_75000 [&lnP=-41847.939205129034,joint=-41847.939205129034] = [&R] (((22:[&rate=2.0151409530772505E-6]92.39051998846924,(11:[&rate=2.0151409530772505E-6]119.12441422750516,2:[&rate=2.0151409530772505E-6]112.12441422750516):[&rate=2.0151409530772505E-6]11.26610576096408):[&rate=2.0151409530772505E-6]100.26344170863993,((20:[&rate=2.0151409530772505E-6]128.2434588654945,((((23:[&rate=2.0151409530772505E-6]3.3328841491833217,4:[&rate=2.0151409530772505E-6]3.3328841491833217):[&rate=2.0151409530772505E-6]55.73080222346068,(((7:[&rate=2.0151409530772505E-6]15.655802878475022,(((13:[&rate=2.0151409530772505E-6]15.184415414944183,(17:[&rate=2.0151409530772505E-6]18.367768895154953,14:[&rate=2.0151409530772505E-6]6.367768895154953):[&rate=2.0151409530772505E-6]8.81664651978923):[&rate=2.0151409530772505E-6]3.0072393699928774,16:[&rate=2.0151409530772505E-6]18.19165478493706):[&rate=2.0151409530772505E-6]1.9405614774089592,(6:[&rate=2.0151409530772505E-6]8.789725481761575,12:[&rate=2.0151409530772505E-6]16.789725481761575):[&rate=2.0151409530772505E-6]2.342490780584445):[&rate=2.0151409530772505E-6]3.523586616129002):[&rate=2.0151409530772505E-6]5.579342357239419,(9:[&rate=2.0151409530772505E-6]17.131661897399297,((10:[&rate=2.0151409530772505E-6]13.69058372767564,8:[&rate=2.0151409530772505E-6]9.69058372767564):[&rate=2.0151409530772505E-6]2.2457723123532247,(5:[&rate=2.0151409530772505E-6]1.0334405855934108,15:[&rate=2.0151409530772505E-6]12.03344058559341):[&rate=2.0151409530772505E-6]4.902915454435455):[&rate=2.0151409530772505E-6]4.195305857370432):[&rate=2.0151409530772505E-6]8.103483338315144):[&rate=2.0151409530772505E-6]14.602688022506072,3:[&rate=2.0151409530772505E-6]15.837833258220513):[&rate=2.0151409530772505E-6]39.22585311442349):[&rate=2.0151409530772505E-6]85.13284521527463,21:[&rate=2.0151409530772505E-6]110.19653158791863):[&rate=2.0151409530772505E-6]7.987104073796644,19:[&rate=2.0151409530772505E-6]109.18363566171527):[&rate=2.0151409530772505E-6]12.059823203779217):[&rate=2.0151409530772505E-6]17.97280754517604,18:[&rate=2.0151409530772505E-6]116.21626641067053):[&rate=2.0151409530772505E-6]25.43769528643864):[&rate=2.0151409530772505E-6]121.64583024843895,1:[&rate=2.0151409530772505E-6]36.29979194554812);
tree STATE_76000 [&lnP=-41846.42129739429,joint=-41846.42129739429] = [&R] ((((11:[&rate=2.2966062594325582E-6]135.83624959295167,2:[&rate=2.2966062594325582E-6]128.83624959295167):[&rate=2.2966062594325582E-6]30.123098916594387,22:[&rate=2.2966062594325582E-6]127.95934850954606):[&rate=2.2966062594325582E-6]72.20293151275268,((((((23:[&rate=2.2966062594325582E-6]7.871349730961292,4:[&rate=2.2966062594325582E-6]7.871349730961292):[&rate=2.2966062594325582E-6]87.72933081807733,((((9:[&rate=2.2966062594325582E-6]17.55922299144933,((7:[&rate=2.2966062594325582E-6]6.242593803172728,15:[&rate=2.2966062594325582E-6]14.242593803172728):[&rate=2.2966062594325582E-6]0.2911427056889231,5:[&rate=2.2966062594325582E-6]3.533736508861651):[&rate=2.2966062594325582E-6]7.025486482587681):[&rate=2.2966062594325582E-6]16.8478997601311,(12:[&rate=2.2966062594325582E-6]19.38686303324154,(17:[&rate=2.2966062594325582E-6]30.86132235606075,((13:[&rate=2.2966062594325582E-6]12.036406639223667,6:[&rate=2.2966062594325582E-6]3.0364066392236673):[&rate=2.2966062594325582E-6]6.6245608307471,(16:[&rate=2.2966062594325582E-6]5.990703780389321,14:[&rate=2.2966062594325582E-6]5.990703780389321):[&rate=2.2966062594325582E-6]12.670263689581446):[&rate=2.2966062594325582E-6]0.20035488608998264):[&rate=2.2966062594325582E-6]1.5255406771807891):[&rate=2.2966062594325582E-6]18.02025971833889):[&rate=2.2966062594325582E-6]3.8103625039591407,(10:[&rate=2.2966062594325582E-6]17.343746884876936,8:[&rate=2.2966062594325582E-6]13.343746884876936):[&rate=2.2966062594325582E-6]23.873738370662636):[&rate=2.2966062594325582E-6]14.396957363002016,3:[&rate=2.2966062594325582E-6]28.614442618541588):[&rate=2.2966062594325582E-6]62.98623793049704):[&rate=2.2966062594325582E-6]43.800928377820924,21:[&rate=2.2966062594325582E-6]105.40160892685955):[&rate=2.2966062594325582E-6]15.961115508830261,19:[&rate=2.2966062594325582E-6]112.36272443568981):[&rate=2.2966062594325582E-6]9.589911855266536,18:[&rate=2.2966062594325582E-6]98.95263629095635):[&rate=2.2966062594325582E-6]0.8421903847253986,20:[&rate=2.2966062594325582E-6]129.79482667568175):[&rate=2.2966062594325582E-6]49.367453346617):[&rate=2.2966062594325582E-6]151.17718456114235,1:[&rate=2.2966062594325582E-6]73.3394645834411);
tree STATE_77000 [&lnP=-41849.34219061509,joint=-41849.34219061509] = [&R] ((((11:[&rate=2.3798728304767573E-6]127.92930505376668,2:[&rate=2.3798728304767573E-6]120.92930505376668):[&rate=2.3798728304767573E-6]18.568681929830035,22:[&rate=2.3798728304767573E-6]108.49798698359672):[&rate=2.3798728304767573E-6]68.54755043361641,((((19:[&rate=2.3798728304767573E-6]94.78280770902194,((23:[&rate=2.3798728304767573E-6]4.7196278519174655,4:[&rate=2.3798728304767573E-6]4.7196278519174655):[&rate=2.3798728304767573E-6]94.6672098928538,((((5:[&rate=2.3798728304767573E-6]1.719652710461979,10:[&rate=2.3798728304767573E-6]11.719652710461979):[&rate=2.3798728304767573E-6]4.814678920273767,(9:[&rate=2.3798728304767573E-6]12.475976536307279,15:[&rate=2.3798728304767573E-6]16.47597653630728):[&rate=2.3798728304767573E-6]1.0583550944284674):[&rate=2.3798728304767573E-6]4.492012624530243,7:[&rate=2.3798728304767573E-6]14.02634425526599):[&rate=2.3798728304767573E-6]20.926147229232,((3:[&rate=2.3798728304767573E-6]12.833421624829555,8:[&rate=2.3798728304767573E-6]35.833421624829555):[&rate=2.3798728304767573E-6]0.721806646027062,(((13:[&rate=2.3798728304767573E-6]11.58232316237914,16:[&rate=2.3798728304767573E-6]11.58232316237914):[&rate=2.3798728304767573E-6]7.707815654413526,((14:[&rate=2.3798728304767573E-6]3.635180669423189,12:[&rate=2.3798728304767573E-6]2.635180669423189):[&rate=2.3798728304767573E-6]13.161284015001595,6:[&rate=2.3798728304767573E-6]7.796464684424784):[&rate=2.3798728304767573E-6]2.4936741323678824):[&rate=2.3798728304767573E-6]5.587861959499069,17:[&rate=2.3798728304767573E-6]36.878000776291735):[&rate=2.3798728304767573E-6]16.67722749456488):[&rate=2.3798728304767573E-6]1.3972632136413736):[&rate=2.3798728304767573E-6]80.43434626027329):[&rate=2.3798728304767573E-6]38.39596996425067):[&rate=2.3798728304767573E-6]7.188174650082317,21:[&rate=2.3798728304767573E-6]110.97098235910426):[&rate=2.3798728304767573E-6]4.231119111041096,18:[&rate=2.3798728304767573E-6]83.20210147014535):[&rate=2.3798728304767573E-6]21.04731524973664,20:[&rate=2.3798728304767573E-6]134.249416719882):[&rate=2.3798728304767573E-6]21.796120697331133):[&rate=2.3798728304767573E-6]117.23977005218748,1:[&rate=2.3798728304767573E-6]16.285307469400607);
tree STATE_78000 [&lnP=-41845.18797518936,joint=-41845.18797518936] = [&R] ((((11:[&rate=2.10691474695273E-6]140.41505633017545,2:[&rate=2.10691474695273E-6]133.41505633017545):[&rate=2.10691474695273E-6]15.917212309311054,22:[&rate=2.10691474695273E-6]118.3322686394865):[&rate=2.10691474695273E-6]62.06521917826862,((18:[&rate=2.10691474695273E-6]111.29263932195909,((19:[&rate=2.10691474695273E-6]104.33876647316742,((23:[&rate=2.10691474695273E-6]17.50237322261308,4:[&rate=2.10691474695273E-6]17.50237322261308):[&rate=2.10691474695273E-6]61.091636320619365,(3:[&rate=2.10691474695273E-6]29.976563999575802,((5:[&rate=2.10691474695273E-6]23.059331830534646,(7:[&rate=2.10691474695273E-6]24.146728483826934,15:[&rate=2.10691474695273E-6]32.146728483826934):[&rate=2.10691474695273E-6]1.9126033467077121):[&rate=2.10691474695273E-6]2.1363099197166235,(((9:[&rate=2.10691474695273E-6]13.68757173008698,8:[&rate=2.10691474695273E-6]12.68757173008698):[&rate=2.10691474695273E-6]11.817381689494972,((12:[&rate=2.10691474695273E-6]14.270813031605591,(6:[&rate=2.10691474695273E-6]5.321426735647329,14:[&rate=2.10691474695273E-6]14.321426735647329):[&rate=2.10691474695273E-6]0.9493862959582628):[&rate=2.10691474695273E-6]1.399999641732805,((13:[&rate=2.10691474695273E-6]10.700022751802365,16:[&rate=2.10691474695273E-6]10.700022751802365):[&rate=2.10691474695273E-6]0.7366409076047873,17:[&rate=2.10691474695273E-6]23.436663659407152):[&rate=2.10691474695273E-6]5.234149013931244):[&rate=2.10691474695273E-6]12.834140746243555):[&rate=2.10691474695273E-6]6.600778590318157,10:[&rate=2.10691474695273E-6]35.10573200990011):[&rate=2.10691474695273E-6]0.0899097403511604):[&rate=2.10691474695273E-6]21.780922249324533):[&rate=2.10691474695273E-6]44.61744554365664):[&rate=2.10691474695273E-6]68.74475692993498):[&rate=2.10691474695273E-6]6.792303851004959,21:[&rate=2.10691474695273E-6]120.13107032417238):[&rate=2.10691474695273E-6]23.161568997786702):[&rate=2.10691474695273E-6]2.008809098836508,20:[&rate=2.10691474695273E-6]143.3014484207956):[&rate=2.10691474695273E-6]16.096039396959526):[&rate=2.10691474695273E-6]103.23551175396733,1:[&rate=2.10691474695273E-6]5.632999571722451);
tree STATE_79000 [&lnP=-41848.177461810046,joint=-41848.177461810046] = [&R] ((((11:[&rate=2.162660269859513E-6]142.9689574241906,2:[&rate=2.162660269859513E-6]135.9689574241906):[&rate=2.162660269859513E-6]44.75445930154038,22:[&rate=2.162660269859513E-6]149.72341672573097):[&rate=2.162660269859513E-6]98.16687154183379,((18:[&rate=2.162660269859513E-6]115.65374896145983,((((23:[&rate=2.162660269859513E-6]2.23776395103463,4:[&rate=2.162660269859513E-6]2.23776395103463):[&rate=2.162660269859513E-6]113.94463997861342,((3:[&rate=2.162660269859513E-6]11.602489595669752,(((17:[&rate=2.162660269859513E-6]27.577116664647676,13:[&rate=2.162660269859513E-6]15.577116664647676):[&rate=2.162660269859513E-6]7.235404561638219,((6:[&rate=2.162660269859513E-6]5.432437306729302,(16:[&rate=2.162660269859513E-6]8.477599910621588,14:[&rate=2.162660269859513E-6]8.477599910621588):[&rate=2.162660269859513E-6]5.954837396107713):[&rate=2.162660269859513E-6]1.0278487851797848,12:[&rate=2.162660269859513E-6]14.460286091909087):[&rate=2.162660269859513E-6]7.352235134376809):[&rate=2.162660269859513E-6]11.310766602728918,10:[&rate=2.162660269859513E-6]33.123287829014814):[&rate=2.162660269859513E-6]5.479201766654938):[&rate=2.162660269859513E-6]3.518676598937624,((7:[&rate=2.162660269859513E-6]13.377756574933208,(15:[&rate=2.162660269859513E-6]21.123964893143757,8:[&rate=2.162660269859513E-6]16.123964893143757):[&rate=2.162660269859513E-6]0.2537916817894512):[&rate=2.162660269859513E-6]9.602182921048076,(5:[&rate=2.162660269859513E-6]18.150243206221447,9:[&rate=2.162660269859513E-6]25.150243206221447):[&rate=2.162660269859513E-6]1.8296962897598377):[&rate=2.162660269859513E-6]12.141226698626092):[&rate=2.162660269859513E-6]97.06123773504066):[&rate=2.162660269859513E-6]39.95817481723759,19:[&rate=2.162660269859513E-6]113.14057874688564):[&rate=2.162660269859513E-6]8.079507625635529,21:[&rate=2.162660269859513E-6]130.22008637252117):[&rate=2.162660269859513E-6]17.43366258893866):[&rate=2.162660269859513E-6]14.232438467422554,20:[&rate=2.162660269859513E-6]159.88618742888238):[&rate=2.162660269859513E-6]67.00410083868238):[&rate=2.162660269859513E-6]48.84645508198594,1:[&rate=2.162660269859513E-6]18.736743349550693);
tree STATE_80000 [&lnP=-41847.028701697665,joint=-41847.028701697665] = [&R] ((((11:[&rate=1.929615577805849E-6]168.12771443101403,2:[&rate=1.929615577805849E-6]161.12771443101403):[&rate=1.929615577805849E-6]7.755090180667395,22:[&rate=1.929615577805849E-6]137.88280461168142):[&rate=1.929615577805849E-6]83.52056549158164,((((19:[&rate=1.929615577805849E-6]122.52929323810622,((23:[&rate=1.929615577805849E-6]8.996906597419844,4:[&rate=1.929615577805849E-6]8.996906597419844):[&rate=1.929615577805849E-6]85.89060798228306,((((5:[&rate=1.929615577805849E-6]19.272325011248363,(8:[&rate=1.929615577805849E-6]13.802953906233522,7:[&rate=1.929615577805849E-6]10.802953906233522):[&rate=1.929615577805849E-6]11.46937110501484):[&rate=1.929615577805849E-6]15.935314303824669,((15:[&rate=1.929615577805849E-6]19.79700157112794,9:[&rate=1.929615577805849E-6]15.79700157112794):[&rate=1.929615577805849E-6]18.599789607868292,10:[&rate=1.929615577805849E-6]37.39679117899623):[&rate=1.929615577805849E-6]7.8108481360768):[&rate=1.929615577805849E-6]4.875753522630731,(((14:[&rate=1.929615577805849E-6]15.652326775515409,6:[&rate=1.929615577805849E-6]6.652326775515409):[&rate=1.929615577805849E-6]4.839721026028318,((12:[&rate=1.929615577805849E-6]8.207876323444278,13:[&rate=1.929615577805849E-6]9.207876323444278):[&rate=1.929615577805849E-6]4.790230259885082,16:[&rate=1.929615577805849E-6]13.99810658332936):[&rate=1.929615577805849E-6]6.493941218214367):[&rate=1.929615577805849E-6]3.4607896362024846,17:[&rate=1.929615577805849E-6]35.95283743774621):[&rate=1.929615577805849E-6]27.13055539995755):[&rate=1.929615577805849E-6]9.389127144185984,3:[&rate=1.929615577805849E-6]32.47251998188975):[&rate=1.929615577805849E-6]58.41499459781315):[&rate=1.929615577805849E-6]70.64177865840333):[&rate=1.929615577805849E-6]0.016286250051393836,21:[&rate=1.929615577805849E-6]131.5455794881576):[&rate=1.929615577805849E-6]39.86998569438214,18:[&rate=1.929615577805849E-6]139.41556518253975):[&rate=1.929615577805849E-6]9.267979870584782,20:[&rate=1.929615577805849E-6]178.68354505312453):[&rate=1.929615577805849E-6]21.719825050138525):[&rate=1.929615577805849E-6]102.30767034338123,1:[&rate=1.929615577805849E-6]45.71104044664429);
tree STATE_81000 [&lnP=-41844.986883267215,joint=-41844.986883267215] = [&R] ((((22:[&rate=1.9687511771999522E-6]123.19353237000377,2:[&rate=1.9687511771999522E-6]154.19353237000377):[&rate=1.9687511771999522E-6]0.8093081091016359,11:[&rate=1.9687511771999522E-6]162.0028404791054):[&rate=1.9687511771999522E-6]87.02436519064011,((18:[&rate=1.9687511771999522E-6]131.88040262682887,((21:[&rate=1.9687511771999522E-6]123.0971826102205,((23:[&rate=1.9687511771999522E-6]24.04604850943496,4:[&rate=1.9687511771999522E-6]24.04604850943496):[&rate=1.9687511771999522E-6]79.1672486799371,((((((12:[&rate=1.9687511771999522E-6]1.0591385630830281,(16:[&rate=1.9687511771999522E-6]0.906779202847714,17:[&rate=1.9687511771999522E-6]12.906779202847714):[&rate=1.9687511771999522E-6]1.1523593602353142):[&rate=1.9687511771999522E-6]0.5295340489430931,14:[&rate=1.9687511771999522E-6]2.588672612026121):[&rate=1.9687511771999522E-6]14.898143826973419,6:[&rate=1.9687511771999522E-6]8.48681643899954):[&rate=1.9687511771999522E-6]2.355312194431182,13:[&rate=1.9687511771999522E-6]19.842128633430722):[&rate=1.9687511771999522E-6]39.97801374719914,(((9:[&rate=1.9687511771999522E-6]9.255395572536752,5:[&rate=1.9687511771999522E-6]2.2553955725367523):[&rate=1.9687511771999522E-6]16.02360706005474,(8:[&rate=1.9687511771999522E-6]23.665096202632398,7:[&rate=1.9687511771999522E-6]20.665096202632398):[&rate=1.9687511771999522E-6]0.6139064299590942):[&rate=1.9687511771999522E-6]11.120491433150548,(15:[&rate=1.9687511771999522E-6]25.634778443570895,10:[&rate=1.9687511771999522E-6]24.634778443570895):[&rate=1.9687511771999522E-6]14.764715622171146):[&rate=1.9687511771999522E-6]19.42064831488782):[&rate=1.9687511771999522E-6]2.0350197128546768,3:[&rate=1.9687511771999522E-6]33.85516209348454):[&rate=1.9687511771999522E-6]65.35813509588753):[&rate=1.9687511771999522E-6]53.88388542084843):[&rate=1.9687511771999522E-6]12.923536307203847,19:[&rate=1.9687511771999522E-6]127.02071891742435):[&rate=1.9687511771999522E-6]27.85968370940452):[&rate=1.9687511771999522E-6]6.80784818108944,20:[&rate=1.9687511771999522E-6]168.6882508079183):[&rate=1.9687511771999522E-6]21.338954861827204):[&rate=1.9687511771999522E-6]110.12423325288665,1:[&rate=1.9687511771999522E-6]43.15143892263217);
tree STATE_82000 [&lnP=-41840.3306962378,joint=-41840.3306962378] = [&R] ((((22:[&rate=2.6693246194157446E-6]125.13353517574748,11:[&rate=2.6693246194157446E-6]163.13353517574748):[&rate=2.6693246194157446E-6]10.390152979377262,2:[&rate=2.6693246194157446E-6]166.52368815512474):[&rate=2.6693246194157446E-6]46.84241187434401,((18:[&rate=2.6693246194157446E-6]108.87073187969617,((((23:[&rate=2.6693246194157446E-6]11.963222085237156,4:[&rate=2.6693246194157446E-6]11.963222085237156):[&rate=2.6693246194157446E-6]85.45400903826214,(((15:[&rate=2.6693246194157446E-6]21.391023472882296,(((5:[&rate=2.6693246194157446E-6]4.30171682066182,7:[&rate=2.6693246194157446E-6]7.30171682066182):[&rate=2.6693246194157446E-6]1.6519450482666933,(8:[&rate=2.6693246194157446E-6]3.5926315546538277,10:[&rate=2.6693246194157446E-6]7.592631554653828):[&rate=2.6693246194157446E-6]8.361030314274686):[&rate=2.6693246194157446E-6]3.0607839665135543,9:[&rate=2.6693246194157446E-6]16.014445835442068):[&rate=2.6693246194157446E-6]1.3765776374402279):[&rate=2.6693246194157446E-6]33.26797544273005,3:[&rate=2.6693246194157446E-6]26.658998915612344):[&rate=2.6693246194157446E-6]5.008053274723778,((14:[&rate=2.6693246194157446E-6]21.790193884030757,(12:[&rate=2.6693246194157446E-6]18.640300351712845,(17:[&rate=2.6693246194157446E-6]14.655967894216685,16:[&rate=2.6693246194157446E-6]2.655967894216685):[&rate=2.6693246194157446E-6]16.98433245749616):[&rate=2.6693246194157446E-6]2.149893532317911):[&rate=2.6693246194157446E-6]1.4345286288393666,(13:[&rate=2.6693246194157446E-6]19.45871706010708,6:[&rate=2.6693246194157446E-6]10.45871706010708):[&rate=2.6693246194157446E-6]3.766005452763043):[&rate=2.6693246194157446E-6]36.442329677466):[&rate=2.6693246194157446E-6]61.750178933163184):[&rate=2.6693246194157446E-6]55.56724109156252,19:[&rate=2.6693246194157446E-6]109.98447221506183):[&rate=2.6693246194157446E-6]4.517105484377566,21:[&rate=2.6693246194157446E-6]123.5015776994394):[&rate=2.6693246194157446E-6]17.36915418025677):[&rate=2.6693246194157446E-6]2.8406366143095454,20:[&rate=2.6693246194157446E-6]141.7113684940057):[&rate=2.6693246194157446E-6]19.654731535463043):[&rate=2.6693246194157446E-6]105.73125393232701,1:[&rate=2.6693246194157446E-6]10.097353961795761);
tree STATE_83000 [&lnP=-41847.11909411137,joint=-41847.11909411137] = [&R] ((((11:[&rate=2.3092459241050405E-6]123.39917621818691,22:[&rate=2.3092459241050405E-6]85.39917621818691):[&rate=2.3092459241050405E-6]8.364149070715342,2:[&rate=2.3092459241050405E-6]124.76332528890225):[&rate=2.3092459241050405E-6]117.3218324975229,((20:[&rate=2.3092459241050405E-6]146.55707039325415,18:[&rate=2.3092459241050405E-6]116.55707039325415):[&rate=2.3092459241050405E-6]9.391030569919565,((21:[&rate=2.3092459241050405E-6]128.2331485561075,((23:[&rate=2.3092459241050405E-6]8.715714018163474,4:[&rate=2.3092459241050405E-6]8.715714018163474):[&rate=2.3092459241050405E-6]72.56992105609575,(((8:[&rate=2.3092459241050405E-6]26.308938166641013,((7:[&rate=2.3092459241050405E-6]19.17091370157827,((10:[&rate=2.3092459241050405E-6]10.735296128301911,5:[&rate=2.3092459241050405E-6]0.7352961283019113):[&rate=2.3092459241050405E-6]6.28356196021295,9:[&rate=2.3092459241050405E-6]14.018858088514861):[&rate=2.3092459241050405E-6]9.15205561306341):[&rate=2.3092459241050405E-6]0.9850783862977792,15:[&rate=2.3092459241050405E-6]28.15599208787605):[&rate=2.3092459241050405E-6]3.1529460787649626):[&rate=2.3092459241050405E-6]31.01243805637094,((6:[&rate=2.3092459241050405E-6]26.37100522382265,(12:[&rate=2.3092459241050405E-6]34.02705760299917,(17:[&rate=2.3092459241050405E-6]26.04168947095373,(14:[&rate=2.3092459241050405E-6]11.312961545683706,13:[&rate=2.3092459241050405E-6]11.312961545683706):[&rate=2.3092459241050405E-6]2.728727925270025):[&rate=2.3092459241050405E-6]20.98536813204544):[&rate=2.3092459241050405E-6]0.34394762082347796):[&rate=2.3092459241050405E-6]1.9024987815837875,16:[&rate=2.3092459241050405E-6]37.27350400540644):[&rate=2.3092459241050405E-6]25.047872217605516):[&rate=2.3092459241050405E-6]0.22735258814969939,3:[&rate=2.3092459241050405E-6]34.54872881116165):[&rate=2.3092459241050405E-6]42.736906263097566):[&rate=2.3092459241050405E-6]80.94751348184828):[&rate=2.3092459241050405E-6]5.34206742841576,19:[&rate=2.3092459241050405E-6]124.57521598452325):[&rate=2.3092459241050405E-6]24.37288497865046):[&rate=2.3092459241050405E-6]34.13705682325144):[&rate=2.3092459241050405E-6]86.79025027227101,1:[&rate=2.3092459241050405E-6]19.875408058696166);
tree STATE_84000 [&lnP=-41841.34836155697,joint=-41841.34836155697] = [&R] ((((11:[&rate=2.4107041552998365E-6]118.49002020484409,22:[&rate=2.4107041552998365E-6]80.49002020484409):[&rate=2.4107041552998365E-6]0.30544210231587954,2:[&rate=2.4107041552998365E-6]111.79546230715997):[&rate=2.4107041552998365E-6]103.59612296867542,(((19:[&rate=2.4107041552998365E-6]89.66201936389018,((23:[&rate=2.4107041552998365E-6]12.246851892313323,4:[&rate=2.4107041552998365E-6]12.246851892313323):[&rate=2.4107041552998365E-6]75.60620611803373,(3:[&rate=2.4107041552998365E-6]24.168731300569107,((13:[&rate=2.4107041552998365E-6]35.2361320039401,(((16:[&rate=2.4107041552998365E-6]4.4122468254966805,14:[&rate=2.4107041552998365E-6]4.4122468254966805):[&rate=2.4107041552998365E-6]10.944977163984692,(17:[&rate=2.4107041552998365E-6]23.082835775264407,12:[&rate=2.4107041552998365E-6]10.082835775264407):[&rate=2.4107041552998365E-6]4.274388214216966):[&rate=2.4107041552998365E-6]17.902432463461967,6:[&rate=2.4107041552998365E-6]24.25965645294334):[&rate=2.4107041552998365E-6]1.97647555099676):[&rate=2.4107041552998365E-6]16.679174303369052,(9:[&rate=2.4107041552998365E-6]33.70096932600775,((10:[&rate=2.4107041552998365E-6]12.944799160996265,15:[&rate=2.4107041552998365E-6]13.944799160996265):[&rate=2.4107041552998365E-6]6.034626662548302,(5:[&rate=2.4107041552998365E-6]1.5066447235344214,(7:[&rate=2.4107041552998365E-6]4.1825381613732375,8:[&rate=2.4107041552998365E-6]7.1825381613732375):[&rate=2.4107041552998365E-6]0.32410656216118383):[&rate=2.4107041552998365E-6]7.472781100010145):[&rate=2.4107041552998365E-6]17.721543502463184):[&rate=2.4107041552998365E-6]14.2143369813014):[&rate=2.4107041552998365E-6]0.25342499325995504):[&rate=2.4107041552998365E-6]59.684326709777935):[&rate=2.4107041552998365E-6]44.80896135354314):[&rate=2.4107041552998365E-6]18.801245669474156,21:[&rate=2.4107041552998365E-6]117.46326503336434):[&rate=2.4107041552998365E-6]24.97955162893882,(20:[&rate=2.4107041552998365E-6]134.26557030729555,18:[&rate=2.4107041552998365E-6]104.26557030729555):[&rate=2.4107041552998365E-6]6.177246355007611):[&rate=2.4107041552998365E-6]22.948768613532224):[&rate=2.4107041552998365E-6]95.62067270807398,1:[&rate=2.4107041552998365E-6]2.0122579839093646);
tree STATE_85000 [&lnP=-41850.959602009025,joint=-41850.959602009025] = [&R] ((((2:[&rate=2.645588776355843E-6]92.96530044434935,11:[&rate=2.645588776355843E-6]99.96530044434935):[&rate=2.645588776355843E-6]33.78792248735276,22:[&rate=2.645588776355843E-6]95.75322293170211):[&rate=2.645588776355843E-6]115.84142863000221,(18:[&rate=2.645588776355843E-6]112.38494457520932,(20:[&rate=2.645588776355843E-6]130.58513527201902,((((23:[&rate=2.645588776355843E-6]7.277615947868078,4:[&rate=2.645588776355843E-6]7.277615947868078):[&rate=2.645588776355843E-6]66.03984234484705,(3:[&rate=2.645588776355843E-6]25.239556382308052,((13:[&rate=2.645588776355843E-6]30.48879333592192,(17:[&rate=2.645588776355843E-6]36.157494878348366,((14:[&rate=2.645588776355843E-6]10.171372537980488,12:[&rate=2.645588776355843E-6]9.171372537980488):[&rate=2.645588776355843E-6]4.266886540162176,(16:[&rate=2.645588776355843E-6]10.52659326227737,6:[&rate=2.645588776355843E-6]1.5265932622773697):[&rate=2.645588776355843E-6]3.9116658158652946):[&rate=2.645588776355843E-6]9.719235800205702):[&rate=2.645588776355843E-6]6.331298457573553):[&rate=2.645588776355843E-6]12.150754179267693,((10:[&rate=2.645588776355843E-6]18.510373009199913,(8:[&rate=2.645588776355843E-6]6.6075651020528205,5:[&rate=2.645588776355843E-6]0.6075651020528205):[&rate=2.645588776355843E-6]7.902807907147093):[&rate=2.645588776355843E-6]14.129947191677491,(7:[&rate=2.645588776355843E-6]19.282256199822704,(15:[&rate=2.645588776355843E-6]12.926007325178894,9:[&rate=2.645588776355843E-6]8.926007325178894):[&rate=2.645588776355843E-6]14.35624887464381):[&rate=2.645588776355843E-6]6.3580640010547):[&rate=2.645588776355843E-6]8.999227314312208):[&rate=2.645588776355843E-6]10.60000886711844):[&rate=2.645588776355843E-6]44.07790191040708):[&rate=2.645588776355843E-6]35.10574310728059,21:[&rate=2.645588776355843E-6]74.42320139999572):[&rate=2.645588776355843E-6]12.00964111104156,19:[&rate=2.645588776355843E-6]77.43284251103728):[&rate=2.645588776355843E-6]46.15229276098174):[&rate=2.645588776355843E-6]11.799809303190301):[&rate=2.645588776355843E-6]48.20970698649501):[&rate=2.645588776355843E-6]71.28581863794375,1:[&rate=2.645588776355843E-6]4.880470199648073);
tree STATE_86000 [&lnP=-41857.77351414648,joint=-41857.77351414648] = [&R] ((((11:[&rate=1.925432420351461E-6]160.10027760006062,2:[&rate=1.925432420351461E-6]153.10027760006062):[&rate=1.925432420351461E-6]52.1644836129656,22:[&rate=1.925432420351461E-6]174.26476121302622):[&rate=1.925432420351461E-6]68.43468953574236,(((21:[&rate=1.925432420351461E-6]118.86091595934374,19:[&rate=1.925432420351461E-6]109.86091595934374):[&rate=1.925432420351461E-6]15.977061523958042,((23:[&rate=1.925432420351461E-6]41.73572969563152,4:[&rate=1.925432420351461E-6]41.73572969563152):[&rate=1.925432420351461E-6]93.69668038868271,(((8:[&rate=1.925432420351461E-6]23.034418775944104,((7:[&rate=1.925432420351461E-6]13.13174508123263,5:[&rate=1.925432420351461E-6]10.13174508123263):[&rate=1.925432420351461E-6]2.7754419959044725,15:[&rate=1.925432420351461E-6]23.907187077137102):[&rate=1.925432420351461E-6]4.127231698807002):[&rate=1.925432420351461E-6]17.321299657075855,(10:[&rate=1.925432420351461E-6]36.317976359837715,9:[&rate=1.925432420351461E-6]33.317976359837715):[&rate=1.925432420351461E-6]8.037742073182244):[&rate=1.925432420351461E-6]18.446796890828807,(3:[&rate=1.925432420351461E-6]30.062299667661065,((13:[&rate=1.925432420351461E-6]17.034677639302423,17:[&rate=1.925432420351461E-6]29.034677639302423):[&rate=1.925432420351461E-6]6.858555636459094,(((16:[&rate=1.925432420351461E-6]7.043940723814686,12:[&rate=1.925432420351461E-6]6.043940723814686):[&rate=1.925432420351461E-6]3.859149663266127,14:[&rate=1.925432420351461E-6]10.903090387080812):[&rate=1.925432420351461E-6]10.61738922878747,6:[&rate=1.925432420351461E-6]12.520479615868283):[&rate=1.925432420351461E-6]2.3727536598932346):[&rate=1.925432420351461E-6]34.16906639189955):[&rate=1.925432420351461E-6]5.740215656187701):[&rate=1.925432420351461E-6]95.62989476046546):[&rate=1.925432420351461E-6]33.40556739898756):[&rate=1.925432420351461E-6]40.504843788253595,(20:[&rate=1.925432420351461E-6]162.30733979722794,18:[&rate=1.925432420351461E-6]132.30733979722794):[&rate=1.925432420351461E-6]11.03548147432744):[&rate=1.925432420351461E-6]48.356629477213204):[&rate=1.925432420351461E-6]105.11498245754677,1:[&rate=1.925432420351461E-6]69.81443320631536);
tree STATE_87000 [&lnP=-41856.91422565025,joint=-41856.91422565025] = [&R] ((((11:[&rate=1.380409936395844E-6]221.46261919027506,2:[&rate=1.380409936395844E-6]214.46261919027506):[&rate=1.380409936395844E-6]36.28837879628094,22:[&rate=1.380409936395844E-6]219.750997986556):[&rate=1.380409936395844E-6]34.982121916445465,(20:[&rate=1.380409936395844E-6]186.84776202023215,(((19:[&rate=1.380409936395844E-6]124.46824472219086,21:[&rate=1.380409936395844E-6]133.46824472219086):[&rate=1.380409936395844E-6]17.54361016088589,((23:[&rate=1.380409936395844E-6]8.763920972274988,4:[&rate=1.380409936395844E-6]8.763920972274988):[&rate=1.380409936395844E-6]124.94506456694087,(((3:[&rate=1.380409936395844E-6]36.05928278511227,(((8:[&rate=1.380409936395844E-6]2.1112330539834545,10:[&rate=1.380409936395844E-6]6.1112330539834545):[&rate=1.380409936395844E-6]21.273606354650056,5:[&rate=1.380409936395844E-6]17.38483940863351):[&rate=1.380409936395844E-6]28.00589544225953,9:[&rate=1.380409936395844E-6]52.39073485089304):[&rate=1.380409936395844E-6]7.668547934219234):[&rate=1.380409936395844E-6]6.504109142602871,(((13:[&rate=1.380409936395844E-6]33.28702744274075,(6:[&rate=1.380409936395844E-6]10.131937185477657,17:[&rate=1.380409936395844E-6]31.131937185477657):[&rate=1.380409936395844E-6]14.155090257263094):[&rate=1.380409936395844E-6]0.9451318661377357,(12:[&rate=1.380409936395844E-6]25.035683991940473,(16:[&rate=1.380409936395844E-6]11.691232594876219,14:[&rate=1.380409936395844E-6]11.691232594876219):[&rate=1.380409936395844E-6]14.344451397064255):[&rate=1.380409936395844E-6]8.196475316938013):[&rate=1.380409936395844E-6]29.592649774886205,15:[&rate=1.380409936395844E-6]63.82480908376469):[&rate=1.380409936395844E-6]6.738582843950454):[&rate=1.380409936395844E-6]4.428582641181933,7:[&rate=1.380409936395844E-6]66.99197456889708):[&rate=1.380409936395844E-6]82.71701097031878):[&rate=1.380409936395844E-6]51.30286934386089):[&rate=1.380409936395844E-6]24.459424964568996,18:[&rate=1.380409936395844E-6]143.47127984764575):[&rate=1.380409936395844E-6]13.376482172586407):[&rate=1.380409936395844E-6]46.88535788276931):[&rate=1.380409936395844E-6]115.04618202745314,1:[&rate=1.380409936395844E-6]91.77930193045461);
tree STATE_88000 [&lnP=-41854.72596850987,joint=-41854.72596850987] = [&R] ((((22:[&rate=1.5803514499023934E-6]175.6113487187278,2:[&rate=1.5803514499023934E-6]206.6113487187278):[&rate=1.5803514499023934E-6]3.964730265677076,11:[&rate=1.5803514499023934E-6]217.5760789844049):[&rate=1.5803514499023934E-6]74.31131753997238,(((19:[&rate=1.5803514499023934E-6]115.7124852326109,21:[&rate=1.5803514499023934E-6]124.7124852326109):[&rate=1.5803514499023934E-6]10.441666618660832,((23:[&rate=1.5803514499023934E-6]1.6941688919000981,4:[&rate=1.5803514499023934E-6]1.6941688919000981):[&rate=1.5803514499023934E-6]123.52236753528882,(((8:[&rate=1.5803514499023934E-6]12.958003372330232,10:[&rate=1.5803514499023934E-6]16.958003372330232):[&rate=1.5803514499023934E-6]39.342760885275176,(3:[&rate=1.5803514499023934E-6]25.43590607404846,(5:[&rate=1.5803514499023934E-6]20.232664997525866,7:[&rate=1.5803514499023934E-6]23.232664997525866):[&rate=1.5803514499023934E-6]22.203241076522595):[&rate=1.5803514499023934E-6]3.8648581835569473):[&rate=1.5803514499023934E-6]9.72165027107657,(9:[&rate=1.5803514499023934E-6]58.76518742541201,(15:[&rate=1.5803514499023934E-6]54.86294547474523,(13:[&rate=1.5803514499023934E-6]40.01918247871159,(((16:[&rate=1.5803514499023934E-6]11.556819335820755,12:[&rate=1.5803514499023934E-6]10.556819335820755):[&rate=1.5803514499023934E-6]16.272670622910937,14:[&rate=1.5803514499023934E-6]27.829489958731692):[&rate=1.5803514499023934E-6]6.014601585779808,(17:[&rate=1.5803514499023934E-6]37.56261502575852,6:[&rate=1.5803514499023934E-6]16.562615025758518):[&rate=1.5803514499023934E-6]8.281476518752982):[&rate=1.5803514499023934E-6]6.175090934200092):[&rate=1.5803514499023934E-6]14.84376299603364):[&rate=1.5803514499023934E-6]7.902241950666777):[&rate=1.5803514499023934E-6]4.257227103269969):[&rate=1.5803514499023934E-6]82.19412189850694):[&rate=1.5803514499023934E-6]43.93761542408282):[&rate=1.5803514499023934E-6]63.461922006320066,(20:[&rate=1.5803514499023934E-6]176.95360700852788,18:[&rate=1.5803514499023934E-6]146.95360700852788):[&rate=1.5803514499023934E-6]19.662466849063918):[&rate=1.5803514499023934E-6]36.271322666785466):[&rate=1.5803514499023934E-6]81.44356215109786,1:[&rate=1.5803514499023934E-6]57.33095867547513);
tree STATE_89000 [&lnP=-41855.0045677204,joint=-41855.0045677204] = [&R] ((((22:[&rate=1.507791971559354E-6]104.07936947055882,2:[&rate=1.507791971559354E-6]135.07936947055882):[&rate=1.507791971559354E-6]24.146717194378738,11:[&rate=1.507791971559354E-6]166.22608666493755):[&rate=1.507791971559354E-6]128.82464742288494,(20:[&rate=1.507791971559354E-6]213.22537331148362,(((21:[&rate=1.507791971559354E-6]125.85654236759723,((23:[&rate=1.507791971559354E-6]14.687750633915577,4:[&rate=1.507791971559354E-6]14.687750633915577):[&rate=1.507791971559354E-6]108.21446034710286,((15:[&rate=1.507791971559354E-6]59.887022600574426,(3:[&rate=1.507791971559354E-6]31.39614952599773,((13:[&rate=1.507791971559354E-6]30.819151158320757,((16:[&rate=1.507791971559354E-6]12.137767798477356,14:[&rate=1.507791971559354E-6]12.137767798477356):[&rate=1.507791971559354E-6]10.788474601473233,17:[&rate=1.507791971559354E-6]34.92624239995059):[&rate=1.507791971559354E-6]7.892908758370169):[&rate=1.507791971559354E-6]3.3579464260167597,(12:[&rate=1.507791971559354E-6]20.16595762272766,6:[&rate=1.507791971559354E-6]12.16595762272766):[&rate=1.507791971559354E-6]13.011139961609857):[&rate=1.507791971559354E-6]25.21905194166021):[&rate=1.507791971559354E-6]0.4908730745766974):[&rate=1.507791971559354E-6]4.775581252750882,(((5:[&rate=1.507791971559354E-6]6.858626228671788,(8:[&rate=1.507791971559354E-6]10.286702760446353,10:[&rate=1.507791971559354E-6]14.286702760446353):[&rate=1.507791971559354E-6]2.5719234682254353):[&rate=1.507791971559354E-6]16.69341306846846,7:[&rate=1.507791971559354E-6]26.552039297140247):[&rate=1.507791971559354E-6]25.759951194949245,9:[&rate=1.507791971559354E-6]56.31199049208949):[&rate=1.507791971559354E-6]4.3506133612358155):[&rate=1.507791971559354E-6]82.23960712769313):[&rate=1.507791971559354E-6]36.95433138657879):[&rate=1.507791971559354E-6]27.98635491463324,19:[&rate=1.507791971559354E-6]144.84289728223047):[&rate=1.507791971559354E-6]51.163869874040586,18:[&rate=1.507791971559354E-6]173.00676715627105):[&rate=1.507791971559354E-6]10.21860615521257):[&rate=1.507791971559354E-6]22.82536077633887):[&rate=1.507791971559354E-6]58.67713015934834,1:[&rate=1.507791971559354E-6]37.72786424717083);
tree STATE_90000 [&lnP=-41854.12216527026,joint=-41854.12216527026] = [&R] ((((22:[&rate=2.0252890654676993E-6]109.64174778544498,11:[&rate=2.0252890654676993E-6]147.64174778544498):[&rate=2.0252890654676993E-6]22.89512450645907,2:[&rate=2.0252890654676993E-6]163.53687229190405):[&rate=2.0252890654676993E-6]97.39774946531742,(18:[&rate=2.0252890654676993E-6]149.8881279099078,(20:[&rate=2.0252890654676993E-6]155.36415633466814,((19:[&rate=2.0252890654676993E-6]129.39076076881804,21:[&rate=2.0252890654676993E-6]138.39076076881804):[&rate=2.0252890654676993E-6]9.409412498600375,((23:[&rate=2.0252890654676993E-6]35.542820548608915,4:[&rate=2.0252890654676993E-6]35.542820548608915):[&rate=2.0252890654676993E-6]105.97180660513288,(((15:[&rate=2.0252890654676993E-6]18.637792987623037,(10:[&rate=2.0252890654676993E-6]6.493734155983837,8:[&rate=2.0252890654676993E-6]2.4937341559838373):[&rate=2.0252890654676993E-6]11.1440588316392):[&rate=2.0252890654676993E-6]11.047691600331767,(7:[&rate=2.0252890654676993E-6]14.359215886887817,5:[&rate=2.0252890654676993E-6]11.359215886887817):[&rate=2.0252890654676993E-6]7.3262687010669865):[&rate=2.0252890654676993E-6]34.10113247302705,((3:[&rate=2.0252890654676993E-6]31.125239759194386,(13:[&rate=2.0252890654676993E-6]40.44267987004464,(17:[&rate=2.0252890654676993E-6]47.16525341140307,(((14:[&rate=2.0252890654676993E-6]5.750937075702321,12:[&rate=2.0252890654676993E-6]4.750937075702321):[&rate=2.0252890654676993E-6]1.4123376702966404,16:[&rate=2.0252890654676993E-6]7.163274745998962):[&rate=2.0252890654676993E-6]19.928595331684214,6:[&rate=2.0252890654676993E-6]18.091870077683176):[&rate=2.0252890654676993E-6]8.073383333719896):[&rate=2.0252890654676993E-6]5.277426458641571):[&rate=2.0252890654676993E-6]18.682559889149744):[&rate=2.0252890654676993E-6]1.8799837594950617,9:[&rate=2.0252890654676993E-6]57.00522351868945):[&rate=2.0252890654676993E-6]2.781393542292406):[&rate=2.0252890654676993E-6]101.72801009275994):[&rate=2.0252890654676993E-6]40.28554611367662):[&rate=2.0252890654676993E-6]9.563983067249723):[&rate=2.0252890654676993E-6]24.52397157523967):[&rate=2.0252890654676993E-6]29.046493847313656):[&rate=2.0252890654676993E-6]51.26443546659323,1:[&rate=2.0252890654676993E-6]3.199057223814691);
tree STATE_91000 [&lnP=-41845.732409282115,joint=-41845.732409282115] = [&R] ((((11:[&rate=1.8472225162970943E-6]154.41048929573793,22:[&rate=1.8472225162970943E-6]116.41048929573793):[&rate=1.8472225162970943E-6]1.5707078537365362,2:[&rate=1.8472225162970943E-6]148.98119714947447):[&rate=1.8472225162970943E-6]124.16607031139628,(((21:[&rate=1.8472225162970943E-6]142.49799345064264,((23:[&rate=1.8472225162970943E-6]28.85143212329534,4:[&rate=1.8472225162970943E-6]28.85143212329534):[&rate=1.8472225162970943E-6]62.24628306116874,((((10:[&rate=1.8472225162970943E-6]5.329826575649612,8:[&rate=1.8472225162970943E-6]1.3298265756496122):[&rate=1.8472225162970943E-6]27.685200371576983,((5:[&rate=1.8472225162970943E-6]11.070152901679563,15:[&rate=1.8472225162970943E-6]22.070152901679563):[&rate=1.8472225162970943E-6]8.780105036366798,7:[&rate=1.8472225162970943E-6]22.85025793804636):[&rate=1.8472225162970943E-6]3.164769009180233):[&rate=1.8472225162970943E-6]22.028243925423418,((13:[&rate=1.8472225162970943E-6]37.048920358593335,((17:[&rate=1.8472225162970943E-6]26.821676944876966,12:[&rate=1.8472225162970943E-6]13.821676944876966):[&rate=1.8472225162970943E-6]4.712198747112389,(6:[&rate=1.8472225162970943E-6]8.245934531227032,(14:[&rate=1.8472225162970943E-6]3.6231959809442618,16:[&rate=1.8472225162970943E-6]3.6231959809442618):[&rate=1.8472225162970943E-6]13.62273855028277):[&rate=1.8472225162970943E-6]2.2879411607623226):[&rate=1.8472225162970943E-6]17.51504466660398):[&rate=1.8472225162970943E-6]17.66245179359906,9:[&rate=1.8472225162970943E-6]50.711372152192396):[&rate=1.8472225162970943E-6]1.331898720457616):[&rate=1.8472225162970943E-6]1.8627746283307545,3:[&rate=1.8472225162970943E-6]29.906045500980767):[&rate=1.8472225162970943E-6]57.19166968348331):[&rate=1.8472225162970943E-6]85.40027826617856):[&rate=1.8472225162970943E-6]5.195216529463636,19:[&rate=1.8472225162970943E-6]138.69320998010627):[&rate=1.8472225162970943E-6]40.52971240494301,(20:[&rate=1.8472225162970943E-6]172.4207865999556,18:[&rate=1.8472225162970943E-6]142.4207865999556):[&rate=1.8472225162970943E-6]13.802135785093697):[&rate=1.8472225162970943E-6]34.92434507582146):[&rate=1.8472225162970943E-6]57.73309029385382,1:[&rate=1.8472225162970943E-6]21.88035775472457);
tree STATE_92000 [&lnP=-41847.90215285074,joint=-41847.90215285074] = [&R] (((11:[&rate=2.167274751106764E-6]177.6384882771742,(22:[&rate=2.167274751106764E-6]105.39557586902521,2:[&rate=2.167274751106764E-6]136.3955758690252):[&rate=2.167274751106764E-6]34.24291240814898):[&rate=2.167274751106764E-6]89.67725456410255,(18:[&rate=2.167274751106764E-6]131.14694709089875,(20:[&rate=2.167274751106764E-6]160.20895910439805,((((23:[&rate=2.167274751106764E-6]2.668052015007696,4:[&rate=2.167274751106764E-6]2.668052015007696):[&rate=2.167274751106764E-6]121.60167934313401,(((3:[&rate=2.167274751106764E-6]21.587417438390446,9:[&rate=2.167274751106764E-6]45.587417438390446):[&rate=2.167274751106764E-6]1.9936476612975582,(15:[&rate=2.167274751106764E-6]13.48712511355253,8:[&rate=2.167274751106764E-6]8.48712511355253):[&rate=2.167274751106764E-6]38.093939986135474):[&rate=2.167274751106764E-6]0.8086348210645298,(((12:[&rate=2.167274751106764E-6]22.520812343541756,((14:[&rate=2.167274751106764E-6]1.1221621847102021,16:[&rate=2.167274751106764E-6]1.1221621847102021):[&rate=2.167274751106764E-6]18.023598560267825,13:[&rate=2.167274751106764E-6]19.145760744978027):[&rate=2.167274751106764E-6]4.375051598563729):[&rate=2.167274751106764E-6]6.358650259897374,(17:[&rate=2.167274751106764E-6]32.49423193721768,6:[&rate=2.167274751106764E-6]11.494231937217677):[&rate=2.167274751106764E-6]9.385230666221453):[&rate=2.167274751106764E-6]19.935163983236734,(10:[&rate=2.167274751106764E-6]22.196767022743323,(7:[&rate=2.167274751106764E-6]8.759404740117763,5:[&rate=2.167274751106764E-6]5.759404740117763):[&rate=2.167274751106764E-6]6.4373622826255605):[&rate=2.167274751106764E-6]26.61785956393254):[&rate=2.167274751106764E-6]2.57507333407667):[&rate=2.167274751106764E-6]95.88003143738918):[&rate=2.167274751106764E-6]37.544701858056726,19:[&rate=2.167274751106764E-6]118.81443321619844):[&rate=2.167274751106764E-6]7.540943365995105,21:[&rate=2.167274751106764E-6]135.35537658219354):[&rate=2.167274751106764E-6]26.853582522204505):[&rate=2.167274751106764E-6]0.9379879865007013):[&rate=2.167274751106764E-6]47.168795750377996):[&rate=2.167274751106764E-6]50.32037826313234,1:[&rate=2.167274751106764E-6]1.636121104409085);
tree STATE_93000 [&lnP=-41848.33983046351,joint=-41848.33983046351] = [&R] (((2:[&rate=1.7346054748249866E-6]170.18662000115054,(22:[&rate=1.7346054748249866E-6]104.51763612983473,11:[&rate=1.7346054748249866E-6]142.51763612983473):[&rate=1.7346054748249866E-6]34.66898387131582):[&rate=1.7346054748249866E-6]92.00258864449441,(((((23:[&rate=1.7346054748249866E-6]14.244817081162502,4:[&rate=1.7346054748249866E-6]14.244817081162502):[&rate=1.7346054748249866E-6]98.06451731544263,((3:[&rate=1.7346054748249866E-6]24.488204293655045,(((8:[&rate=1.7346054748249866E-6]28.588736390143026,(15:[&rate=1.7346054748249866E-6]17.516569667076393,9:[&rate=1.7346054748249866E-6]13.516569667076393):[&rate=1.7346054748249866E-6]16.072166723066633):[&rate=1.7346054748249866E-6]2.131361515920517,(5:[&rate=1.7346054748249866E-6]7.646404868470675,7:[&rate=1.7346054748249866E-6]10.646404868470675):[&rate=1.7346054748249866E-6]17.073693037592868):[&rate=1.7346054748249866E-6]6.36171578583113,10:[&rate=1.7346054748249866E-6]41.08181369189467):[&rate=1.7346054748249866E-6]10.406390601760371):[&rate=1.7346054748249866E-6]8.102732999247266,((17:[&rate=1.7346054748249866E-6]35.2151868042929,13:[&rate=1.7346054748249866E-6]23.215186804292898):[&rate=1.7346054748249866E-6]5.149490531753891,(((14:[&rate=1.7346054748249866E-6]5.147610450904704,16:[&rate=1.7346054748249866E-6]5.147610450904704):[&rate=1.7346054748249866E-6]12.49164679086201,12:[&rate=1.7346054748249866E-6]16.639257241766714):[&rate=1.7346054748249866E-6]5.012659733020165,6:[&rate=1.7346054748249866E-6]13.651916974786879):[&rate=1.7346054748249866E-6]5.71276036125991):[&rate=1.7346054748249866E-6]32.22625995685552):[&rate=1.7346054748249866E-6]75.71839710370281):[&rate=1.7346054748249866E-6]46.08655440910309,21:[&rate=1.7346054748249866E-6]124.39588880570821):[&rate=1.7346054748249866E-6]26.111155715100352,19:[&rate=1.7346054748249866E-6]141.50704452080856):[&rate=1.7346054748249866E-6]18.56897650756821,(18:[&rate=1.7346054748249866E-6]116.53604677754535,20:[&rate=1.7346054748249866E-6]146.53604677754535):[&rate=1.7346054748249866E-6]20.53997425083142):[&rate=1.7346054748249866E-6]43.11318761726818):[&rate=1.7346054748249866E-6]68.79363137421592,1:[&rate=1.7346054748249866E-6]21.982840019860873);
tree STATE_94000 [&lnP=-41856.73721469287,joint=-41856.73721469287] = [&R] (((22:[&rate=1.651397015443628E-6]86.00135563603743,(2:[&rate=1.651397015443628E-6]107.86050497432568,11:[&rate=1.651397015443628E-6]114.86050497432568):[&rate=1.651397015443628E-6]9.140850661711752):[&rate=1.651397015443628E-6]131.23002384119076,(20:[&rate=1.651397015443628E-6]179.2369050540585,(18:[&rate=1.651397015443628E-6]125.7537108931904,((21:[&rate=1.651397015443628E-6]116.87830704774996,19:[&rate=1.651397015443628E-6]107.87830704774996):[&rate=1.651397015443628E-6]2.856319759768695,((23:[&rate=1.651397015443628E-6]16.773986702249246,4:[&rate=1.651397015443628E-6]16.773986702249246):[&rate=1.651397015443628E-6]108.83230793433326,((((9:[&rate=1.651397015443628E-6]28.934024836072076,((10:[&rate=1.651397015443628E-6]18.303017296086033,15:[&rate=1.651397015443628E-6]19.303017296086033):[&rate=1.651397015443628E-6]4.000576099392603,5:[&rate=1.651397015443628E-6]12.303593395478636):[&rate=1.651397015443628E-6]9.63043144059344):[&rate=1.651397015443628E-6]3.711177708646673,(8:[&rate=1.651397015443628E-6]21.61815195316437,7:[&rate=1.651397015443628E-6]18.61815195316437):[&rate=1.651397015443628E-6]10.027050591554378):[&rate=1.651397015443628E-6]26.225484831449783,((16:[&rate=1.651397015443628E-6]14.763599870364754,13:[&rate=1.651397015443628E-6]14.763599870364754):[&rate=1.651397015443628E-6]35.3382496040244,(17:[&rate=1.651397015443628E-6]47.60518034733546,(6:[&rate=1.651397015443628E-6]16.459557490387766,(12:[&rate=1.651397015443628E-6]13.030267515258043,14:[&rate=1.651397015443628E-6]14.030267515258043):[&rate=1.651397015443628E-6]11.429289975129723):[&rate=1.651397015443628E-6]10.145622856947696):[&rate=1.651397015443628E-6]14.496669127053693):[&rate=1.651397015443628E-6]12.768837901779378):[&rate=1.651397015443628E-6]5.474005627798704,3:[&rate=1.651397015443628E-6]40.34469300396724):[&rate=1.651397015443628E-6]81.26160163261527):[&rate=1.651397015443628E-6]28.128332170936147):[&rate=1.651397015443628E-6]38.01908408567175):[&rate=1.651397015443628E-6]23.483194160868095):[&rate=1.651397015443628E-6]16.99447442316969):[&rate=1.651397015443628E-6]141.0809281172899,1:[&rate=1.651397015443628E-6]80.31230759451807);
tree STATE_95000 [&lnP=-41845.746301168416,joint=-41845.746301168416] = [&R] (((2:[&rate=2.492308351502724E-6]148.07924087468487,(11:[&rate=2.492308351502724E-6]137.1652616636198,22:[&rate=2.492308351502724E-6]99.16526166361979):[&rate=2.492308351502724E-6]17.913979211065083):[&rate=2.492308351502724E-6]65.65164144193258,(18:[&rate=2.492308351502724E-6]102.57049466111684,(20:[&rate=2.492308351502724E-6]132.02847035741183,((21:[&rate=2.492308351502724E-6]109.90594295620679,((23:[&rate=2.492308351502724E-6]0.6105839847194545,4:[&rate=2.492308351502724E-6]0.6105839847194545):[&rate=2.492308351502724E-6]84.41938821918367,((((14:[&rate=2.492308351502724E-6]16.9653517908184,17:[&rate=2.492308351502724E-6]28.9653517908184):[&rate=2.492308351502724E-6]26.80690059492949,((13:[&rate=2.492308351502724E-6]17.392867140016225,6:[&rate=2.492308351502724E-6]8.392867140016225):[&rate=2.492308351502724E-6]6.881573080110929,(16:[&rate=2.492308351502724E-6]21.699568751995436,12:[&rate=2.492308351502724E-6]20.699568751995436):[&rate=2.492308351502724E-6]2.574871468131718):[&rate=2.492308351502724E-6]19.497812165620736):[&rate=2.492308351502724E-6]19.51030072635126,3:[&rate=2.492308351502724E-6]35.28255311209915):[&rate=2.492308351502724E-6]3.606608773147954,((8:[&rate=2.492308351502724E-6]10.181396928072612,((7:[&rate=2.492308351502724E-6]3.6160745934321774,10:[&rate=2.492308351502724E-6]10.616074593432177):[&rate=2.492308351502724E-6]2.0843454171549176,5:[&rate=2.492308351502724E-6]2.700420010587095):[&rate=2.492308351502724E-6]1.480976917485517):[&rate=2.492308351502724E-6]7.209456150326805,(15:[&rate=2.492308351502724E-6]21.47342337427665,9:[&rate=2.492308351502724E-6]17.47342337427665):[&rate=2.492308351502724E-6]0.9174297041227675):[&rate=2.492308351502724E-6]44.49830880684769):[&rate=2.492308351502724E-6]42.14081031865602):[&rate=2.492308351502724E-6]58.87597075230366):[&rate=2.492308351502724E-6]3.0228391769801135,19:[&rate=2.492308351502724E-6]103.9287821331869):[&rate=2.492308351502724E-6]21.099688224224934):[&rate=2.492308351502724E-6]0.5420243037050057):[&rate=2.492308351502724E-6]29.160387655500614):[&rate=2.492308351502724E-6]113.40744646744474,1:[&rate=2.492308351502724E-6]18.138328784062196);
tree STATE_96000 [&lnP=-41842.877662162595,joint=-41842.877662162595] = [&R] (((2:[&rate=2.1741408155555037E-6]145.7983577929767,(22:[&rate=2.1741408155555037E-6]111.64455930235721,11:[&rate=2.1741408155555037E-6]149.6445593023572):[&rate=2.1741408155555037E-6]3.1537984906194936):[&rate=2.1741408155555037E-6]104.72066855906851,(20:[&rate=2.1741408155555037E-6]149.20513525320266,(18:[&rate=2.1741408155555037E-6]105.43200682460645,((21:[&rate=2.1741408155555037E-6]114.52615790795602,((23:[&rate=2.1741408155555037E-6]11.310882191942262,4:[&rate=2.1741408155555037E-6]11.310882191942262):[&rate=2.1741408155555037E-6]86.05363109490492,(((((9:[&rate=2.1741408155555037E-6]14.782935811623204,(7:[&rate=2.1741408155555037E-6]8.286290800743622,5:[&rate=2.1741408155555037E-6]5.286290800743622):[&rate=2.1741408155555037E-6]2.4966450108795826):[&rate=2.1741408155555037E-6]1.4032891983366937,15:[&rate=2.1741408155555037E-6]20.186225009959898):[&rate=2.1741408155555037E-6]2.5569134627617203,(10:[&rate=2.1741408155555037E-6]17.170243796623335,8:[&rate=2.1741408155555037E-6]13.170243796623335):[&rate=2.1741408155555037E-6]4.572894676098283):[&rate=2.1741408155555037E-6]33.55540670195055,(((6:[&rate=2.1741408155555037E-6]9.828546856867579,(17:[&rate=2.1741408155555037E-6]23.86108349666661,14:[&rate=2.1741408155555037E-6]11.861083496666609):[&rate=2.1741408155555037E-6]6.96746336020097):[&rate=2.1741408155555037E-6]8.643878658078297,12:[&rate=2.1741408155555037E-6]26.472425514945876):[&rate=2.1741408155555037E-6]0.672679732513096,(13:[&rate=2.1741408155555037E-6]24.855337455692002,16:[&rate=2.1741408155555037E-6]24.855337455692002):[&rate=2.1741408155555037E-6]3.2897677917669697):[&rate=2.1741408155555037E-6]28.1534399272132):[&rate=2.1741408155555037E-6]5.777498744580214,3:[&rate=2.1741408155555037E-6]34.076043919252385):[&rate=2.1741408155555037E-6]59.288469367594786):[&rate=2.1741408155555037E-6]51.16164462110885):[&rate=2.1741408155555037E-6]8.433331776512148,19:[&rate=2.1741408155555037E-6]113.95948968446817):[&rate=2.1741408155555037E-6]14.47251714013828):[&rate=2.1741408155555037E-6]13.773128428596209):[&rate=2.1741408155555037E-6]49.31389109884256):[&rate=2.1741408155555037E-6]73.71778913371429,1:[&rate=2.1741408155555037E-6]15.236815485759507);
tree STATE_97000 [&lnP=-41844.48600636541,joint=-41844.48600636541] = [&R] (((2:[&rate=2.4139539954394904E-6]146.66666195619314,(22:[&rate=2.4139539954394904E-6]91.78097695809984,11:[&rate=2.4139539954394904E-6]129.78097695809984):[&rate=2.4139539954394904E-6]23.885684998093296):[&rate=2.4139539954394904E-6]74.24300558234506,(20:[&rate=2.4139539954394904E-6]158.32265489796208,(((19:[&rate=2.4139539954394904E-6]112.38234987983117,((23:[&rate=2.4139539954394904E-6]11.29432950254514,4:[&rate=2.4139539954394904E-6]11.29432950254514):[&rate=2.4139539954394904E-6]93.9215894026014,((9:[&rate=2.4139539954394904E-6]37.51586758980043,(((8:[&rate=2.4139539954394904E-6]19.493126557446033,10:[&rate=2.4139539954394904E-6]23.493126557446033):[&rate=2.4139539954394904E-6]3.31805293776452,(15:[&rate=2.4139539954394904E-6]19.050860112873824,(5:[&rate=2.4139539954394904E-6]4.701024485564378,7:[&rate=2.4139539954394904E-6]7.701024485564378):[&rate=2.4139539954394904E-6]3.349835627309446):[&rate=2.4139539954394904E-6]8.760319382336728):[&rate=2.4139539954394904E-6]10.138541057839248,3:[&rate=2.4139539954394904E-6]9.9497205530498):[&rate=2.4139539954394904E-6]3.5661470367506283):[&rate=2.4139539954394904E-6]8.967986702538845,(((12:[&rate=2.4139539954394904E-6]16.19489144612956,(6:[&rate=2.4139539954394904E-6]2.7546709316270253,(14:[&rate=2.4139539954394904E-6]2.188453574514263,17:[&rate=2.4139539954394904E-6]14.188453574514263):[&rate=2.4139539954394904E-6]9.566217357112762):[&rate=2.4139539954394904E-6]5.440220514502535):[&rate=2.4139539954394904E-6]4.9174267895655674,13:[&rate=2.4139539954394904E-6]22.112318235695128):[&rate=2.4139539954394904E-6]0.5471092540777889,16:[&rate=2.4139539954394904E-6]22.659427489772916):[&rate=2.4139539954394904E-6]27.824426802566357):[&rate=2.4139539954394904E-6]78.73206461280726):[&rate=2.4139539954394904E-6]50.16643097468463):[&rate=2.4139539954394904E-6]0.3439684088035051,21:[&rate=2.4139539954394904E-6]121.72631828863467):[&rate=2.4139539954394904E-6]31.01000116360416,18:[&rate=2.4139539954394904E-6]120.73631945223883):[&rate=2.4139539954394904E-6]7.58633544572325):[&rate=2.4139539954394904E-6]10.58701264057612):[&rate=2.4139539954394904E-6]90.4049375522489,1:[&rate=2.4139539954394904E-6]2.314605090787097);
tree STATE_98000 [&lnP=-41847.18906224274,joint=-41847.18906224274] = [&R] ((((11:[&rate=2.38128236084862E-6]116.8924964766839,22:[&rate=2.38128236084862E-6]78.8924964766839):[&rate=2.38128236084862E-6]24.84544444589173,2:[&rate=2.38128236084862E-6]134.73794092257563):[&rate=2.38128236084862E-6]77.13819211384623,(20:[&rate=2.38128236084862E-6]149.5016827045736,(((19:[&rate=2.38128236084862E-6]112.69208774237,21:[&rate=2.38128236084862E-6]121.69208774237):[&rate=2.38128236084862E-6]4.885503183946071,((23:[&rate=2.38128236084862E-6]2.8587163575636083,4:[&rate=2.38128236084862E-6]2.8587163575636083):[&rate=2.38128236084862E-6]97.75527488873696,((3:[&rate=2.38128236084862E-6]27.65892306177834,((15:[&rate=2.38128236084862E-6]40.63398811703769,(7:[&rate=2.38128236084862E-6]17.207907732219226,(5:[&rate=2.38128236084862E-6]2.0996271995557407,8:[&rate=2.38128236084862E-6]8.09962719955574):[&rate=2.38128236084862E-6]12.108280532663485):[&rate=2.38128236084862E-6]15.426080384818462):[&rate=2.38128236084862E-6]12.969779217512666,(10:[&rate=2.38128236084862E-6]41.78989548046515,9:[&rate=2.38128236084862E-6]38.78989548046515):[&rate=2.38128236084862E-6]10.813871854085207):[&rate=2.38128236084862E-6]2.0551557272279837):[&rate=2.38128236084862E-6]11.130164118034315,((12:[&rate=2.38128236084862E-6]23.917007561148928,(17:[&rate=2.38128236084862E-6]24.928188864725108,16:[&rate=2.38128236084862E-6]12.928188864725108):[&rate=2.38128236084862E-6]11.98881869642382):[&rate=2.38128236084862E-6]2.302402052060856,((14:[&rate=2.38128236084862E-6]15.470005960251893,6:[&rate=2.38128236084862E-6]6.470005960251893):[&rate=2.38128236084862E-6]9.603363593205277,13:[&rate=2.38128236084862E-6]25.07336955345717):[&rate=2.38128236084862E-6]2.1460400597526146):[&rate=2.38128236084862E-6]39.56967756660287):[&rate=2.38128236084862E-6]57.82490406648792):[&rate=2.38128236084862E-6]59.963599680015506):[&rate=2.38128236084862E-6]9.192428326161405,18:[&rate=2.38128236084862E-6]103.77001925247748):[&rate=2.38128236084862E-6]15.731663452096114):[&rate=2.38128236084862E-6]10.374450331848266):[&rate=2.38128236084862E-6]101.91121952549852,1:[&rate=2.38128236084862E-6]4.787352561920386);
tree STATE_99000 [&lnP=-41855.01150668708,joint=-41855.01150668708] = [&R] ((((2:[&rate=1.557001715217244E-6]141.3359141621431,22:[&rate=1.557001715217244E-6]110.3359141621431):[&rate=1.557001715217244E-6]13.439152568331082,11:[&rate=1.557001715217244E-6]161.77506673047418):[&rate=1.557001715217244E-6]121.2069167725428,((21:[&rate=1.557001715217244E-6]145.00535844236256,(((23:[&rate=1.557001715217244E-6]29.1147828309807,4:[&rate=1.557001715217244E-6]29.1147828309807):[&rate=1.557001715217244E-6]86.17934465876512,((3:[&rate=1.557001715217244E-6]32.68948962007383,((((13:[&rate=1.557001715217244E-6]13.666348679154023,6:[&rate=1.557001715217244E-6]4.666348679154023):[&rate=1.557001715217244E-6]21.876638484001734,14:[&rate=1.557001715217244E-6]35.54298716315576):[&rate=1.557001715217244E-6]0.023795818504808608,((12:[&rate=1.557001715217244E-6]17.10926308966901,16:[&rate=1.557001715217244E-6]18.10926308966901):[&rate=1.557001715217244E-6]10.666815027215026,17:[&rate=1.557001715217244E-6]40.77607811688404):[&rate=1.557001715217244E-6]6.790704864776529):[&rate=1.557001715217244E-6]7.1163773845069755,10:[&rate=1.557001715217244E-6]41.68316036616754):[&rate=1.557001715217244E-6]18.006329253906287):[&rate=1.557001715217244E-6]3.621197597979503,(((9:[&rate=1.557001715217244E-6]22.833520706718005,7:[&rate=1.557001715217244E-6]18.833520706718005):[&rate=1.557001715217244E-6]5.922076609907826,5:[&rate=1.557001715217244E-6]21.75559731662583):[&rate=1.557001715217244E-6]14.452702340312541,(15:[&rate=1.557001715217244E-6]34.058734466954924,8:[&rate=1.557001715217244E-6]29.058734466954924):[&rate=1.557001715217244E-6]13.149565189983448):[&rate=1.557001715217244E-6]17.10238756111496):[&rate=1.557001715217244E-6]74.98344027169249):[&rate=1.557001715217244E-6]58.86767716571322,19:[&rate=1.557001715217244E-6]131.16180465545904):[&rate=1.557001715217244E-6]4.843553786903527):[&rate=1.557001715217244E-6]47.2641774314678,(18:[&rate=1.557001715217244E-6]153.60119341047144,20:[&rate=1.557001715217244E-6]183.60119341047144):[&rate=1.557001715217244E-6]6.668342463358925):[&rate=1.557001715217244E-6]33.71244762918661):[&rate=1.557001715217244E-6]86.51477648224864,1:[&rate=1.557001715217244E-6]53.49675998526561);
tree STATE_100000 [&lnP=-41847.79902929659,joint=-41847.79902929659] = [&R] ((((22:[&rate=2.2394575284260504E-6]60.01019244228138,2:[&rate=2.2394575284260504E-6]91.01019244228138):[&rate=2.2394575284260504E-6]35.90979120641606,11:[&rate=2.2394575284260504E-6]133.91998364869744):[&rate=2.2394575284260504E-6]91.22136721189185,(20:[&rate=2.2394575284260504E-6]134.71922663831037,((19:[&rate=2.2394575284260504E-6]111.72118633231554,(((23:[&rate=2.2394575284260504E-6]4.813748914415697,4:[&rate=2.2394575284260504E-6]4.813748914415697):[&rate=2.2394575284260504E-6]110.47528507577445,(3:[&rate=2.2394575284260504E-6]28.231615158455057,(((10:[&rate=2.2394575284260504E-6]43.660472676384636,((8:[&rate=2.2394575284260504E-6]13.8204883197415,7:[&rate=2.2394575284260504E-6]10.8204883197415):[&rate=2.2394575284260504E-6]17.00043512711565,15:[&rate=2.2394575284260504E-6]35.82092344685715):[&rate=2.2394575284260504E-6]8.839549229527485):[&rate=2.2394575284260504E-6]3.709844653832249,(9:[&rate=2.2394575284260504E-6]16.46435608972139,5:[&rate=2.2394575284260504E-6]9.464356089721392):[&rate=2.2394575284260504E-6]27.905961240495493):[&rate=2.2394575284260504E-6]5.5789676929531495,((12:[&rate=2.2394575284260504E-6]13.898078978206815,(16:[&rate=2.2394575284260504E-6]8.620257931417854,13:[&rate=2.2394575284260504E-6]8.620257931417854):[&rate=2.2394575284260504E-6]6.2778210467889615):[&rate=2.2394575284260504E-6]12.80383879257261,(14:[&rate=2.2394575284260504E-6]26.317146726793197,(17:[&rate=2.2394575284260504E-6]38.29751740859432,6:[&rate=2.2394575284260504E-6]17.297517408594317):[&rate=2.2394575284260504E-6]0.019629318198880696):[&rate=2.2394575284260504E-6]1.3847710439862269):[&rate=2.2394575284260504E-6]26.24736725239061):[&rate=2.2394575284260504E-6]2.2823301352850223):[&rate=2.2394575284260504E-6]83.05741883173509):[&rate=2.2394575284260504E-6]37.40064710852306,21:[&rate=2.2394575284260504E-6]118.68968109871321):[&rate=2.2394575284260504E-6]2.0315052336023314):[&rate=2.2394575284260504E-6]14.23751451369904,18:[&rate=2.2394575284260504E-6]102.95870084601458):[&rate=2.2394575284260504E-6]1.7605257922957946):[&rate=2.2394575284260504E-6]31.42212422227891):[&rate=2.2394575284260504E-6]102.85621403231784,1:[&rate=2.2394575284260504E-6]11.997564892907121);
tree STATE_101000 [&lnP=-41845.00018777347,joint=-41845.00018777347] = [&R] ((((2:[&rate=2.4142652128020707E-6]113.35457836705137,11:[&rate=2.4142652128020707E-6]120.35457836705137):[&rate=2.4142652128020707E-6]18.40128726058461,22:[&rate=2.4142652128020707E-6]100.75586562763598):[&rate=2.4142652128020707E-6]85.8644107501137,(((((23:[&rate=2.4142652128020707E-6]11.069957788180645,4:[&rate=2.4142652128020707E-6]11.069957788180645):[&rate=2.4142652128020707E-6]93.65363336341868,(((((8:[&rate=2.4142652128020707E-6]8.308754825651548,5:[&rate=2.4142652128020707E-6]2.3087548256515475):[&rate=2.4142652128020707E-6]0.21399321640994273,15:[&rate=2.4142652128020707E-6]13.52274804206149):[&rate=2.4142652128020707E-6]5.227519533387014,7:[&rate=2.4142652128020707E-6]10.750267575448504):[&rate=2.4142652128020707E-6]33.38922246835217,3:[&rate=2.4142652128020707E-6]24.139490043800677):[&rate=2.4142652128020707E-6]15.825826475459607,(((((16:[&rate=2.4142652128020707E-6]9.534932537901245,17:[&rate=2.4142652128020707E-6]21.534932537901245):[&rate=2.4142652128020707E-6]8.730188462501967,12:[&rate=2.4142652128020707E-6]17.265121000403212):[&rate=2.4142652128020707E-6]1.6657683561994965,14:[&rate=2.4142652128020707E-6]19.93088935660271):[&rate=2.4142652128020707E-6]13.096606994982476,(6:[&rate=2.4142652128020707E-6]11.297747159966889,13:[&rate=2.4142652128020707E-6]20.29774715996689):[&rate=2.4142652128020707E-6]12.729749191618296):[&rate=2.4142652128020707E-6]20.828802259668038,(9:[&rate=2.4142652128020707E-6]40.48210078152499,10:[&rate=2.4142652128020707E-6]43.48210078152499):[&rate=2.4142652128020707E-6]9.374197829728232):[&rate=2.4142652128020707E-6]14.109017908007061):[&rate=2.4142652128020707E-6]60.75827463233904):[&rate=2.4142652128020707E-6]25.71640120116959,(21:[&rate=2.4142652128020707E-6]94.25379805695923,19:[&rate=2.4142652128020707E-6]85.25379805695923):[&rate=2.4142652128020707E-6]2.1861942958096847):[&rate=2.4142652128020707E-6]37.32963692166618,18:[&rate=2.4142652128020707E-6]101.76962927443509):[&rate=2.4142652128020707E-6]10.134044082176672,20:[&rate=2.4142652128020707E-6]141.90367335661176):[&rate=2.4142652128020707E-6]23.716603021137928):[&rate=2.4142652128020707E-6]104.63931746503471,1:[&rate=2.4142652128020707E-6]13.259593842784398);
tree STATE_102000 [&lnP=-41846.386981627336,joint=-41846.386981627336] = [&R] ((((11:[&rate=2.3015251519872234E-6]110.91286278299557,22:[&rate=2.3015251519872234E-6]72.91286278299557):[&rate=2.3015251519872234E-6]9.764379051932622,2:[&rate=2.3015251519872234E-6]113.6772418349282):[&rate=2.3015251519872234E-6]81.70332799945388,((20:[&rate=2.3015251519872234E-6]113.80914301604994,18:[&rate=2.3015251519872234E-6]83.80914301604994):[&rate=2.3015251519872234E-6]4.60243795943947,(((23:[&rate=2.3015251519872234E-6]14.449458046854005,4:[&rate=2.3015251519872234E-6]14.449458046854005):[&rate=2.3015251519872234E-6]90.76231071585892,((15:[&rate=2.3015251519872234E-6]41.52221703567651,(13:[&rate=2.3015251519872234E-6]29.87032653145632,((14:[&rate=2.3015251519872234E-6]19.876172011891423,(6:[&rate=2.3015251519872234E-6]10.54933127348772,16:[&rate=2.3015251519872234E-6]19.54933127348772):[&rate=2.3015251519872234E-6]0.3268407384037033):[&rate=2.3015251519872234E-6]4.41993446659281,(17:[&rate=2.3015251519872234E-6]31.759535254601506,12:[&rate=2.3015251519872234E-6]18.759535254601506):[&rate=2.3015251519872234E-6]4.536571223882728):[&rate=2.3015251519872234E-6]5.574220052972088):[&rate=2.3015251519872234E-6]11.65189050422019):[&rate=2.3015251519872234E-6]10.34990630347955,(3:[&rate=2.3015251519872234E-6]22.14180155982423,((5:[&rate=2.3015251519872234E-6]21.713766572303207,9:[&rate=2.3015251519872234E-6]28.713766572303207):[&rate=2.3015251519872234E-6]3.5392890713981373,((7:[&rate=2.3015251519872234E-6]10.331635669576166,8:[&rate=2.3015251519872234E-6]13.331635669576166):[&rate=2.3015251519872234E-6]8.056571216099897,10:[&rate=2.3015251519872234E-6]25.388206885676063):[&rate=2.3015251519872234E-6]9.864848758025282):[&rate=2.3015251519872234E-6]13.888745916122886):[&rate=2.3015251519872234E-6]1.730321779331831):[&rate=2.3015251519872234E-6]77.33964542355686):[&rate=2.3015251519872234E-6]23.430082785752774,(21:[&rate=2.3015251519872234E-6]74.60743661547065,19:[&rate=2.3015251519872234E-6]65.60743661547065):[&rate=2.3015251519872234E-6]20.03441493299505):[&rate=2.3015251519872234E-6]25.76972942702372):[&rate=2.3015251519872234E-6]24.968988858892658):[&rate=2.3015251519872234E-6]123.26258241106967,1:[&rate=2.3015251519872234E-6]9.643152245451745);
tree STATE_103000 [&lnP=-41855.183196087164,joint=-41855.183196087164] = [&R] ((((2:[&rate=2.1600364400896336E-6]149.79384731262945,11:[&rate=2.1600364400896336E-6]156.79384731262945):[&rate=2.1600364400896336E-6]8.623024518692603,22:[&rate=2.1600364400896336E-6]127.41687183132206):[&rate=2.1600364400896336E-6]41.34145104766458,((20:[&rate=2.1600364400896336E-6]104.08238933543791,18:[&rate=2.1600364400896336E-6]74.08238933543791):[&rate=2.1600364400896336E-6]3.763997543095286,((21:[&rate=2.1600364400896336E-6]101.45034525374052,19:[&rate=2.1600364400896336E-6]92.45034525374052):[&rate=2.1600364400896336E-6]2.7412578158758834,((23:[&rate=2.1600364400896336E-6]0.8326735645441232,4:[&rate=2.1600364400896336E-6]0.8326735645441232):[&rate=2.1600364400896336E-6]76.69221482167512,((3:[&rate=2.1600364400896336E-6]14.818465770514699,((((9:[&rate=2.1600364400896336E-6]13.833744465355892,8:[&rate=2.1600364400896336E-6]12.833744465355892):[&rate=2.1600364400896336E-6]14.17899224043753,5:[&rate=2.1600364400896336E-6]21.012736705793422):[&rate=2.1600364400896336E-6]8.07300732709377,10:[&rate=2.1600364400896336E-6]39.08574403288719):[&rate=2.1600364400896336E-6]0.021152839850245186,(15:[&rate=2.1600364400896336E-6]19.615587301616976,7:[&rate=2.1600364400896336E-6]11.615587301616976):[&rate=2.1600364400896336E-6]20.49130957112046):[&rate=2.1600364400896336E-6]2.711568897777262):[&rate=2.1600364400896336E-6]4.355292076426053,((16:[&rate=2.1600364400896336E-6]17.50929770654524,(6:[&rate=2.1600364400896336E-6]4.322372667456893,13:[&rate=2.1600364400896336E-6]13.322372667456893):[&rate=2.1600364400896336E-6]4.186925039088347):[&rate=2.1600364400896336E-6]11.880229645075467,((12:[&rate=2.1600364400896336E-6]8.772871947940988,14:[&rate=2.1600364400896336E-6]9.772871947940988):[&rate=2.1600364400896336E-6]6.798964352639853,17:[&rate=2.1600364400896336E-6]28.57183630058084):[&rate=2.1600364400896336E-6]12.817691051039866):[&rate=2.1600364400896336E-6]17.784230495320045):[&rate=2.1600364400896336E-6]54.35113053927849):[&rate=2.1600364400896336E-6]60.66671468339716):[&rate=2.1600364400896336E-6]5.65478380891679):[&rate=2.1600364400896336E-6]39.91193600045344):[&rate=2.1600364400896336E-6]134.9324128587043,1:[&rate=2.1600364400896336E-6]25.690735737690943);
tree STATE_104000 [&lnP=-41844.44910124235,joint=-41844.44910124235] = [&R] ((((22:[&rate=2.593151997509625E-6]89.25723544965214,11:[&rate=2.593151997509625E-6]127.25723544965214):[&rate=2.593151997509625E-6]8.030848298929698,2:[&rate=2.593151997509625E-6]128.28808374858184):[&rate=2.593151997509625E-6]57.39163173803982,((18:[&rate=2.593151997509625E-6]72.05601884101986,20:[&rate=2.593151997509625E-6]102.05601884101986):[&rate=2.593151997509625E-6]4.326014108896203,((21:[&rate=2.593151997509625E-6]79.16997934432655,19:[&rate=2.593151997509625E-6]70.16997934432655):[&rate=2.593151997509625E-6]6.831049853605265,((23:[&rate=2.593151997509625E-6]7.18845531300547,4:[&rate=2.593151997509625E-6]7.18845531300547):[&rate=2.593151997509625E-6]76.28304810535823,((3:[&rate=2.593151997509625E-6]17.75480507465278,(((17:[&rate=2.593151997509625E-6]22.980639968756652,(14:[&rate=2.593151997509625E-6]0.998789027073677,16:[&rate=2.593151997509625E-6]0.998789027073677):[&rate=2.593151997509625E-6]9.981850941682975):[&rate=2.593151997509625E-6]9.451688609908363,6:[&rate=2.593151997509625E-6]11.432328578665015):[&rate=2.593151997509625E-6]16.343758078756643,(13:[&rate=2.593151997509625E-6]18.522069188332157,12:[&rate=2.593151997509625E-6]17.522069188332157):[&rate=2.593151997509625E-6]18.2540174690895):[&rate=2.593151997509625E-6]8.978718417231121):[&rate=2.593151997509625E-6]0.5314973838646964,(((15:[&rate=2.593151997509625E-6]23.820903788033036,((10:[&rate=2.593151997509625E-6]15.950740958170222,7:[&rate=2.593151997509625E-6]8.950740958170222):[&rate=2.593151997509625E-6]3.6983326478844916,5:[&rate=2.593151997509625E-6]9.649073606054714):[&rate=2.593151997509625E-6]3.171830181978322):[&rate=2.593151997509625E-6]4.622408531543023,8:[&rate=2.593151997509625E-6]23.44331231957606):[&rate=2.593151997509625E-6]14.562938775711388,9:[&rate=2.593151997509625E-6]39.006251095287446):[&rate=2.593151997509625E-6]3.2800513632300294):[&rate=2.593151997509625E-6]61.185200959846235):[&rate=2.593151997509625E-6]36.529525779568104):[&rate=2.593151997509625E-6]22.381003751984252):[&rate=2.593151997509625E-6]27.297682536705594):[&rate=2.593151997509625E-6]129.81058593489064,1:[&rate=2.593151997509625E-6]6.490301421512299);
tree STATE_105000 [&lnP=-41844.15373361524,joint=-41844.15373361524] = [&R] ((((11:[&rate=2.4509217367205127E-6]111.33305508172892,2:[&rate=2.4509217367205127E-6]104.33305508172892):[&rate=2.4509217367205127E-6]7.593117569208587,22:[&rate=2.4509217367205127E-6]80.9261726509375):[&rate=2.4509217367205127E-6]100.08454509694755,((((19:[&rate=2.4509217367205127E-6]79.56586944354015,((23:[&rate=2.4509217367205127E-6]7.2828749895270875,4:[&rate=2.4509217367205127E-6]7.2828749895270875):[&rate=2.4509217367205127E-6]72.77595457771726,((3:[&rate=2.4509217367205127E-6]18.80989576863597,(6:[&rate=2.4509217367205127E-6]20.870353439314123,((12:[&rate=2.4509217367205127E-6]17.413193313801855,17:[&rate=2.4509217367205127E-6]30.413193313801855):[&rate=2.4509217367205127E-6]4.750747382241016,(13:[&rate=2.4509217367205127E-6]12.541961040660414,(16:[&rate=2.4509217367205127E-6]9.475797252769805,14:[&rate=2.4509217367205127E-6]9.475797252769805):[&rate=2.4509217367205127E-6]3.066163787890609):[&rate=2.4509217367205127E-6]10.621979655382457):[&rate=2.4509217367205127E-6]6.706412743271251):[&rate=2.4509217367205127E-6]16.939542329321846):[&rate=2.4509217367205127E-6]10.737086105084856,(((9:[&rate=2.4509217367205127E-6]24.772276553336624,(5:[&rate=2.4509217367205127E-6]12.883890846056573,(8:[&rate=2.4509217367205127E-6]8.303392154156548,10:[&rate=2.4509217367205127E-6]12.303392154156548):[&rate=2.4509217367205127E-6]10.580498691900026):[&rate=2.4509217367205127E-6]4.888385707280051):[&rate=2.4509217367205127E-6]5.511031685688074,15:[&rate=2.4509217367205127E-6]34.2833082390247):[&rate=2.4509217367205127E-6]3.42612811776398,7:[&rate=2.4509217367205127E-6]29.70943635678868):[&rate=2.4509217367205127E-6]19.837545516932146):[&rate=2.4509217367205127E-6]46.51184769352352):[&rate=2.4509217367205127E-6]42.507039876295806):[&rate=2.4509217367205127E-6]0.3322225425374654,21:[&rate=2.4509217367205127E-6]88.89809198607762):[&rate=2.4509217367205127E-6]17.471595300215682,18:[&rate=2.4509217367205127E-6]74.3696872862933):[&rate=2.4509217367205127E-6]25.76958991070009,20:[&rate=2.4509217367205127E-6]130.1392771969934):[&rate=2.4509217367205127E-6]29.871440550891663):[&rate=2.4509217367205127E-6]117.32279372834796,1:[&rate=2.4509217367205127E-6]20.333511476233014);
tree STATE_106000 [&lnP=-41844.6630863446,joint=-41844.6630863446] = [&R] ((((11:[&rate=2.290720162324097E-6]133.09730590941896,22:[&rate=2.290720162324097E-6]95.09730590941896):[&rate=2.290720162324097E-6]8.984745059638954,2:[&rate=2.290720162324097E-6]135.08205096905792):[&rate=2.290720162324097E-6]105.72179517084922,((20:[&rate=2.290720162324097E-6]132.69850900192418,((((23:[&rate=2.290720162324097E-6]10.283455142595471,4:[&rate=2.290720162324097E-6]10.283455142595471):[&rate=2.290720162324097E-6]82.6226600902805,((((((10:[&rate=2.290720162324097E-6]10.988617410608033,15:[&rate=2.290720162324097E-6]11.988617410608033):[&rate=2.290720162324097E-6]8.087821456201507,(8:[&rate=2.290720162324097E-6]6.799737468706422,5:[&rate=2.290720162324097E-6]0.7997374687064216):[&rate=2.290720162324097E-6]8.276701398103118):[&rate=2.290720162324097E-6]5.191198332830538,9:[&rate=2.290720162324097E-6]21.267637199640077):[&rate=2.290720162324097E-6]11.067540182800776,7:[&rate=2.290720162324097E-6]28.335177382440854):[&rate=2.290720162324097E-6]5.170686519689497,(6:[&rate=2.290720162324097E-6]26.993763927448676,(17:[&rate=2.290720162324097E-6]40.03282047626979,(((16:[&rate=2.290720162324097E-6]20.09937130755965,12:[&rate=2.290720162324097E-6]19.09937130755965):[&rate=2.290720162324097E-6]0.42712902178567447,14:[&rate=2.290720162324097E-6]20.526500329345325):[&rate=2.290720162324097E-6]0.6095546477335176,13:[&rate=2.290720162324097E-6]21.136054977078842):[&rate=2.290720162324097E-6]6.896765499190948):[&rate=2.290720162324097E-6]7.960943451178885):[&rate=2.290720162324097E-6]5.512099974681675):[&rate=2.290720162324097E-6]5.8871018907363535,3:[&rate=2.290720162324097E-6]19.392965792866704):[&rate=2.290720162324097E-6]69.51314944000927):[&rate=2.290720162324097E-6]59.91052476340161,19:[&rate=2.290720162324097E-6]109.81663999627759):[&rate=2.290720162324097E-6]9.35294836188595,21:[&rate=2.290720162324097E-6]128.16958835816354):[&rate=2.290720162324097E-6]6.528920643760642):[&rate=2.290720162324097E-6]9.58371478311659,18:[&rate=2.290720162324097E-6]112.28222378504077):[&rate=2.290720162324097E-6]46.521622354866366):[&rate=2.290720162324097E-6]83.57550874563083,1:[&rate=2.290720162324097E-6]15.379354885537964);
tree STATE_107000 [&lnP=-41849.63199848541,joint=-41849.63199848541] = [&R] ((((22:[&rate=1.8225033139572048E-6]81.16480241242601,11:[&rate=1.8225033139572048E-6]119.16480241242601):[&rate=1.8225033139572048E-6]32.179508045743745,2:[&rate=1.8225033139572048E-6]144.34431045816976):[&rate=1.8225033139572048E-6]93.97133228220892,((19:[&rate=1.8225033139572048E-6]98.86631311698943,(((23:[&rate=1.8225033139572048E-6]8.700731754174626,4:[&rate=1.8225033139572048E-6]8.700731754174626):[&rate=1.8225033139572048E-6]72.41211794612825,(10:[&rate=1.8225033139572048E-6]49.82333862565608,((6:[&rate=1.8225033139572048E-6]24.37369075701441,(13:[&rate=1.8225033139572048E-6]20.301250124320347,(((14:[&rate=1.8225033139572048E-6]1.885145931475872,16:[&rate=1.8225033139572048E-6]1.885145931475872):[&rate=1.8225033139572048E-6]0.6619019712927976,12:[&rate=1.8225033139572048E-6]1.5470479027686697):[&rate=1.8225033139572048E-6]10.709712303750225,17:[&rate=1.8225033139572048E-6]25.256760206518894):[&rate=1.8225033139572048E-6]7.044489917801453):[&rate=1.8225033139572048E-6]13.072440632694061):[&rate=1.8225033139572048E-6]17.316484966987474,((((8:[&rate=1.8225033139572048E-6]12.423424589852942,5:[&rate=1.8225033139572048E-6]6.423424589852942):[&rate=1.8225033139572048E-6]1.6532397890359398,7:[&rate=1.8225033139572048E-6]11.076664378888882):[&rate=1.8225033139572048E-6]27.50643764619228,3:[&rate=1.8225033139572048E-6]18.58310202508116):[&rate=1.8225033139572048E-6]3.7401173784747073,(9:[&rate=1.8225033139572048E-6]21.09233686899774,15:[&rate=1.8225033139572048E-6]25.09233686899774):[&rate=1.8225033139572048E-6]25.230882534558127):[&rate=1.8225033139572048E-6]0.36695632044601467):[&rate=1.8225033139572048E-6]0.1331629016541953):[&rate=1.8225033139572048E-6]54.289511074646796):[&rate=1.8225033139572048E-6]48.11694289553343,21:[&rate=1.8225033139572048E-6]95.2297925958363):[&rate=1.8225033139572048E-6]12.63652052115313):[&rate=1.8225033139572048E-6]48.21529002150635,(18:[&rate=1.8225033139572048E-6]116.62758268376243,20:[&rate=1.8225033139572048E-6]146.62758268376243):[&rate=1.8225033139572048E-6]7.454020454733353):[&rate=1.8225033139572048E-6]32.2340396018829):[&rate=1.8225033139572048E-6]92.79171194430597,1:[&rate=1.8225033139572048E-6]22.10735468468465);
tree STATE_108000 [&lnP=-41852.22004698677,joint=-41852.22004698677] = [&R] ((((11:[&rate=1.7470347075050628E-6]164.07852483069453,22:[&rate=1.7470347075050628E-6]126.07852483069453):[&rate=1.7470347075050628E-6]3.5569966957610006,2:[&rate=1.7470347075050628E-6]160.63552152645553):[&rate=1.7470347075050628E-6]91.178651338674,((((23:[&rate=1.7470347075050628E-6]5.228603592747632,4:[&rate=1.7470347075050628E-6]5.228603592747632):[&rate=1.7470347075050628E-6]102.62864261556423,((((9:[&rate=1.7470347075050628E-6]42.01266362903787,15:[&rate=1.7470347075050628E-6]46.01266362903787):[&rate=1.7470347075050628E-6]1.855440772423158,10:[&rate=1.7470347075050628E-6]46.868104401461025):[&rate=1.7470347075050628E-6]9.678959903508016,3:[&rate=1.7470347075050628E-6]29.54706430496904):[&rate=1.7470347075050628E-6]2.8970972054723347,((5:[&rate=1.7470347075050628E-6]3.4004604267443206,(7:[&rate=1.7470347075050628E-6]2.037985116444794,8:[&rate=1.7470347075050628E-6]5.037985116444794):[&rate=1.7470347075050628E-6]4.362475310299526):[&rate=1.7470347075050628E-6]38.631092642568646,(17:[&rate=1.7470347075050628E-6]50.44105397805754,(((12:[&rate=1.7470347075050628E-6]5.648853284891835,16:[&rate=1.7470347075050628E-6]6.648853284891835):[&rate=1.7470347075050628E-6]4.280749352911588,14:[&rate=1.7470347075050628E-6]10.929602637803423):[&rate=1.7470347075050628E-6]19.088611310061903,(6:[&rate=1.7470347075050628E-6]14.486267762273528,13:[&rate=1.7470347075050628E-6]23.486267762273528):[&rate=1.7470347075050628E-6]6.531946185591799):[&rate=1.7470347075050628E-6]8.422840030192212):[&rate=1.7470347075050628E-6]14.590499091255424):[&rate=1.7470347075050628E-6]7.4126084411284126):[&rate=1.7470347075050628E-6]71.41308469787049):[&rate=1.7470347075050628E-6]45.30862396088017,(21:[&rate=1.7470347075050628E-6]114.99786224221606,19:[&rate=1.7470347075050628E-6]105.99786224221606):[&rate=1.7470347075050628E-6]4.168007926975974):[&rate=1.7470347075050628E-6]30.86630811897419,(18:[&rate=1.7470347075050628E-6]111.10422631856872,20:[&rate=1.7470347075050628E-6]141.10422631856872):[&rate=1.7470347075050628E-6]6.927951969597501):[&rate=1.7470347075050628E-6]51.781994576963314):[&rate=1.7470347075050628E-6]92.71009054961024,1:[&rate=1.7470347075050628E-6]35.52426341473978);
tree STATE_109000 [&lnP=-41846.67201136104,joint=-41846.67201136104] = [&R] ((((2:[&rate=2.153048037296432E-6]146.7924828906388,22:[&rate=2.153048037296432E-6]115.79248289063881):[&rate=2.153048037296432E-6]2.210195706085443,11:[&rate=2.153048037296432E-6]156.00267859672425):[&rate=2.153048037296432E-6]101.86582841872206,((21:[&rate=2.153048037296432E-6]122.40146087241396,(((23:[&rate=2.153048037296432E-6]5.846966372484474,4:[&rate=2.153048037296432E-6]5.846966372484474):[&rate=2.153048037296432E-6]98.02286997984066,(((5:[&rate=2.153048037296432E-6]30.673307878564806,(9:[&rate=2.153048037296432E-6]22.77350437321362,((7:[&rate=2.153048037296432E-6]15.265250600509418,15:[&rate=2.153048037296432E-6]23.265250600509418):[&rate=2.153048037296432E-6]1.7130170986100026,(8:[&rate=2.153048037296432E-6]18.59454433396383,10:[&rate=2.153048037296432E-6]22.59454433396383):[&rate=2.153048037296432E-6]1.3837233651555891):[&rate=2.153048037296432E-6]1.7952366740941983):[&rate=2.153048037296432E-6]14.899803505351187):[&rate=2.153048037296432E-6]2.3888232318103704,(17:[&rate=2.153048037296432E-6]38.80930081101012,(((16:[&rate=2.153048037296432E-6]8.729273633515717,14:[&rate=2.153048037296432E-6]8.729273633515717):[&rate=2.153048037296432E-6]13.782468719845099,12:[&rate=2.153048037296432E-6]21.511742353360816):[&rate=2.153048037296432E-6]1.7010850896066927,(13:[&rate=2.153048037296432E-6]23.441408095709008,6:[&rate=2.153048037296432E-6]14.441408095709008):[&rate=2.153048037296432E-6]0.7714193472585009):[&rate=2.153048037296432E-6]2.5964733680426093):[&rate=2.153048037296432E-6]17.25283029936506):[&rate=2.153048037296432E-6]14.965382486692477,3:[&rate=2.153048037296432E-6]31.027513597067653):[&rate=2.153048037296432E-6]68.84232275525748):[&rate=2.153048037296432E-6]46.00605510953116,19:[&rate=2.153048037296432E-6]106.8758914618563):[&rate=2.153048037296432E-6]6.525569410557665):[&rate=2.153048037296432E-6]12.991419220586721,(20:[&rate=2.153048037296432E-6]92.37003329878286,18:[&rate=2.153048037296432E-6]62.37003329878286):[&rate=2.153048037296432E-6]41.02284679421783):[&rate=2.153048037296432E-6]65.47562692244563):[&rate=2.153048037296432E-6]61.263926013272226,1:[&rate=2.153048037296432E-6]3.1324330287185376);
tree STATE_110000 [&lnP=-41847.878023774836,joint=-41847.878023774836] = [&R] ((((11:[&rate=2.573851713205466E-6]159.49225279502974,2:[&rate=2.573851713205466E-6]152.49225279502974):[&rate=2.573851713205466E-6]2.523573754554633,22:[&rate=2.573851713205466E-6]124.01582654958438):[&rate=2.573851713205466E-6]89.91997561112967,(20:[&rate=2.573851713205466E-6]155.6020842939677,(18:[&rate=2.573851713205466E-6]119.24546914883038,(21:[&rate=2.573851713205466E-6]124.31162622109841,(19:[&rate=2.573851713205466E-6]92.38967121078042,((23:[&rate=2.573851713205466E-6]4.681185855764497,4:[&rate=2.573851713205466E-6]4.681185855764497):[&rate=2.573851713205466E-6]67.71236577803937,((((16:[&rate=2.573851713205466E-6]15.65897999261329,(6:[&rate=2.573851713205466E-6]4.789680362873479,((17:[&rate=2.573851713205466E-6]16.134635153272214,14:[&rate=2.573851713205466E-6]4.134635153272214):[&rate=2.573851713205466E-6]9.193920451787665,12:[&rate=2.573851713205466E-6]12.32855560505988):[&rate=2.573851713205466E-6]0.4611247578136002):[&rate=2.573851713205466E-6]1.8692996297398103):[&rate=2.573851713205466E-6]1.7989889763761475,13:[&rate=2.573851713205466E-6]17.457968968989437):[&rate=2.573851713205466E-6]30.5771883646153,(((8:[&rate=2.573851713205466E-6]17.173609649016257,((15:[&rate=2.573851713205466E-6]17.829254532203816,9:[&rate=2.573851713205466E-6]13.829254532203816):[&rate=2.573851713205466E-6]0.9071348871000993,5:[&rate=2.573851713205466E-6]7.736389419303915):[&rate=2.573851713205466E-6]3.4372202297123415):[&rate=2.573851713205466E-6]0.7271623859121306,10:[&rate=2.573851713205466E-6]21.900772034928387):[&rate=2.573851713205466E-6]19.398436632752315,7:[&rate=2.573851713205466E-6]34.2992086676807):[&rate=2.573851713205466E-6]5.735948665924035):[&rate=2.573851713205466E-6]1.5487767676453572,3:[&rate=2.573851713205466E-6]21.583934101250094):[&rate=2.573851713205466E-6]46.80961753255377):[&rate=2.573851713205466E-6]62.996119576976554):[&rate=2.573851713205466E-6]22.921955010317987):[&rate=2.573851713205466E-6]26.933842927731973):[&rate=2.573851713205466E-6]6.356615145137312):[&rate=2.573851713205466E-6]37.333717866746355):[&rate=2.573851713205466E-6]69.76730748279124,1:[&rate=2.573851713205466E-6]5.703109643505286);
tree STATE_111000 [&lnP=-41849.62170434639,joint=-41849.62170434639] = [&R] ((((11:[&rate=2.3012514627141506E-6]141.83074965313415,22:[&rate=2.3012514627141506E-6]103.83074965313415):[&rate=2.3012514627141506E-6]32.54075596483182,2:[&rate=2.3012514627141506E-6]167.37150561796597):[&rate=2.3012514627141506E-6]87.90837228653459,((((23:[&rate=2.3012514627141506E-6]22.42806091718807,4:[&rate=2.3012514627141506E-6]22.42806091718807):[&rate=2.3012514627141506E-6]104.57317724996196,(3:[&rate=2.3012514627141506E-6]31.679677936362722,(((9:[&rate=2.3012514627141506E-6]33.200626036373855,((5:[&rate=2.3012514627141506E-6]0.08971489246918907,(8:[&rate=2.3012514627141506E-6]4.451595676813696,10:[&rate=2.3012514627141506E-6]8.451595676813696):[&rate=2.3012514627141506E-6]1.6381192156554931):[&rate=2.3012514627141506E-6]0.4803816600157198,15:[&rate=2.3012514627141506E-6]11.570096552484909):[&rate=2.3012514627141506E-6]25.630529483888946):[&rate=2.3012514627141506E-6]0.12296260277507542,7:[&rate=2.3012514627141506E-6]29.32358863914893):[&rate=2.3012514627141506E-6]18.663774990848644,((((12:[&rate=2.3012514627141506E-6]13.844521824898262,14:[&rate=2.3012514627141506E-6]14.844521824898262):[&rate=2.3012514627141506E-6]0.3150030604625478,17:[&rate=2.3012514627141506E-6]27.15952488536081):[&rate=2.3012514627141506E-6]4.295346232904436,16:[&rate=2.3012514627141506E-6]19.454871118265245):[&rate=2.3012514627141506E-6]14.464643213397054,(13:[&rate=2.3012514627141506E-6]28.897685850459894,6:[&rate=2.3012514627141506E-6]19.897685850459894):[&rate=2.3012514627141506E-6]5.021828481202405):[&rate=2.3012514627141506E-6]22.067849298335275):[&rate=2.3012514627141506E-6]3.692314306365148):[&rate=2.3012514627141506E-6]91.32156023078731):[&rate=2.3012514627141506E-6]34.3069270694491,(21:[&rate=2.3012514627141506E-6]124.70463470864362,19:[&rate=2.3012514627141506E-6]115.70463470864362):[&rate=2.3012514627141506E-6]2.603530527955513):[&rate=2.3012514627141506E-6]41.99570025339747,(18:[&rate=2.3012514627141506E-6]134.33468381468512,20:[&rate=2.3012514627141506E-6]164.33468381468512):[&rate=2.3012514627141506E-6]2.9691816753114892):[&rate=2.3012514627141506E-6]35.97601241450394):[&rate=2.3012514627141506E-6]74.84252423919554,1:[&rate=2.3012514627141506E-6]21.122402143696092);
tree STATE_112000 [&lnP=-41862.29329165427,joint=-41862.29329165427] = [&R] ((((22:[&rate=2.2293487943679826E-6]96.98309164258535,11:[&rate=2.2293487943679826E-6]134.98309164258535):[&rate=2.2293487943679826E-6]43.439931011813144,2:[&rate=2.2293487943679826E-6]171.4230226543985):[&rate=2.2293487943679826E-6]63.95053694094793,(18:[&rate=2.2293487943679826E-6]137.523532302542,(20:[&rate=2.2293487943679826E-6]146.31018762195927,(19:[&rate=2.2293487943679826E-6]119.58464785148686,(21:[&rate=2.2293487943679826E-6]112.38037076619318,((23:[&rate=2.2293487943679826E-6]4.608033223420954,4:[&rate=2.2293487943679826E-6]4.608033223420954):[&rate=2.2293487943679826E-6]98.61215774565369,(3:[&rate=2.2293487943679826E-6]33.59790112722126,((7:[&rate=2.2293487943679826E-6]38.95526103361543,(9:[&rate=2.2293487943679826E-6]30.451766530080327,((15:[&rate=2.2293487943679826E-6]13.208815344253274,5:[&rate=2.2293487943679826E-6]2.2088153442532743):[&rate=2.2293487943679826E-6]9.549705984384858,(8:[&rate=2.2293487943679826E-6]6.126759585593206,10:[&rate=2.2293487943679826E-6]10.126759585593206):[&rate=2.2293487943679826E-6]11.631761743044926):[&rate=2.2293487943679826E-6]11.693245201442195):[&rate=2.2293487943679826E-6]12.503494503535102):[&rate=2.2293487943679826E-6]6.659815040175147,((13:[&rate=2.2293487943679826E-6]11.444874101334051,6:[&rate=2.2293487943679826E-6]2.444874101334051):[&rate=2.2293487943679826E-6]27.09765931368132,((12:[&rate=2.2293487943679826E-6]2.7754848870865843,14:[&rate=2.2293487943679826E-6]3.7754848870865843):[&rate=2.2293487943679826E-6]23.952251392888115,(16:[&rate=2.2293487943679826E-6]26.400952742577296,17:[&rate=2.2293487943679826E-6]38.400952742577296):[&rate=2.2293487943679826E-6]1.3267835373974037):[&rate=2.2293487943679826E-6]10.81479713504067):[&rate=2.2293487943679826E-6]15.072542658775205):[&rate=2.2293487943679826E-6]7.9828250534306875):[&rate=2.2293487943679826E-6]65.62228984185339):[&rate=2.2293487943679826E-6]43.16017979711853):[&rate=2.2293487943679826E-6]16.204277085293683):[&rate=2.2293487943679826E-6]19.72553977047241):[&rate=2.2293487943679826E-6]21.213344680582736):[&rate=2.2293487943679826E-6]15.850027292804413):[&rate=2.2293487943679826E-6]154.61648325515176,1:[&rate=2.2293487943679826E-6]80.99004285049818);
tree STATE_113000 [&lnP=-41844.598024458595,joint=-41844.598024458595] = [&R] ((((11:[&rate=2.15058436817348E-6]130.04761366835882,2:[&rate=2.15058436817348E-6]123.04761366835882):[&rate=2.15058436817348E-6]19.316284034391202,22:[&rate=2.15058436817348E-6]111.36389770275002):[&rate=2.15058436817348E-6]72.13104912120548,(20:[&rate=2.15058436817348E-6]145.46949866777015,((19:[&rate=2.15058436817348E-6]112.99675872197088,(((23:[&rate=2.15058436817348E-6]5.6379320001986315,4:[&rate=2.15058436817348E-6]5.6379320001986315):[&rate=2.15058436817348E-6]106.00359231964511,(3:[&rate=2.15058436817348E-6]24.999614530520773,(((15:[&rate=2.15058436817348E-6]14.331051026440328,5:[&rate=2.15058436817348E-6]3.3310510264403277):[&rate=2.15058436817348E-6]14.26706926843783,(8:[&rate=2.15058436817348E-6]19.048865939054394,10:[&rate=2.15058436817348E-6]23.048865939054394):[&rate=2.15058436817348E-6]4.549254355823763):[&rate=2.15058436817348E-6]19.045808054720872,(((12:[&rate=2.15058436817348E-6]26.272261713721072,(((14:[&rate=2.15058436817348E-6]8.051577717933739,16:[&rate=2.15058436817348E-6]8.051577717933739):[&rate=2.15058436817348E-6]5.2600442420184095,13:[&rate=2.15058436817348E-6]13.311621959952149):[&rate=2.15058436817348E-6]9.623125777879473,(17:[&rate=2.15058436817348E-6]29.886660143112127,6:[&rate=2.15058436817348E-6]8.886660143112127):[&rate=2.15058436817348E-6]5.048087594719494):[&rate=2.15058436817348E-6]4.3375139758894505):[&rate=2.15058436817348E-6]10.261860042830875,9:[&rate=2.15058436817348E-6]33.53412175655195):[&rate=2.15058436817348E-6]3.32828295528293,7:[&rate=2.15058436817348E-6]32.86240471183488):[&rate=2.15058436817348E-6]6.781523637764153):[&rate=2.15058436817348E-6]5.355686180921744):[&rate=2.15058436817348E-6]82.64190978932297):[&rate=2.15058436817348E-6]25.957306253651865,21:[&rate=2.15058436817348E-6]103.5988305734956):[&rate=2.15058436817348E-6]18.397928148475273):[&rate=2.15058436817348E-6]21.73577612795819,18:[&rate=2.15058436817348E-6]111.73253484992907):[&rate=2.15058436817348E-6]3.7369638178410867):[&rate=2.15058436817348E-6]17.025448156185348):[&rate=2.15058436817348E-6]113.5120845749243,1:[&rate=2.15058436817348E-6]19.007031398879803);
tree STATE_114000 [&lnP=-41848.56300688784,joint=-41848.56300688784] = [&R] ((((2:[&rate=1.8908974408285613E-6]110.10405323613654,22:[&rate=1.8908974408285613E-6]79.10405323613654):[&rate=1.8908974408285613E-6]5.401031262143533,11:[&rate=1.8908974408285613E-6]122.50508449828007):[&rate=1.8908974408285613E-6]108.03080138160723,((((23:[&rate=1.8908974408285613E-6]9.065164110697374,4:[&rate=1.8908974408285613E-6]9.065164110697374):[&rate=1.8908974408285613E-6]90.18438251585482,(3:[&rate=1.8908974408285613E-6]20.542939330691482,(((7:[&rate=1.8908974408285613E-6]6.69462430661326,(8:[&rate=1.8908974408285613E-6]2.9116294967790495,(9:[&rate=1.8908974408285613E-6]2.338432066906538,15:[&rate=1.8908974408285613E-6]6.338432066906538):[&rate=1.8908974408285613E-6]1.5731974298725113):[&rate=1.8908974408285613E-6]6.782994809834211):[&rate=1.8908974408285613E-6]17.46645905678295,5:[&rate=1.8908974408285613E-6]21.16108336339621):[&rate=1.8908974408285613E-6]12.24808732727417,((((12:[&rate=1.8908974408285613E-6]19.359816058644157,6:[&rate=1.8908974408285613E-6]11.359816058644157):[&rate=1.8908974408285613E-6]2.3398209139914172,((16:[&rate=1.8908974408285613E-6]3.941009547397563,14:[&rate=1.8908974408285613E-6]3.941009547397563):[&rate=1.8908974408285613E-6]3.501489217268883,13:[&rate=1.8908974408285613E-6]7.442498764666446):[&rate=1.8908974408285613E-6]15.257138207969128):[&rate=1.8908974408285613E-6]1.5597567654666165,17:[&rate=1.8908974408285613E-6]36.25939373810219):[&rate=1.8908974408285613E-6]5.671458701956901,10:[&rate=1.8908974408285613E-6]28.93085244005909):[&rate=1.8908974408285613E-6]14.478318250611288):[&rate=1.8908974408285613E-6]4.133768640021103):[&rate=1.8908974408285613E-6]74.7066072958607):[&rate=1.8908974408285613E-6]38.84742527251922,(21:[&rate=1.8908974408285613E-6]103.38222183874853,19:[&rate=1.8908974408285613E-6]94.38222183874853):[&rate=1.8908974408285613E-6]0.7147500603228707):[&rate=1.8908974408285613E-6]35.12451169217397,(18:[&rate=1.8908974408285613E-6]104.56569254937318,20:[&rate=1.8908974408285613E-6]134.56569254937318):[&rate=1.8908974408285613E-6]2.6557910418721917):[&rate=1.8908974408285613E-6]34.31440228864193):[&rate=1.8908974408285613E-6]87.08153202244358,1:[&rate=1.8908974408285613E-6]1.6174179023308852);
tree STATE_115000 [&lnP=-41849.94921279311,joint=-41849.94921279311] = [&R] (((2:[&rate=1.8710982080449885E-6]159.30072027407132,(11:[&rate=1.8710982080449885E-6]113.11605845961732,22:[&rate=1.8710982080449885E-6]75.11605845961732):[&rate=1.8710982080449885E-6]53.184661814454):[&rate=1.8710982080449885E-6]89.81953242541036,((21:[&rate=1.8710982080449885E-6]130.01336798543358,(((23:[&rate=1.8710982080449885E-6]5.406495772900364,4:[&rate=1.8710982080449885E-6]5.406495772900364):[&rate=1.8710982080449885E-6]96.80126476171085,(3:[&rate=1.8710982080449885E-6]34.98708912369942,((9:[&rate=1.8710982080449885E-6]39.152751913474994,((15:[&rate=1.8710982080449885E-6]26.328602399396154,(8:[&rate=1.8710982080449885E-6]15.94602319821437,7:[&rate=1.8710982080449885E-6]12.94602319821437):[&rate=1.8710982080449885E-6]5.382579201181784):[&rate=1.8710982080449885E-6]11.690112955701572,(5:[&rate=1.8710982080449885E-6]8.235406693494923,10:[&rate=1.8710982080449885E-6]18.235406693494923):[&rate=1.8710982080449885E-6]18.783308661602803):[&rate=1.8710982080449885E-6]5.134036558377268):[&rate=1.8710982080449885E-6]6.896937104928021,((12:[&rate=1.8710982080449885E-6]22.828562651123804,17:[&rate=1.8710982080449885E-6]35.828562651123804):[&rate=1.8710982080449885E-6]2.8730784563413962,(((16:[&rate=1.8710982080449885E-6]6.959569001871639,14:[&rate=1.8710982080449885E-6]6.959569001871639):[&rate=1.8710982080449885E-6]4.187834007775663,13:[&rate=1.8710982080449885E-6]11.147403009647302):[&rate=1.8710982080449885E-6]10.278614963344314,6:[&rate=1.8710982080449885E-6]12.426017972991616):[&rate=1.8710982080449885E-6]5.275623134473584):[&rate=1.8710982080449885E-6]23.348047910937815):[&rate=1.8710982080449885E-6]12.937400105296405):[&rate=1.8710982080449885E-6]63.220671410911805):[&rate=1.8710982080449885E-6]61.55713768890263,19:[&rate=1.8710982080449885E-6]120.76489822351385):[&rate=1.8710982080449885E-6]0.24846976191972203):[&rate=1.8710982080449885E-6]52.35066120416667,(18:[&rate=1.8710982080449885E-6]120.87399957825613,20:[&rate=1.8710982080449885E-6]150.87399957825613):[&rate=1.8710982080449885E-6]29.490029611344113):[&rate=1.8710982080449885E-6]16.756223509881437):[&rate=1.8710982080449885E-6]89.10485114749179,1:[&rate=1.8710982080449885E-6]29.225103846973468);
tree STATE_116000 [&lnP=-41849.32695451716,joint=-41849.32695451716] = [&R] (((2:[&rate=2.4157767415375843E-6]127.99232824123715,(11:[&rate=2.4157767415375843E-6]132.32820873540976,22:[&rate=2.4157767415375843E-6]94.32820873540976):[&rate=2.4157767415375843E-6]2.6641195058273865):[&rate=2.4157767415375843E-6]108.4550725475865,((21:[&rate=2.4157767415375843E-6]140.92024886990097,(19:[&rate=2.4157767415375843E-6]122.02181794398015,((23:[&rate=2.4157767415375843E-6]10.025024068502425,4:[&rate=2.4157767415375843E-6]10.025024068502425):[&rate=2.4157767415375843E-6]99.06910033278993,(((17:[&rate=2.4157767415375843E-6]38.90273264009057,(13:[&rate=2.4157767415375843E-6]23.86716511232936,(12:[&rate=2.4157767415375843E-6]11.724597863219657,14:[&rate=2.4157767415375843E-6]12.724597863219657):[&rate=2.4157767415375843E-6]11.142567249109703):[&rate=2.4157767415375843E-6]3.0355675277612093):[&rate=2.4157767415375843E-6]3.7845076679342426,(6:[&rate=2.4157767415375843E-6]12.44175802151922,16:[&rate=2.4157767415375843E-6]21.44175802151922):[&rate=2.4157767415375843E-6]9.245482286505592):[&rate=2.4157767415375843E-6]21.466415244164224,(((7:[&rate=2.4157767415375843E-6]25.87776837713964,9:[&rate=2.4157767415375843E-6]29.87776837713964):[&rate=2.4157767415375843E-6]5.916979634782777,(8:[&rate=2.4157767415375843E-6]20.442684286883143,((10:[&rate=2.4157767415375843E-6]16.969957403062782,15:[&rate=2.4157767415375843E-6]17.969957403062782):[&rate=2.4157767415375843E-6]7.14615525050915,5:[&rate=2.4157767415375843E-6]14.116112653571932):[&rate=2.4157767415375843E-6]0.326571633311211):[&rate=2.4157767415375843E-6]14.352063725039272):[&rate=2.4157767415375843E-6]7.716253856413914,3:[&rate=2.4157767415375843E-6]19.51100186833633):[&rate=2.4157767415375843E-6]4.642653683852707):[&rate=2.4157767415375843E-6]80.94046884910333):[&rate=2.4157767415375843E-6]55.92769354268779):[&rate=2.4157767415375843E-6]9.89843092592082):[&rate=2.4157767415375843E-6]10.21631042033303,(18:[&rate=2.4157767415375843E-6]81.38629519604825,20:[&rate=2.4157767415375843E-6]111.38629519604825):[&rate=2.4157767415375843E-6]37.75026409418575):[&rate=2.4157767415375843E-6]35.31084149858964):[&rate=2.4157767415375843E-6]105.31743718380523,1:[&rate=2.4157767415375843E-6]32.76483797262887);
tree STATE_117000 [&lnP=-41852.954684577206,joint=-41852.954684577206] = [&R] (((22:[&rate=2.527510987553406E-6]97.46151648074607,(11:[&rate=2.527510987553406E-6]121.22516135078533,2:[&rate=2.527510987553406E-6]114.22516135078533):[&rate=2.527510987553406E-6]14.236355129960742):[&rate=2.527510987553406E-6]100.39963463383842,(18:[&rate=2.527510987553406E-6]113.17473970458445,((21:[&rate=2.527510987553406E-6]113.1240167360155,(((23:[&rate=2.527510987553406E-6]3.1285576014889145,4:[&rate=2.527510987553406E-6]3.1285576014889145):[&rate=2.527510987553406E-6]107.17088195970163,(((5:[&rate=2.527510987553406E-6]49.382025940071,7:[&rate=2.527510987553406E-6]52.382025940071):[&rate=2.527510987553406E-6]6.360851555494875,(9:[&rate=2.527510987553406E-6]43.070895054150526,(15:[&rate=2.527510987553406E-6]10.663858748981383,(10:[&rate=2.527510987553406E-6]4.19689802025777,8:[&rate=2.527510987553406E-6]0.1968980202577697):[&rate=2.527510987553406E-6]5.466960728723613):[&rate=2.527510987553406E-6]36.40703630516914):[&rate=2.527510987553406E-6]19.671982441415352):[&rate=2.527510987553406E-6]11.871939304047572,((((13:[&rate=2.527510987553406E-6]14.854544431208296,17:[&rate=2.527510987553406E-6]26.854544431208296):[&rate=2.527510987553406E-6]16.112877324147895,((12:[&rate=2.527510987553406E-6]8.392866513319763,14:[&rate=2.527510987553406E-6]9.392866513319763):[&rate=2.527510987553406E-6]8.218393735822435,16:[&rate=2.527510987553406E-6]17.611260249142198):[&rate=2.527510987553406E-6]13.356161506213994):[&rate=2.527510987553406E-6]1.5072594460793312,6:[&rate=2.527510987553406E-6]23.474681201435523):[&rate=2.527510987553406E-6]27.597728615660763,3:[&rate=2.527510987553406E-6]32.072409817096286):[&rate=2.527510987553406E-6]18.542406982517164):[&rate=2.527510987553406E-6]55.6846227615771):[&rate=2.527510987553406E-6]26.685350202187607,19:[&rate=2.527510987553406E-6]93.98478976337816):[&rate=2.527510987553406E-6]10.139226972637346):[&rate=2.527510987553406E-6]31.361842873593645,20:[&rate=2.527510987553406E-6]142.48585960960915):[&rate=2.527510987553406E-6]0.6888800949753033):[&rate=2.527510987553406E-6]33.686411410000034):[&rate=2.527510987553406E-6]91.86253943460244,1:[&rate=2.527510987553406E-6]11.723690549186927);
tree STATE_118000 [&lnP=-41860.934701556165,joint=-41860.934701556165] = [&R] (((22:[&rate=2.0405976168864884E-6]91.67435338029736,(2:[&rate=2.0405976168864884E-6]102.19120165232738,11:[&rate=2.0405976168864884E-6]109.19120165232738):[&rate=2.0405976168864884E-6]20.483151727969982):[&rate=2.0405976168864884E-6]109.50753809924174,(((19:[&rate=2.0405976168864884E-6]112.9035254602108,(((23:[&rate=2.0405976168864884E-6]19.65431173405276,4:[&rate=2.0405976168864884E-6]19.65431173405276):[&rate=2.0405976168864884E-6]72.3583558659005,((((15:[&rate=2.0405976168864884E-6]51.50618803204551,9:[&rate=2.0405976168864884E-6]47.50618803204551):[&rate=2.0405976168864884E-6]3.812108166026654,10:[&rate=2.0405976168864884E-6]54.31829619807216):[&rate=2.0405976168864884E-6]24.83029926764857,((8:[&rate=2.0405976168864884E-6]48.66717725067757,7:[&rate=2.0405976168864884E-6]45.66717725067757):[&rate=2.0405976168864884E-6]16.734977121658375,3:[&rate=2.0405976168864884E-6]42.40215437233594):[&rate=2.0405976168864884E-6]9.746441093384789):[&rate=2.0405976168864884E-6]3.874145734572565,((14:[&rate=2.0405976168864884E-6]37.30282241461454,(17:[&rate=2.0405976168864884E-6]45.76914391132807,(13:[&rate=2.0405976168864884E-6]26.1852818773759,(6:[&rate=2.0405976168864884E-6]16.627105844742218,(16:[&rate=2.0405976168864884E-6]8.66133555679497,12:[&rate=2.0405976168864884E-6]7.66133555679497):[&rate=2.0405976168864884E-6]16.965770287947247):[&rate=2.0405976168864884E-6]0.558176032633682):[&rate=2.0405976168864884E-6]7.5838620339521725):[&rate=2.0405976168864884E-6]3.533678503286467):[&rate=2.0405976168864884E-6]40.63389949837462,5:[&rate=2.0405976168864884E-6]66.93672191298916):[&rate=2.0405976168864884E-6]6.08601928730414):[&rate=2.0405976168864884E-6]31.989926399659964):[&rate=2.0405976168864884E-6]45.14469466832725,21:[&rate=2.0405976168864884E-6]103.15736226828051):[&rate=2.0405976168864884E-6]18.746163191930293):[&rate=2.0405976168864884E-6]28.672197138301243,20:[&rate=2.0405976168864884E-6]148.57572259851204):[&rate=2.0405976168864884E-6]4.647398850673994,18:[&rate=2.0405976168864884E-6]123.22312144918604):[&rate=2.0405976168864884E-6]26.958770030353065):[&rate=2.0405976168864884E-6]80.11419152145731,1:[&rate=2.0405976168864884E-6]3.2960830009964184);
tree STATE_119000 [&lnP=-41868.998240454115,joint=-41868.998240454115] = [&R] (((11:[&rate=9.70007276599849E-7]237.85590636242395,(22:[&rate=9.70007276599849E-7]198.71638591842083,2:[&rate=9.70007276599849E-7]229.71638591842083):[&rate=9.70007276599849E-7]1.139520444003125):[&rate=9.70007276599849E-7]160.85083877719174,((18:[&rate=9.70007276599849E-7]179.67107866775717,20:[&rate=9.70007276599849E-7]209.67107866775717):[&rate=9.70007276599849E-7]68.60592056485632,(((23:[&rate=9.70007276599849E-7]9.696566751303777,4:[&rate=9.70007276599849E-7]9.696566751303777):[&rate=9.70007276599849E-7]168.52571732087472,(((((5:[&rate=9.70007276599849E-7]21.794023134967524,7:[&rate=9.70007276599849E-7]24.794023134967524):[&rate=9.70007276599849E-7]34.94925014944277,15:[&rate=9.70007276599849E-7]67.7432732844103):[&rate=9.70007276599849E-7]42.2013744988715,(9:[&rate=9.70007276599849E-7]88.94141853964229,(13:[&rate=9.70007276599849E-7]66.5676449828686,((14:[&rate=9.70007276599849E-7]27.72997109836883,(12:[&rate=9.70007276599849E-7]18.46087472429881,16:[&rate=9.70007276599849E-7]19.46087472429881):[&rate=9.70007276599849E-7]8.269096374070017):[&rate=9.70007276599849E-7]26.14903250670522,(17:[&rate=9.70007276599849E-7]39.46389342336208,6:[&rate=9.70007276599849E-7]18.46389342336208):[&rate=9.70007276599849E-7]26.415110181711967):[&rate=9.70007276599849E-7]12.688641377794553):[&rate=9.70007276599849E-7]26.373773556773685):[&rate=9.70007276599849E-7]17.00322924363951):[&rate=9.70007276599849E-7]2.5147910789020784,(10:[&rate=9.70007276599849E-7]6.550816935851177,8:[&rate=9.70007276599849E-7]2.550816935851177):[&rate=9.70007276599849E-7]104.9086219263327):[&rate=9.70007276599849E-7]23.760849509985093,3:[&rate=9.70007276599849E-7]108.22028837216897):[&rate=9.70007276599849E-7]66.00199570000953):[&rate=9.70007276599849E-7]57.70860563402849,(19:[&rate=9.70007276599849E-7]185.57088909381912,21:[&rate=9.70007276599849E-7]194.57088909381912):[&rate=9.70007276599849E-7]7.360000612387864):[&rate=9.70007276599849E-7]78.34610952640651):[&rate=9.70007276599849E-7]61.4297459070022):[&rate=9.70007276599849E-7]57.46008747749886,1:[&rate=9.70007276599849E-7]140.16683261711455);
tree STATE_120000 [&lnP=-41862.71410137914,joint=-41862.71410137914] = [&R] ((((11:[&rate=1.5112304404429573E-6]238.1890269279003,2:[&rate=1.5112304404429573E-6]231.1890269279003):[&rate=1.5112304404429573E-6]38.36818232247535,22:[&rate=1.5112304404429573E-6]238.55720925037565):[&rate=1.5112304404429573E-6]28.41065217888911,((20:[&rate=1.5112304404429573E-6]188.3379167359114,18:[&rate=1.5112304404429573E-6]158.3379167359114):[&rate=1.5112304404429573E-6]7.759975933036401,(((23:[&rate=1.5112304404429573E-6]12.668320540812019,4:[&rate=1.5112304404429573E-6]12.668320540812019):[&rate=1.5112304404429573E-6]139.5861313256761,(((((17:[&rate=1.5112304404429573E-6]55.12962189000652,((13:[&rate=1.5112304404429573E-6]30.650260570028586,(12:[&rate=1.5112304404429573E-6]15.751084485801716,14:[&rate=1.5112304404429573E-6]16.751084485801716):[&rate=1.5112304404429573E-6]13.89917608422687):[&rate=1.5112304404429573E-6]10.035478341206392,(16:[&rate=1.5112304404429573E-6]28.559301519120694,6:[&rate=1.5112304404429573E-6]19.559301519120694):[&rate=1.5112304404429573E-6]12.126437392114283):[&rate=1.5112304404429573E-6]2.4438829787715406):[&rate=1.5112304404429573E-6]20.45546681217573,15:[&rate=1.5112304404429573E-6]63.58508870218225):[&rate=1.5112304404429573E-6]1.1194891307235935,((5:[&rate=1.5112304404429573E-6]17.724370305638097,7:[&rate=1.5112304404429573E-6]20.724370305638097):[&rate=1.5112304404429573E-6]21.25395622449725,(10:[&rate=1.5112304404429573E-6]10.393283239825408,8:[&rate=1.5112304404429573E-6]6.393283239825408):[&rate=1.5112304404429573E-6]38.58504329030994):[&rate=1.5112304404429573E-6]14.726251302770493):[&rate=1.5112304404429573E-6]9.963076034353392,9:[&rate=1.5112304404429573E-6]70.66765386725923):[&rate=1.5112304404429573E-6]31.806176717825196,3:[&rate=1.5112304404429573E-6]78.47383058508443):[&rate=1.5112304404429573E-6]69.7806212814037):[&rate=1.5112304404429573E-6]43.91393133469671,(19:[&rate=1.5112304404429573E-6]142.10027115298666,21:[&rate=1.5112304404429573E-6]151.10027115298666):[&rate=1.5112304404429573E-6]11.068112048198174):[&rate=1.5112304404429573E-6]35.929509467762955):[&rate=1.5112304404429573E-6]49.869968760316965):[&rate=1.5112304404429573E-6]45.63960599169957,1:[&rate=1.5112304404429573E-6]34.607467420964326);
tree STATE_121000 [&lnP=-41855.238157107095,joint=-41855.238157107095] = [&R] ((((22:[&rate=1.9304321106562095E-6]93.91169382980272,11:[&rate=1.9304321106562095E-6]131.91169382980272):[&rate=1.9304321106562095E-6]66.53292410274463,2:[&rate=1.9304321106562095E-6]191.44461793254735):[&rate=1.9304321106562095E-6]53.15007084578835,((18:[&rate=1.9304321106562095E-6]132.40323331243144,20:[&rate=1.9304321106562095E-6]162.40323331243144):[&rate=1.9304321106562095E-6]1.006624415181335,(19:[&rate=1.9304321106562095E-6]130.33428116551568,(21:[&rate=1.9304321106562095E-6]119.34060343150699,((23:[&rate=1.9304321106562095E-6]10.205439857725409,4:[&rate=1.9304321106562095E-6]10.205439857725409):[&rate=1.9304321106562095E-6]116.87599486120264,((3:[&rate=1.9304321106562095E-6]18.76774309613522,9:[&rate=1.9304321106562095E-6]42.76774309613522):[&rate=1.9304321106562095E-6]13.522188060505073,((15:[&rate=1.9304321106562095E-6]18.77705097512974,((5:[&rate=1.9304321106562095E-6]1.2191858699830114,10:[&rate=1.9304321106562095E-6]11.219185869983011):[&rate=1.9304321106562095E-6]3.19645623564843,(8:[&rate=1.9304321106562095E-6]6.807565135546451,7:[&rate=1.9304321106562095E-6]3.807565135546451):[&rate=1.9304321106562095E-6]3.6080769700849906):[&rate=1.9304321106562095E-6]3.361408869498298):[&rate=1.9304321106562095E-6]24.38967728853285,(12:[&rate=1.9304321106562095E-6]31.683970998794926,((13:[&rate=1.9304321106562095E-6]25.391385422059443,6:[&rate=1.9304321106562095E-6]16.391385422059443):[&rate=1.9304321106562095E-6]6.977552186127504,((16:[&rate=1.9304321106562095E-6]8.425310491478761,14:[&rate=1.9304321106562095E-6]8.425310491478761):[&rate=1.9304321106562095E-6]11.69697875761915,17:[&rate=1.9304321106562095E-6]32.12228924909791):[&rate=1.9304321106562095E-6]12.246648359089036):[&rate=1.9304321106562095E-6]0.3150333906079794):[&rate=1.9304321106562095E-6]10.482757264867665):[&rate=1.9304321106562095E-6]17.1232028929777):[&rate=1.9304321106562095E-6]90.79150356228776):[&rate=1.9304321106562095E-6]26.25916871257894):[&rate=1.9304321106562095E-6]19.993677734008685):[&rate=1.9304321106562095E-6]26.075576562097098):[&rate=1.9304321106562095E-6]29.18483105072292):[&rate=1.9304321106562095E-6]68.65311942461784,1:[&rate=1.9304321106562095E-6]4.247808202953536);
tree STATE_122000 [&lnP=-41849.0226462811,joint=-41849.0226462811] = [&R] ((((11:[&rate=1.688172513156046E-6]139.45954931027356,2:[&rate=1.688172513156046E-6]132.45954931027356):[&rate=1.688172513156046E-6]33.06556308796232,22:[&rate=1.688172513156046E-6]134.52511239823588):[&rate=1.688172513156046E-6]94.5897097419201,((18:[&rate=1.688172513156046E-6]148.7134479479296,20:[&rate=1.688172513156046E-6]178.7134479479296):[&rate=1.688172513156046E-6]4.8748959704154515,(((23:[&rate=1.688172513156046E-6]5.1080923872598945,4:[&rate=1.688172513156046E-6]5.1080923872598945):[&rate=1.688172513156046E-6]102.02907814093086,((13:[&rate=1.688172513156046E-6]31.545608089159444,(6:[&rate=1.688172513156046E-6]16.125205656319956,(17:[&rate=1.688172513156046E-6]25.037231160065318,(16:[&rate=1.688172513156046E-6]9.85552857761461,(12:[&rate=1.688172513156046E-6]8.564257462973615,14:[&rate=1.688172513156046E-6]9.564257462973615):[&rate=1.688172513156046E-6]0.2912711146409954):[&rate=1.688172513156046E-6]3.1817025824507077):[&rate=1.688172513156046E-6]12.087974496254638):[&rate=1.688172513156046E-6]6.420402432839488):[&rate=1.688172513156046E-6]39.375175480014036,(3:[&rate=1.688172513156046E-6]32.13455347996248,(((7:[&rate=1.688172513156046E-6]14.146064227451667,5:[&rate=1.688172513156046E-6]11.146064227451667):[&rate=1.688172513156046E-6]9.76779985456335,(15:[&rate=1.688172513156046E-6]27.54581022052151,(8:[&rate=1.688172513156046E-6]9.608161187053806,10:[&rate=1.688172513156046E-6]13.608161187053806):[&rate=1.688172513156046E-6]12.937649033467704):[&rate=1.688172513156046E-6]4.368053861493507):[&rate=1.688172513156046E-6]20.214487265867454,9:[&rate=1.688172513156046E-6]48.12835134788247):[&rate=1.688172513156046E-6]8.006202132080006):[&rate=1.688172513156046E-6]10.786230089211003):[&rate=1.688172513156046E-6]60.21638695901727):[&rate=1.688172513156046E-6]67.5616948743662,(19:[&rate=1.688172513156046E-6]117.95376072040094,21:[&rate=1.688172513156046E-6]126.95376072040094):[&rate=1.688172513156046E-6]13.745104682156011):[&rate=1.688172513156046E-6]44.88947851578811):[&rate=1.688172513156046E-6]24.52647822181092):[&rate=1.688172513156046E-6]83.07922144712717,1:[&rate=1.688172513156046E-6]34.19404358728315);
tree STATE_123000 [&lnP=-41847.59843702616,joint=-41847.59843702616] = [&R] ((((11:[&rate=2.1257672463954526E-6]158.1053303412223,2:[&rate=2.1257672463954526E-6]151.1053303412223):[&rate=2.1257672463954526E-6]9.441454178086445,22:[&rate=2.1257672463954526E-6]129.54678451930874):[&rate=2.1257672463954526E-6]79.42245904982258,(20:[&rate=2.1257672463954526E-6]165.19225074136511,((((23:[&rate=2.1257672463954526E-6]27.008775996631414,4:[&rate=2.1257672463954526E-6]27.008775996631414):[&rate=2.1257672463954526E-6]100.11754433194014,(3:[&rate=2.1257672463954526E-6]43.23243563918483,((((13:[&rate=2.1257672463954526E-6]28.503502953825944,6:[&rate=2.1257672463954526E-6]19.503502953825944):[&rate=2.1257672463954526E-6]1.2457331675135848,(17:[&rate=2.1257672463954526E-6]32.51375417865337,(16:[&rate=2.1257672463954526E-6]15.957189914425395,(12:[&rate=2.1257672463954526E-6]13.29502508390506,14:[&rate=2.1257672463954526E-6]14.29502508390506):[&rate=2.1257672463954526E-6]1.6621648305203358):[&rate=2.1257672463954526E-6]4.556564264227976):[&rate=2.1257672463954526E-6]9.235481942686157):[&rate=2.1257672463954526E-6]17.142232219957755,9:[&rate=2.1257672463954526E-6]42.89146834129728):[&rate=2.1257672463954526E-6]12.85908249405307,((8:[&rate=2.1257672463954526E-6]14.07865299705188,(10:[&rate=2.1257672463954526E-6]10.669133777931119,15:[&rate=2.1257672463954526E-6]11.669133777931119):[&rate=2.1257672463954526E-6]7.40951921912076):[&rate=2.1257672463954526E-6]10.798839358517046,(7:[&rate=2.1257672463954526E-6]11.572612692179753,5:[&rate=2.1257672463954526E-6]8.572612692179753):[&rate=2.1257672463954526E-6]10.304879663389173):[&rate=2.1257672463954526E-6]29.873058479781427):[&rate=2.1257672463954526E-6]11.481884803834475):[&rate=2.1257672463954526E-6]79.89388468938672):[&rate=2.1257672463954526E-6]30.835988510091,(21:[&rate=2.1257672463954526E-6]118.76103996664625,19:[&rate=2.1257672463954526E-6]109.76103996664625):[&rate=2.1257672463954526E-6]5.2012688720163):[&rate=2.1257672463954526E-6]41.82288090291033,18:[&rate=2.1257672463954526E-6]133.78518974157288):[&rate=2.1257672463954526E-6]1.407060999792236):[&rate=2.1257672463954526E-6]22.776992827766207):[&rate=2.1257672463954526E-6]69.95657444763856,1:[&rate=2.1257672463954526E-6]0.9258180167698811);
tree STATE_124000 [&lnP=-41848.1759123449,joint=-41848.1759123449] = [&R] ((((22:[&rate=1.8876765439118355E-6]124.10344435402226,2:[&rate=1.8876765439118355E-6]155.10344435402226):[&rate=1.8876765439118355E-6]7.820638961729685,11:[&rate=1.8876765439118355E-6]169.92408331575194):[&rate=1.8876765439118355E-6]66.72748672067826,(18:[&rate=1.8876765439118355E-6]120.36307789031866,(20:[&rate=1.8876765439118355E-6]138.34486810536998,(19:[&rate=1.8876765439118355E-6]96.19522423994545,(((23:[&rate=1.8876765439118355E-6]7.938013959318532,4:[&rate=1.8876765439118355E-6]7.938013959318532):[&rate=1.8876765439118355E-6]99.3946916462668,((((17:[&rate=1.8876765439118355E-6]28.826927237026748,((13:[&rate=1.8876765439118355E-6]12.804461158513742,16:[&rate=1.8876765439118355E-6]12.804461158513742):[&rate=1.8876765439118355E-6]0.4265678441318137,14:[&rate=1.8876765439118355E-6]13.231029002645556):[&rate=1.8876765439118355E-6]3.595898234381192):[&rate=1.8876765439118355E-6]9.170612977797237,(6:[&rate=1.8876765439118355E-6]9.650853736586402,12:[&rate=1.8876765439118355E-6]17.650853736586402):[&rate=1.8876765439118355E-6]7.346686478237583):[&rate=1.8876765439118355E-6]28.748775265763882,9:[&rate=1.8876765439118355E-6]50.74631548058787):[&rate=1.8876765439118355E-6]6.240228881970012,(3:[&rate=1.8876765439118355E-6]29.01766025332431,(((15:[&rate=1.8876765439118355E-6]15.939480781661526,7:[&rate=1.8876765439118355E-6]7.939480781661526):[&rate=1.8876765439118355E-6]4.625931989863975,5:[&rate=1.8876765439118355E-6]9.565412771525502):[&rate=1.8876765439118355E-6]10.003971860769305,(8:[&rate=1.8876765439118355E-6]11.85385347180073,10:[&rate=1.8876765439118355E-6]15.85385347180073):[&rate=1.8876765439118355E-6]13.715531160494077):[&rate=1.8876765439118355E-6]26.448275621029502):[&rate=1.8876765439118355E-6]3.9688841092335707):[&rate=1.8876765439118355E-6]70.34616124302747):[&rate=1.8876765439118355E-6]18.53181553472325,21:[&rate=1.8876765439118355E-6]91.8645211403086):[&rate=1.8876765439118355E-6]13.33070309963685):[&rate=1.8876765439118355E-6]35.14964386542454):[&rate=1.8876765439118355E-6]12.01820978494868):[&rate=1.8876765439118355E-6]27.288492146111537):[&rate=1.8876765439118355E-6]81.92261026076653,1:[&rate=1.8876765439118355E-6]2.574180297196733);
tree STATE_125000 [&lnP=-41857.14060148091,joint=-41857.14060148091] = [&R] ((((22:[&rate=1.5289799585587343E-6]78.87606612710499,11:[&rate=1.5289799585587343E-6]116.87606612710499):[&rate=1.5289799585587343E-6]29.521869564510183,2:[&rate=1.5289799585587343E-6]139.39793569161517):[&rate=1.5289799585587343E-6]126.55431337856302,(18:[&rate=1.5289799585587343E-6]152.74983902320488,(20:[&rate=1.5289799585587343E-6]138.2242164140331,(((23:[&rate=1.5289799585587343E-6]20.259738621838522,4:[&rate=1.5289799585587343E-6]20.259738621838522):[&rate=1.5289799585587343E-6]97.65695310398687,((10:[&rate=1.5289799585587343E-6]69.3871864558559,((((13:[&rate=1.5289799585587343E-6]19.016796756009978,14:[&rate=1.5289799585587343E-6]19.016796756009978):[&rate=1.5289799585587343E-6]2.6444460192487433,((16:[&rate=1.5289799585587343E-6]9.811354706442948,17:[&rate=1.5289799585587343E-6]21.81135470644295):[&rate=1.5289799585587343E-6]6.174015143741311,12:[&rate=1.5289799585587343E-6]14.98536985018426):[&rate=1.5289799585587343E-6]5.6758729250744615):[&rate=1.5289799585587343E-6]5.634205329259942,6:[&rate=1.5289799585587343E-6]18.295448104518663):[&rate=1.5289799585587343E-6]21.72863697002836,(9:[&rate=1.5289799585587343E-6]42.88821547302128,(((8:[&rate=1.5289799585587343E-6]7.227372408091618,5:[&rate=1.5289799585587343E-6]1.2273724080916182):[&rate=1.5289799585587343E-6]2.2238603918132576,7:[&rate=1.5289799585587343E-6]6.451232799904876):[&rate=1.5289799585587343E-6]14.95767005301936,15:[&rate=1.5289799585587343E-6]29.408902852924236):[&rate=1.5289799585587343E-6]17.479312620097048):[&rate=1.5289799585587343E-6]2.135869601525741):[&rate=1.5289799585587343E-6]21.363101381308873):[&rate=1.5289799585587343E-6]0.6331793896589062,3:[&rate=1.5289799585587343E-6]43.0203658455148):[&rate=1.5289799585587343E-6]70.89632588031058):[&rate=1.5289799585587343E-6]41.207918577694414,(21:[&rate=1.5289799585587343E-6]120.98519593320978,19:[&rate=1.5289799585587343E-6]111.98519593320978):[&rate=1.5289799585587343E-6]4.139414370310021):[&rate=1.5289799585587343E-6]15.099606110513292):[&rate=1.5289799585587343E-6]44.52562260917179):[&rate=1.5289799585587343E-6]31.202410046973313):[&rate=1.5289799585587343E-6]54.896245764973855,1:[&rate=1.5289799585587343E-6]11.848494835152053);
tree STATE_126000 [&lnP=-41847.59912172725,joint=-41847.59912172725] = [&R] ((((22:[&rate=2.2551658437545013E-6]79.10552985897172,11:[&rate=2.2551658437545013E-6]117.10552985897172):[&rate=2.2551658437545013E-6]11.160302307374906,2:[&rate=2.2551658437545013E-6]121.26583216634663):[&rate=2.2551658437545013E-6]121.57514355140262,((19:[&rate=2.2551658437545013E-6]109.7917909615258,(((23:[&rate=2.2551658437545013E-6]14.803108981315617,4:[&rate=2.2551658437545013E-6]14.803108981315617):[&rate=2.2551658437545013E-6]108.31831006023289,((3:[&rate=2.2551658437545013E-6]11.437194128425233,(10:[&rate=2.2551658437545013E-6]38.19276316036636,(15:[&rate=2.2551658437545013E-6]36.49293852352223,((5:[&rate=2.2551658437545013E-6]0.4714458344853334,7:[&rate=2.2551658437545013E-6]3.4714458344853334):[&rate=2.2551658437545013E-6]16.806170706817984,(9:[&rate=2.2551658437545013E-6]11.723092806432216,8:[&rate=2.2551658437545013E-6]10.723092806432216):[&rate=2.2551658437545013E-6]12.5545237348711):[&rate=2.2551658437545013E-6]8.21532198221891):[&rate=2.2551658437545013E-6]2.6998246368441343):[&rate=2.2551658437545013E-6]0.24443096805887166):[&rate=2.2551658437545013E-6]10.148985609823384,(((16:[&rate=2.2551658437545013E-6]6.573625010525188,17:[&rate=2.2551658437545013E-6]18.573625010525188):[&rate=2.2551658437545013E-6]9.09984748359177,(12:[&rate=2.2551658437545013E-6]9.692832100835346,14:[&rate=2.2551658437545013E-6]10.692832100835346):[&rate=2.2551658437545013E-6]4.980640393281611):[&rate=2.2551658437545013E-6]4.770983296606403,(6:[&rate=2.2551658437545013E-6]10.720897434810333,13:[&rate=2.2551658437545013E-6]19.720897434810333):[&rate=2.2551658437545013E-6]0.7235583559130276):[&rate=2.2551658437545013E-6]29.141723947525257):[&rate=2.2551658437545013E-6]97.53523930329989):[&rate=2.2551658437545013E-6]28.240202409339076,21:[&rate=2.2551658437545013E-6]117.36162145088758):[&rate=2.2551658437545013E-6]1.4301695106382226):[&rate=2.2551658437545013E-6]60.14220517091931,(18:[&rate=2.2551658437545013E-6]146.82399523082907,20:[&rate=2.2551658437545013E-6]176.82399523082907):[&rate=2.2551658437545013E-6]0.11000090161604703):[&rate=2.2551658437545013E-6]13.906979585304128):[&rate=2.2551658437545013E-6]75.3290292424042,1:[&rate=2.2551658437545013E-6]9.170004960153449);
tree STATE_127000 [&lnP=-41851.79477223771,joint=-41851.79477223771] = [&R] ((((22:[&rate=2.2223556245275453E-6]93.53164045273513,11:[&rate=2.2223556245275453E-6]131.53164045273513):[&rate=2.2223556245275453E-6]18.121807086848207,2:[&rate=2.2223556245275453E-6]142.65344753958334):[&rate=2.2223556245275453E-6]106.47428768909822,(18:[&rate=2.2223556245275453E-6]155.95748835672316,((((23:[&rate=2.2223556245275453E-6]19.118466513437625,4:[&rate=2.2223556245275453E-6]19.118466513437625):[&rate=2.2223556245275453E-6]106.19071016967055,((((17:[&rate=2.2223556245275453E-6]41.98064651457028,(((13:[&rate=2.2223556245275453E-6]21.921554095947187,12:[&rate=2.2223556245275453E-6]20.921554095947187):[&rate=2.2223556245275453E-6]5.307068014530479,14:[&rate=2.2223556245275453E-6]27.228622110477666):[&rate=2.2223556245275453E-6]0.9330365172845347,16:[&rate=2.2223556245275453E-6]28.1616586277622):[&rate=2.2223556245275453E-6]1.818987886808081):[&rate=2.2223556245275453E-6]4.410515808608359,6:[&rate=2.2223556245275453E-6]25.39116232317864):[&rate=2.2223556245275453E-6]21.090717100465376,3:[&rate=2.2223556245275453E-6]27.481879423644017):[&rate=2.2223556245275453E-6]2.5489316880265136,(((10:[&rate=2.2223556245275453E-6]18.066627272067,7:[&rate=2.2223556245275453E-6]11.066627272066999):[&rate=2.2223556245275453E-6]10.767114581525053,((15:[&rate=2.2223556245275453E-6]8.765543440116307,8:[&rate=2.2223556245275453E-6]3.765543440116307):[&rate=2.2223556245275453E-6]14.68333295126325,5:[&rate=2.2223556245275453E-6]12.448876391379557):[&rate=2.2223556245275453E-6]6.384865462212495):[&rate=2.2223556245275453E-6]0.5079275685683982,9:[&rate=2.2223556245275453E-6]26.34166942216045):[&rate=2.2223556245275453E-6]27.68914168951008):[&rate=2.2223556245275453E-6]91.27836557143765):[&rate=2.2223556245275453E-6]33.125699874763285,(21:[&rate=2.2223556245275453E-6]123.49541303928095,19:[&rate=2.2223556245275453E-6]114.49541303928095):[&rate=2.2223556245275453E-6]0.9394635185905145):[&rate=2.2223556245275453E-6]50.40322079452278,20:[&rate=2.2223556245275453E-6]172.83809735239424):[&rate=2.2223556245275453E-6]13.119391004328918):[&rate=2.2223556245275453E-6]11.170246871958398):[&rate=2.2223556245275453E-6]66.6934879366197,1:[&rate=2.2223556245275453E-6]6.821223165301262);
tree STATE_128000 [&lnP=-41857.912595765076,joint=-41857.912595765076] = [&R] ((((22:[&rate=1.7764653121921204E-6]126.8408601478296,11:[&rate=1.7764653121921204E-6]164.8408601478296):[&rate=1.7764653121921204E-6]9.087471883810764,2:[&rate=1.7764653121921204E-6]166.92833203164037):[&rate=1.7764653121921204E-6]112.94334502101907,(20:[&rate=1.7764653121921204E-6]194.7134492594367,(((19:[&rate=1.7764653121921204E-6]139.80240876010066,((23:[&rate=1.7764653121921204E-6]3.8808586208340117,4:[&rate=1.7764653121921204E-6]3.8808586208340117):[&rate=1.7764653121921204E-6]148.88747162012757,((((9:[&rate=1.7764653121921204E-6]36.03020775724189,(10:[&rate=1.7764653121921204E-6]31.43177370191176,15:[&rate=1.7764653121921204E-6]32.43177370191176):[&rate=1.7764653121921204E-6]7.598434055330131):[&rate=1.7764653121921204E-6]4.624913921504607,(5:[&rate=1.7764653121921204E-6]21.251793402426316,(8:[&rate=1.7764653121921204E-6]18.899203865273606,7:[&rate=1.7764653121921204E-6]15.899203865273606):[&rate=1.7764653121921204E-6]8.35258953715271):[&rate=1.7764653121921204E-6]12.403328276320181):[&rate=1.7764653121921204E-6]33.51809507292194,3:[&rate=1.7764653121921204E-6]50.173216751668434):[&rate=1.7764653121921204E-6]21.30633155768757,(6:[&rate=1.7764653121921204E-6]28.736255596951338,((14:[&rate=1.7764653121921204E-6]31.74086745833837,((17:[&rate=1.7764653121921204E-6]34.83310527359915,16:[&rate=1.7764653121921204E-6]22.833105273599152):[&rate=1.7764653121921204E-6]4.363526323682095,12:[&rate=1.7764653121921204E-6]26.196631597281247):[&rate=1.7764653121921204E-6]4.544235861057125):[&rate=1.7764653121921204E-6]5.39766785167113,13:[&rate=1.7764653121921204E-6]37.1385353100095):[&rate=1.7764653121921204E-6]0.5977202869418363):[&rate=1.7764653121921204E-6]61.74329271240467):[&rate=1.7764653121921204E-6]77.28878193160557):[&rate=1.7764653121921204E-6]30.034078519139086):[&rate=1.7764653121921204E-6]0.22899273937449038,21:[&rate=1.7764653121921204E-6]149.03140149947515):[&rate=1.7764653121921204E-6]33.379678957440575,18:[&rate=1.7764653121921204E-6]150.41108045691573):[&rate=1.7764653121921204E-6]14.30236880252096):[&rate=1.7764653121921204E-6]33.15822779322275):[&rate=1.7764653121921204E-6]93.19258507936462,1:[&rate=1.7764653121921204E-6]64.06426213202406);
tree STATE_129000 [&lnP=-41860.80910799786,joint=-41860.80910799786] = [&R] ((((11:[&rate=1.794183858352435E-6]160.78258670256784,2:[&rate=1.794183858352435E-6]153.78258670256784):[&rate=1.794183858352435E-6]29.71644774390535,22:[&rate=1.794183858352435E-6]152.4990344464732):[&rate=1.794183858352435E-6]92.42483666894768,(20:[&rate=1.794183858352435E-6]173.0763372915916,(18:[&rate=1.794183858352435E-6]127.53145883681464,((((23:[&rate=1.794183858352435E-6]16.577798127480612,4:[&rate=1.794183858352435E-6]16.577798127480612):[&rate=1.794183858352435E-6]126.90194961863065,(((7:[&rate=1.794183858352435E-6]12.625072384079267,10:[&rate=1.794183858352435E-6]19.625072384079267):[&rate=1.794183858352435E-6]13.008677688189437,(15:[&rate=1.794183858352435E-6]24.90185850552816,(9:[&rate=1.794183858352435E-6]18.332663172711,5:[&rate=1.794183858352435E-6]11.332663172711001):[&rate=1.794183858352435E-6]2.5691953328171593):[&rate=1.794183858352435E-6]8.731891566740543):[&rate=1.794183858352435E-6]49.987803989168334,((8:[&rate=1.794183858352435E-6]54.838713366190305,3:[&rate=1.794183858352435E-6]31.838713366190305):[&rate=1.794183858352435E-6]21.815330086961993,(((12:[&rate=1.794183858352435E-6]28.257201937334592,(16:[&rate=1.794183858352435E-6]22.037361204882714,17:[&rate=1.794183858352435E-6]34.037361204882714):[&rate=1.794183858352435E-6]7.219840732451878):[&rate=1.794183858352435E-6]30.002610153461383,14:[&rate=1.794183858352435E-6]59.259812090795975):[&rate=1.794183858352435E-6]2.9397293655013783,(6:[&rate=1.794183858352435E-6]10.30535005568543,13:[&rate=1.794183858352435E-6]19.30535005568543):[&rate=1.794183858352435E-6]42.89419140061192):[&rate=1.794183858352435E-6]19.454501996854944):[&rate=1.794183858352435E-6]1.9675106082847407):[&rate=1.794183858352435E-6]83.85819368467422):[&rate=1.794183858352435E-6]38.80751581288371,19:[&rate=1.794183858352435E-6]139.28726355899497):[&rate=1.794183858352435E-6]6.389626776594724,21:[&rate=1.794183858352435E-6]154.6768903355897):[&rate=1.794183858352435E-6]4.854568501224946):[&rate=1.794183858352435E-6]15.544878454776978):[&rate=1.794183858352435E-6]50.84753382382925):[&rate=1.794183858352435E-6]81.23295478006122,1:[&rate=1.794183858352435E-6]48.156825895482086);
tree STATE_130000 [&lnP=-41861.6366563675,joint=-41861.6366563675] = [&R] ((((22:[&rate=1.5265963519736941E-6]91.91544174122112,11:[&rate=1.5265963519736941E-6]129.91544174122112):[&rate=1.5265963519736941E-6]65.52356626675493,2:[&rate=1.5265963519736941E-6]188.43900800797604):[&rate=1.5265963519736941E-6]87.6698891962921,((20:[&rate=1.5265963519736941E-6]190.10124447772017,18:[&rate=1.5265963519736941E-6]160.10124447772017):[&rate=1.5265963519736941E-6]24.334778008602484,((21:[&rate=1.5265963519736941E-6]150.55176374222376,((23:[&rate=1.5265963519736941E-6]12.801806537993826,4:[&rate=1.5265963519736941E-6]12.801806537993826):[&rate=1.5265963519736941E-6]129.05704745618752,(((7:[&rate=1.5265963519736941E-6]55.051256047688966,(15:[&rate=1.5265963519736941E-6]7.791351330193756,10:[&rate=1.5265963519736941E-6]6.791351330193756):[&rate=1.5265963519736941E-6]55.25990471749521):[&rate=1.5265963519736941E-6]13.002263804923189,(8:[&rate=1.5265963519736941E-6]66.16203660001558,(3:[&rate=1.5265963519736941E-6]39.836668030829514,(9:[&rate=1.5265963519736941E-6]18.28656332120957,5:[&rate=1.5265963519736941E-6]11.28656332120957):[&rate=1.5265963519736941E-6]45.550104709619944):[&rate=1.5265963519736941E-6]3.325368569186068):[&rate=1.5265963519736941E-6]4.891483252596572):[&rate=1.5265963519736941E-6]3.7512403881826515,((13:[&rate=1.5265963519736941E-6]32.5268454729539,17:[&rate=1.5265963519736941E-6]44.5268454729539):[&rate=1.5265963519736941E-6]7.092469454385018,(6:[&rate=1.5265963519736941E-6]17.124489314356765,(12:[&rate=1.5265963519736941E-6]13.404070357502093,(16:[&rate=1.5265963519736941E-6]5.368809932639067,14:[&rate=1.5265963519736941E-6]5.368809932639067):[&rate=1.5265963519736941E-6]9.035260424863026):[&rate=1.5265963519736941E-6]11.720418956854672):[&rate=1.5265963519736941E-6]13.494825612982154):[&rate=1.5265963519736941E-6]40.18544531345589):[&rate=1.5265963519736941E-6]86.05409375338654):[&rate=1.5265963519736941E-6]42.69290974804241):[&rate=1.5265963519736941E-6]6.608055329813283,19:[&rate=1.5265963519736941E-6]148.15981907203704):[&rate=1.5265963519736941E-6]59.27620341428562):[&rate=1.5265963519736941E-6]9.67287471794549):[&rate=1.5265963519736941E-6]90.12451985211538,1:[&rate=1.5265963519736941E-6]57.23341705638353);
tree STATE_131000 [&lnP=-41856.171061522415,joint=-41856.171061522415] = [&R] ((((22:[&rate=1.7734169435897854E-6]106.04749417179676,11:[&rate=1.7734169435897854E-6]144.04749417179676):[&rate=1.7734169435897854E-6]18.781971804743137,2:[&rate=1.7734169435897854E-6]155.8294659765399):[&rate=1.7734169435897854E-6]78.57482536805068,((18:[&rate=1.7734169435897854E-6]124.80234536582313,20:[&rate=1.7734169435897854E-6]154.80234536582313):[&rate=1.7734169435897854E-6]7.043562125392185,((19:[&rate=1.7734169435897854E-6]123.22098484528223,((23:[&rate=1.7734169435897854E-6]5.872383779093674,4:[&rate=1.7734169435897854E-6]5.872383779093674):[&rate=1.7734169435897854E-6]105.07105608319335,(((((6:[&rate=1.7734169435897854E-6]27.42757872389452,12:[&rate=1.7734169435897854E-6]35.42757872389452):[&rate=1.7734169435897854E-6]3.7800222270422594,(17:[&rate=1.7734169435897854E-6]49.927236705815666,(13:[&rate=1.7734169435897854E-6]36.00739804148957,(16:[&rate=1.7734169435897854E-6]19.123898286808583,14:[&rate=1.7734169435897854E-6]19.123898286808583):[&rate=1.7734169435897854E-6]16.88349975468099):[&rate=1.7734169435897854E-6]1.9198386643260932):[&rate=1.7734169435897854E-6]2.2803642451211132):[&rate=1.7734169435897854E-6]13.450532723097993,10:[&rate=1.7734169435897854E-6]52.65813367403477):[&rate=1.7734169435897854E-6]8.166124013271173,(5:[&rate=1.7734169435897854E-6]38.1052785540002,(3:[&rate=1.7734169435897854E-6]20.91812642002286,(9:[&rate=1.7734169435897854E-6]32.10865473389483,15:[&rate=1.7734169435897854E-6]36.10865473389483):[&rate=1.7734169435897854E-6]12.809471686128028):[&rate=1.7734169435897854E-6]0.18715213397734232):[&rate=1.7734169435897854E-6]12.718979133305744):[&rate=1.7734169435897854E-6]10.895039840422214,(8:[&rate=1.7734169435897854E-6]9.854564291657663,7:[&rate=1.7734169435897854E-6]6.854564291657663):[&rate=1.7734169435897854E-6]57.86473323607049):[&rate=1.7734169435897854E-6]62.22414233455886):[&rate=1.7734169435897854E-6]55.27754498299521):[&rate=1.7734169435897854E-6]10.333976857036873,21:[&rate=1.7734169435897854E-6]142.5549617023191):[&rate=1.7734169435897854E-6]21.29094578889621):[&rate=1.7734169435897854E-6]20.55838385337526):[&rate=1.7734169435897854E-6]76.9223563200147,1:[&rate=1.7734169435897854E-6]2.326647664605275);
tree STATE_132000 [&lnP=-41856.44858176609,joint=-41856.44858176609] = [&R] (((22:[&rate=1.98266135239351E-6]100.52612667332016,(2:[&rate=1.98266135239351E-6]121.00766951794992,11:[&rate=1.98266135239351E-6]128.00766951794992):[&rate=1.98266135239351E-6]10.518457155370243):[&rate=1.98266135239351E-6]124.63580439881463,((18:[&rate=1.98266135239351E-6]142.6415755765266,20:[&rate=1.98266135239351E-6]172.6415755765266):[&rate=1.98266135239351E-6]5.94688959918858,((((23:[&rate=1.98266135239351E-6]18.57286124239028,4:[&rate=1.98266135239351E-6]18.57286124239028):[&rate=1.98266135239351E-6]122.13821493705962,(((15:[&rate=1.98266135239351E-6]62.56756554223898,(((16:[&rate=1.98266135239351E-6]5.3844300936581,17:[&rate=1.98266135239351E-6]17.3844300936581):[&rate=1.98266135239351E-6]21.370744394262314,13:[&rate=1.98266135239351E-6]26.755174487920414):[&rate=1.98266135239351E-6]0.5251598403061237,(12:[&rate=1.98266135239351E-6]17.077976056239855,(14:[&rate=1.98266135239351E-6]13.961494022971625,6:[&rate=1.98266135239351E-6]4.961494022971625):[&rate=1.98266135239351E-6]4.11648203326823):[&rate=1.98266135239351E-6]9.202358271986682):[&rate=1.98266135239351E-6]35.287231214012444):[&rate=1.98266135239351E-6]2.449505947878876,(3:[&rate=1.98266135239351E-6]20.833941909447397,((5:[&rate=1.98266135239351E-6]3.9781965307935927,10:[&rate=1.98266135239351E-6]13.978196530793593):[&rate=1.98266135239351E-6]25.85649513318563,8:[&rate=1.98266135239351E-6]35.83469166397922):[&rate=1.98266135239351E-6]7.9992502454681755):[&rate=1.98266135239351E-6]16.18312958067046):[&rate=1.98266135239351E-6]7.8568865423257535,(9:[&rate=1.98266135239351E-6]23.560533841985546,7:[&rate=1.98266135239351E-6]19.560533841985546):[&rate=1.98266135239351E-6]45.313424190458065):[&rate=1.98266135239351E-6]91.83711814700628):[&rate=1.98266135239351E-6]30.1081385791627,21:[&rate=1.98266135239351E-6]136.8192147586126):[&rate=1.98266135239351E-6]25.77709010288703,19:[&rate=1.98266135239351E-6]153.59630486149962):[&rate=1.98266135239351E-6]17.992160314215567):[&rate=1.98266135239351E-6]25.573465896419606):[&rate=1.98266135239351E-6]72.9587900277956,1:[&rate=1.98266135239351E-6]20.120721099930392);
tree STATE_133000 [&lnP=-41855.550391638666,joint=-41855.550391638666] = [&R] (((11:[&rate=1.758492745822862E-6]115.14130112393707,(22:[&rate=1.758492745822862E-6]73.45045535395887,2:[&rate=1.758492745822862E-6]104.45045535395887):[&rate=1.758492745822862E-6]3.6908457699781962):[&rate=1.758492745822862E-6]195.3607953590526,((18:[&rate=1.758492745822862E-6]157.12878104516523,((21:[&rate=1.758492745822862E-6]135.79749675148034,19:[&rate=1.758492745822862E-6]126.79749675148034):[&rate=1.758492745822862E-6]19.061958298053867,((23:[&rate=1.758492745822862E-6]21.659587478244475,4:[&rate=1.758492745822862E-6]21.659587478244475):[&rate=1.758492745822862E-6]109.87866001054121,((((9:[&rate=1.758492745822862E-6]36.27465370637823,(15:[&rate=1.758492745822862E-6]32.45263353061455,((8:[&rate=1.758492745822862E-6]12.761720537478954,10:[&rate=1.758492745822862E-6]16.761720537478954):[&rate=1.758492745822862E-6]14.533651020325141,5:[&rate=1.758492745822862E-6]21.295371557804096):[&rate=1.758492745822862E-6]0.15726197281045273):[&rate=1.758492745822862E-6]7.822020175763683):[&rate=1.758492745822862E-6]10.44337726222421,3:[&rate=1.758492745822862E-6]22.71803096860244):[&rate=1.758492745822862E-6]3.8064457800949825,(6:[&rate=1.758492745822862E-6]21.117485006018285,(16:[&rate=1.758492745822862E-6]18.74215856131274,((12:[&rate=1.758492745822862E-6]10.213679644810597,14:[&rate=1.758492745822862E-6]11.213679644810597):[&rate=1.758492745822862E-6]5.751334538456604,(17:[&rate=1.758492745822862E-6]23.79667939136101,13:[&rate=1.758492745822862E-6]11.79667939136101):[&rate=1.758492745822862E-6]5.16833479190619):[&rate=1.758492745822862E-6]1.7771443780455378):[&rate=1.758492745822862E-6]11.375326444705546):[&rate=1.758492745822862E-6]24.40699174267914):[&rate=1.758492745822862E-6]3.4121206212112156,7:[&rate=1.758492745822862E-6]49.93659736990864):[&rate=1.758492745822862E-6]97.60165011887705):[&rate=1.758492745822862E-6]57.32120756074852):[&rate=1.758492745822862E-6]34.26932599563102):[&rate=1.758492745822862E-6]19.874301606698396,20:[&rate=1.758492745822862E-6]207.00308265186362):[&rate=1.758492745822862E-6]44.499013831126035):[&rate=1.758492745822862E-6]47.552549982668666,1:[&rate=1.758492745822862E-6]42.05464646565832);
tree STATE_134000 [&lnP=-41856.68837304267,joint=-41856.68837304267] = [&R] (((22:[&rate=1.6597525399010055E-6]130.75972658352214,(11:[&rate=1.6597525399010055E-6]161.70414704623306,2:[&rate=1.6597525399010055E-6]154.70414704623306):[&rate=1.6597525399010055E-6]7.055579537289077):[&rate=1.6597525399010055E-6]124.03686699563582,((20:[&rate=1.6597525399010055E-6]189.4336993732931,18:[&rate=1.6597525399010055E-6]159.4336993732931):[&rate=1.6597525399010055E-6]23.634949791666656,((19:[&rate=1.6597525399010055E-6]170.68660590314144,((23:[&rate=1.6597525399010055E-6]45.4770002327697,4:[&rate=1.6597525399010055E-6]45.4770002327697):[&rate=1.6597525399010055E-6]103.347326460979,(((7:[&rate=1.6597525399010055E-6]6.823874700959021,10:[&rate=1.6597525399010055E-6]13.82387470095902):[&rate=1.6597525399010055E-6]16.298451299005325,8:[&rate=1.6597525399010055E-6]26.122325999964346):[&rate=1.6597525399010055E-6]31.36690706285296,(((6:[&rate=1.6597525399010055E-6]1.9225302189164317,13:[&rate=1.6597525399010055E-6]10.922530218916432):[&rate=1.6597525399010055E-6]14.356590624740097,((17:[&rate=1.6597525399010055E-6]25.589198164059624,(14:[&rate=1.6597525399010055E-6]3.2220824245103117,16:[&rate=1.6597525399010055E-6]3.2220824245103117):[&rate=1.6597525399010055E-6]10.367115739549313):[&rate=1.6597525399010055E-6]11.239946596897319,12:[&rate=1.6597525399010055E-6]23.829144760956943):[&rate=1.6597525399010055E-6]0.44997608269958533):[&rate=1.6597525399010055E-6]36.99453298585644,(3:[&rate=1.6597525399010055E-6]30.15438691505028,((15:[&rate=1.6597525399010055E-6]44.0988708485504,5:[&rate=1.6597525399010055E-6]33.0988708485504):[&rate=1.6597525399010055E-6]0.7077935845080532,9:[&rate=1.6597525399010055E-6]40.80666443305845):[&rate=1.6597525399010055E-6]13.34772248199183):[&rate=1.6597525399010055E-6]4.119266914462685):[&rate=1.6597525399010055E-6]0.21557923330433937):[&rate=1.6597525399010055E-6]110.3350936309314):[&rate=1.6597525399010055E-6]64.86227920939274):[&rate=1.6597525399010055E-6]4.915692947625075,21:[&rate=1.6597525399010055E-6]184.60229885076652):[&rate=1.6597525399010055E-6]30.46635031419325):[&rate=1.6597525399010055E-6]20.72794441419819):[&rate=1.6597525399010055E-6]49.272619719511226,1:[&rate=1.6597525399010055E-6]26.069213298669183);
tree STATE_135000 [&lnP=-41850.6129077894,joint=-41850.6129077894] = [&R] ((((11:[&rate=1.7491546492197646E-6]149.6442739193651,2:[&rate=1.7491546492197646E-6]142.6442739193651):[&rate=1.7491546492197646E-6]1.5222035450225349,22:[&rate=1.7491546492197646E-6]113.16647746438764):[&rate=1.7491546492197646E-6]165.21931869350976,((20:[&rate=1.7491546492197646E-6]184.62702662354832,18:[&rate=1.7491546492197646E-6]154.62702662354832):[&rate=1.7491546492197646E-6]25.32576011101105,((19:[&rate=1.7491546492197646E-6]163.69935914721228,21:[&rate=1.7491546492197646E-6]172.69935914721228):[&rate=1.7491546492197646E-6]4.795891325490231,((23:[&rate=1.7491546492197646E-6]12.43640134636378,4:[&rate=1.7491546492197646E-6]12.43640134636378):[&rate=1.7491546492197646E-6]90.7124171304143,(((((15:[&rate=1.7491546492197646E-6]11.039046054468464,5:[&rate=1.7491546492197646E-6]0.03904605446846432):[&rate=1.7491546492197646E-6]14.114440839804637,(10:[&rate=1.7491546492197646E-6]4.831561258197681,8:[&rate=1.7491546492197646E-6]0.8315612581976808):[&rate=1.7491546492197646E-6]19.32192563607542):[&rate=1.7491546492197646E-6]30.80376669609808,((13:[&rate=1.7491546492197646E-6]23.692122809564246,(17:[&rate=1.7491546492197646E-6]35.15613087646565,(((14:[&rate=1.7491546492197646E-6]7.814218125244306,16:[&rate=1.7491546492197646E-6]7.814218125244306):[&rate=1.7491546492197646E-6]2.287478363877124,12:[&rate=1.7491546492197646E-6]9.10169648912143):[&rate=1.7491546492197646E-6]11.780438090912938,6:[&rate=1.7491546492197646E-6]12.882134580034368):[&rate=1.7491546492197646E-6]1.2739962964312852):[&rate=1.7491546492197646E-6]0.5359919330985932):[&rate=1.7491546492197646E-6]19.139437804310766,7:[&rate=1.7491546492197646E-6]34.83156061387501):[&rate=1.7491546492197646E-6]13.125692976496168):[&rate=1.7491546492197646E-6]1.2236934426038744,9:[&rate=1.7491546492197646E-6]53.180947032975055):[&rate=1.7491546492197646E-6]10.784034255163974,3:[&rate=1.7491546492197646E-6]39.96498128813903):[&rate=1.7491546492197646E-6]59.183837188639046):[&rate=1.7491546492197646E-6]108.34643199592443):[&rate=1.7491546492197646E-6]34.45753626185686):[&rate=1.7491546492197646E-6]47.433009423338035):[&rate=1.7491546492197646E-6]45.44530909418438,1:[&rate=1.7491546492197646E-6]45.831105252081784);
tree STATE_136000 [&lnP=-41853.70597213519,joint=-41853.70597213519] = [&R] (((11:[&rate=1.5133513051149314E-6]155.7241792329914,(22:[&rate=1.5133513051149314E-6]116.46994094443528,2:[&rate=1.5133513051149314E-6]147.46994094443528):[&rate=1.5133513051149314E-6]1.2542382885561096):[&rate=1.5133513051149314E-6]127.23882696289951,((20:[&rate=1.5133513051149314E-6]206.8004015989078,18:[&rate=1.5133513051149314E-6]176.8004015989078):[&rate=1.5133513051149314E-6]2.3719010542623096,((19:[&rate=1.5133513051149314E-6]154.91577059456108,((23:[&rate=1.5133513051149314E-6]3.9349789119365752,4:[&rate=1.5133513051149314E-6]3.9349789119365752):[&rate=1.5133513051149314E-6]102.21279025722257,((((6:[&rate=1.5133513051149314E-6]24.723109438780767,((((14:[&rate=1.5133513051149314E-6]6.711898020080376,16:[&rate=1.5133513051149314E-6]6.711898020080376):[&rate=1.5133513051149314E-6]11.646065208361883,17:[&rate=1.5133513051149314E-6]30.35796322844226):[&rate=1.5133513051149314E-6]1.2990792742195083,12:[&rate=1.5133513051149314E-6]18.657042502661767):[&rate=1.5133513051149314E-6]4.540693078280327,13:[&rate=1.5133513051149314E-6]24.197735580942094):[&rate=1.5133513051149314E-6]9.525373857838673):[&rate=1.5133513051149314E-6]28.532285546263182,((8:[&rate=1.5133513051149314E-6]14.881857603396305,5:[&rate=1.5133513051149314E-6]8.881857603396305):[&rate=1.5133513051149314E-6]37.5298127682366,((15:[&rate=1.5133513051149314E-6]49.898463668029336,10:[&rate=1.5133513051149314E-6]48.898463668029336):[&rate=1.5133513051149314E-6]3.7616589442105095,7:[&rate=1.5133513051149314E-6]45.660122612239846):[&rate=1.5133513051149314E-6]3.7515477593930626):[&rate=1.5133513051149314E-6]4.843724613411041):[&rate=1.5133513051149314E-6]0.06919481215464884,9:[&rate=1.5133513051149314E-6]58.3245897971986):[&rate=1.5133513051149314E-6]12.328655815241461,3:[&rate=1.5133513051149314E-6]46.65324561244006):[&rate=1.5133513051149314E-6]55.49452355671909):[&rate=1.5133513051149314E-6]91.76800142540193):[&rate=1.5133513051149314E-6]6.0242364967367905,21:[&rate=1.5133513051149314E-6]169.94000709129787):[&rate=1.5133513051149314E-6]41.232295561872235):[&rate=1.5133513051149314E-6]14.790703542720792):[&rate=1.5133513051149314E-6]83.79848085188667,1:[&rate=1.5133513051149314E-6]50.761487047777564);
tree STATE_137000 [&lnP=-41862.51898726846,joint=-41862.51898726846] = [&R] (((22:[&rate=1.2909546544279846E-6]181.32981068874716,(2:[&rate=1.2909546544279846E-6]178.84419644327852,11:[&rate=1.2909546544279846E-6]185.84419644327852):[&rate=1.2909546544279846E-6]33.48561424546864):[&rate=1.2909546544279846E-6]131.6339995591809,((((((23:[&rate=1.2909546544279846E-6]14.959127160377221,4:[&rate=1.2909546544279846E-6]14.959127160377221):[&rate=1.2909546544279846E-6]160.1779651522074,(((7:[&rate=1.2909546544279846E-6]47.31162232824879,(8:[&rate=1.2909546544279846E-6]12.74453827720637,5:[&rate=1.2909546544279846E-6]6.74453827720637):[&rate=1.2909546544279846E-6]37.567084051042414):[&rate=1.2909546544279846E-6]4.7292901433725945,(((17:[&rate=1.2909546544279846E-6]22.756753500790857,16:[&rate=1.2909546544279846E-6]10.756753500790857):[&rate=1.2909546544279846E-6]24.535307991804544,((12:[&rate=1.2909546544279846E-6]16.921960036527167,14:[&rate=1.2909546544279846E-6]17.921960036527167):[&rate=1.2909546544279846E-6]13.015289719960748,13:[&rate=1.2909546544279846E-6]30.937249756487915):[&rate=1.2909546544279846E-6]4.354811736107486):[&rate=1.2909546544279846E-6]5.643603433017631,6:[&rate=1.2909546544279846E-6]31.935664925613032):[&rate=1.2909546544279846E-6]19.10524754600835):[&rate=1.2909546544279846E-6]15.895788225775561,(3:[&rate=1.2909546544279846E-6]43.65828736159632,(10:[&rate=1.2909546544279846E-6]32.64216512659468,(9:[&rate=1.2909546544279846E-6]22.15727953527537,15:[&rate=1.2909546544279846E-6]26.15727953527537):[&rate=1.2909546544279846E-6]7.484885591319312):[&rate=1.2909546544279846E-6]38.01612223500164):[&rate=1.2909546544279846E-6]4.2784133358006216):[&rate=1.2909546544279846E-6]123.20039161518768):[&rate=1.2909546544279846E-6]36.87529434349571,19:[&rate=1.2909546544279846E-6]169.01238665608034):[&rate=1.2909546544279846E-6]5.754807839266192,21:[&rate=1.2909546544279846E-6]183.76719449534653):[&rate=1.2909546544279846E-6]36.906611391357785,18:[&rate=1.2909546544279846E-6]188.67380588670432):[&rate=1.2909546544279846E-6]21.9236336681721,20:[&rate=1.2909546544279846E-6]240.59743955487642):[&rate=1.2909546544279846E-6]51.366370693051635):[&rate=1.2909546544279846E-6]30.710931782166995,1:[&rate=1.2909546544279846E-6]65.67474203009505);
tree STATE_138000 [&lnP=-41869.653141017254,joint=-41869.653141017254] = [&R] (((2:[&rate=1.7462694752628678E-6]209.5751396037743,(22:[&rate=1.7462694752628678E-6]140.68760578509355,11:[&rate=1.7462694752628678E-6]178.68760578509355):[&rate=1.7462694752628678E-6]37.88753381868074):[&rate=1.7462694752628678E-6]116.51975944324636,((18:[&rate=1.7462694752628678E-6]167.5035264276067,20:[&rate=1.7462694752628678E-6]197.5035264276067):[&rate=1.7462694752628678E-6]9.143076273071358,((19:[&rate=1.7462694752628678E-6]166.41195454046854,21:[&rate=1.7462694752628678E-6]175.41195454046854):[&rate=1.7462694752628678E-6]30.161622273398706,((23:[&rate=1.7462694752628678E-6]15.795248357737442,4:[&rate=1.7462694752628678E-6]15.795248357737442):[&rate=1.7462694752628678E-6]134.84395123988358,((((8:[&rate=1.7462694752628678E-6]24.783821182532634,(10:[&rate=1.7462694752628678E-6]16.43555090549837,5:[&rate=1.7462694752628678E-6]6.435550905498371):[&rate=1.7462694752628678E-6]12.348270277034263):[&rate=1.7462694752628678E-6]7.19437419978788,7:[&rate=1.7462694752628678E-6]28.978195382320514):[&rate=1.7462694752628678E-6]52.39805113431134,9:[&rate=1.7462694752628678E-6]85.37624651663185):[&rate=1.7462694752628678E-6]2.4747397487283394,(3:[&rate=1.7462694752628678E-6]62.09629417513581,(((17:[&rate=1.7462694752628678E-6]42.24373024617427,(13:[&rate=1.7462694752628678E-6]26.317506496990696,(16:[&rate=1.7462694752628678E-6]20.997139460830695,(14:[&rate=1.7462694752628678E-6]12.067896261837188,6:[&rate=1.7462694752628678E-6]3.0678962618371877):[&rate=1.7462694752628678E-6]8.929243198993507):[&rate=1.7462694752628678E-6]5.32036703616):[&rate=1.7462694752628678E-6]3.9262237491835776):[&rate=1.7462694752628678E-6]12.248273486600809,12:[&rate=1.7462694752628678E-6]41.49200373277508):[&rate=1.7462694752628678E-6]46.19158195595764,15:[&rate=1.7462694752628678E-6]88.68358568873272):[&rate=1.7462694752628678E-6]1.4127084864030905):[&rate=1.7462694752628678E-6]1.7546920902243812):[&rate=1.7462694752628678E-6]82.78821333226084):[&rate=1.7462694752628678E-6]88.93437721624622):[&rate=1.7462694752628678E-6]3.0730258868107967):[&rate=1.7462694752628678E-6]67.4482963463426):[&rate=1.7462694752628678E-6]25.520516915702046,1:[&rate=1.7462694752628678E-6]42.61541596272269);
tree STATE_139000 [&lnP=-41871.833309129164,joint=-41871.833309129164] = [&R] (((2:[&rate=9.709573690479947E-7]274.2747384860798,(22:[&rate=9.709573690479947E-7]237.49474428267553,11:[&rate=9.709573690479947E-7]275.4947442826755):[&rate=9.709573690479947E-7]5.7799942034042715):[&rate=9.709573690479947E-7]74.04601136711756,((18:[&rate=9.709573690479947E-7]216.664895662062,20:[&rate=9.709573690479947E-7]246.664895662062):[&rate=9.709573690479947E-7]24.03923934382874,((((23:[&rate=9.709573690479947E-7]19.616373471878532,4:[&rate=9.709573690479947E-7]19.616373471878532):[&rate=9.709573690479947E-7]197.83033517404607,(((((8:[&rate=9.709573690479947E-7]44.22975128586907,((5:[&rate=9.709573690479947E-7]23.06711004427909,15:[&rate=9.709573690479947E-7]34.06711004427909):[&rate=9.709573690479947E-7]11.308561815563188,10:[&rate=9.709573690479947E-7]44.37567185984228):[&rate=9.709573690479947E-7]3.854079426026793):[&rate=9.709573690479947E-7]18.0250751456515,7:[&rate=9.709573690479947E-7]59.25482643152057):[&rate=9.709573690479947E-7]21.04027289122736,9:[&rate=9.709573690479947E-7]84.29509932274793):[&rate=9.709573690479947E-7]58.41383031185602,((16:[&rate=9.709573690479947E-7]45.43859443136739,6:[&rate=9.709573690479947E-7]36.43859443136739):[&rate=9.709573690479947E-7]20.54724340754443,(13:[&rate=9.709573690479947E-7]32.52969948417947,(12:[&rate=9.709573690479947E-7]31.356273847793446,(14:[&rate=9.709573690479947E-7]5.546186973504128,17:[&rate=9.709573690479947E-7]17.546186973504128):[&rate=9.709573690479947E-7]26.81008687428932):[&rate=9.709573690479947E-7]0.17342563638602115):[&rate=9.709573690479947E-7]33.45613835473235):[&rate=9.709573690479947E-7]80.72309179569213):[&rate=9.709573690479947E-7]3.395352434273576,3:[&rate=9.709573690479947E-7]122.10428206887752):[&rate=9.709573690479947E-7]91.34242657704706):[&rate=9.709573690479947E-7]46.95409915420598,19:[&rate=9.709573690479947E-7]221.40080780013056):[&rate=9.709573690479947E-7]3.3266856869041135,21:[&rate=9.709573690479947E-7]233.72749348703468):[&rate=9.709573690479947E-7]38.97664151885607):[&rate=9.709573690479947E-7]25.616614847306607):[&rate=9.709573690479947E-7]65.44987027027713,1:[&rate=9.709573690479947E-7]104.77062012347449);
tree STATE_140000 [&lnP=-41856.39913617321,joint=-41856.39913617321] = [&R] ((((2:[&rate=1.7453316845076698E-6]150.02362793771073,22:[&rate=1.7453316845076698E-6]119.02362793771073):[&rate=1.7453316845076698E-6]16.76703755746422,11:[&rate=1.7453316845076698E-6]173.79066549517495):[&rate=1.7453316845076698E-6]146.1647754035024,((20:[&rate=1.7453316845076698E-6]203.57296026830647,18:[&rate=1.7453316845076698E-6]173.57296026830647):[&rate=1.7453316845076698E-6]21.732620741288315,((21:[&rate=1.7453316845076698E-6]186.76311115778577,19:[&rate=1.7453316845076698E-6]177.76311115778577):[&rate=1.7453316845076698E-6]10.216238987316558,((23:[&rate=1.7453316845076698E-6]29.38572475144936,4:[&rate=1.7453316845076698E-6]29.38572475144936):[&rate=1.7453316845076698E-6]124.69623937134007,((7:[&rate=1.7453316845076698E-6]12.350474346117359,((5:[&rate=1.7453316845076698E-6]0.0660262613383864,8:[&rate=1.7453316845076698E-6]6.066026261338386):[&rate=1.7453316845076698E-6]7.724979051841313,(15:[&rate=1.7453316845076698E-6]15.595530417974537,10:[&rate=1.7453316845076698E-6]14.595530417974537):[&rate=1.7453316845076698E-6]3.1954748952051624):[&rate=1.7453316845076698E-6]1.5594690329376597):[&rate=1.7453316845076698E-6]77.55425731714732,((9:[&rate=1.7453316845076698E-6]63.100699788310564,(17:[&rate=1.7453316845076698E-6]34.91412759809892,(((14:[&rate=1.7453316845076698E-6]5.735793606522705,16:[&rate=1.7453316845076698E-6]5.735793606522705):[&rate=1.7453316845076698E-6]10.88940356709524,12:[&rate=1.7453316845076698E-6]15.625197173617945):[&rate=1.7453316845076698E-6]4.081827940657288,(6:[&rate=1.7453316845076698E-6]6.270045198437725,13:[&rate=1.7453316845076698E-6]15.270045198437725):[&rate=1.7453316845076698E-6]5.436979915837508):[&rate=1.7453316845076698E-6]2.2071024838236895):[&rate=1.7453316845076698E-6]44.18657219021164):[&rate=1.7453316845076698E-6]24.647808656174504,3:[&rate=1.7453316845076698E-6]63.74850844448507):[&rate=1.7453316845076698E-6]6.156223218779601):[&rate=1.7453316845076698E-6]80.17723245952476):[&rate=1.7453316845076698E-6]76.8973860223129):[&rate=1.7453316845076698E-6]30.32623086449246):[&rate=1.7453316845076698E-6]35.64985988908256):[&rate=1.7453316845076698E-6]14.705577244792607,1:[&rate=1.7453316845076698E-6]18.66101814346996);
tree STATE_141000 [&lnP=-41860.83935703149,joint=-41860.83935703149] = [&R] ((((22:[&rate=1.6395214210996532E-6]135.58584474679628,2:[&rate=1.6395214210996532E-6]166.58584474679628):[&rate=1.6395214210996532E-6]4.5020056360230285,11:[&rate=1.6395214210996532E-6]178.0878503828193):[&rate=1.6395214210996532E-6]163.52371103611566,((20:[&rate=1.6395214210996532E-6]239.04659863886314,((21:[&rate=1.6395214210996532E-6]212.73146425783705,19:[&rate=1.6395214210996532E-6]203.73146425783705):[&rate=1.6395214210996532E-6]7.3727117390442345,((23:[&rate=1.6395214210996532E-6]10.631293382006916,4:[&rate=1.6395214210996532E-6]10.631293382006916):[&rate=1.6395214210996532E-6]134.8526065944954,(((5:[&rate=1.6395214210996532E-6]2.7888362259248396,7:[&rate=1.6395214210996532E-6]5.78883622592484):[&rate=1.6395214210996532E-6]46.04514786163482,((8:[&rate=1.6395214210996532E-6]36.35184261035735,((10:[&rate=1.6395214210996532E-6]31.264718729364148,9:[&rate=1.6395214210996532E-6]28.264718729364148):[&rate=1.6395214210996532E-6]7.302389442209282,15:[&rate=1.6395214210996532E-6]39.56710817157343):[&rate=1.6395214210996532E-6]1.7847344387839215):[&rate=1.6395214210996532E-6]5.9266758908936055,3:[&rate=1.6395214210996532E-6]19.278518501250957):[&rate=1.6395214210996532E-6]12.5554655863087):[&rate=1.6395214210996532E-6]0.8516536006033988,((14:[&rate=1.6395214210996532E-6]3.196721551174626,16:[&rate=1.6395214210996532E-6]3.196721551174626):[&rate=1.6395214210996532E-6]29.799147865999927,(6:[&rate=1.6395214210996532E-6]23.57967997045214,(13:[&rate=1.6395214210996532E-6]14.338162617034051,(17:[&rate=1.6395214210996532E-6]21.856342558340234,12:[&rate=1.6395214210996532E-6]8.856342558340234):[&rate=1.6395214210996532E-6]4.481820058693817):[&rate=1.6395214210996532E-6]18.24151735341809):[&rate=1.6395214210996532E-6]0.416189446722413):[&rate=1.6395214210996532E-6]27.689768270988502):[&rate=1.6395214210996532E-6]108.79826228833927):[&rate=1.6395214210996532E-6]108.62027602037895):[&rate=1.6395214210996532E-6]20.942422641981864):[&rate=1.6395214210996532E-6]21.840770331371687,18:[&rate=1.6395214210996532E-6]230.88736897023483):[&rate=1.6395214210996532E-6]21.724192448700137):[&rate=1.6395214210996532E-6]35.29692532768445,1:[&rate=1.6395214210996532E-6]60.90848674661942);
tree STATE_142000 [&lnP=-41866.41655930364,joint=-41866.41655930364] = [&R] ((((2:[&rate=1.44416660336461E-6]170.96737388233325,22:[&rate=1.44416660336461E-6]139.96737388233325):[&rate=1.44416660336461E-6]53.57450870355791,11:[&rate=1.44416660336461E-6]231.54188258589116):[&rate=1.44416660336461E-6]111.27212049907857,((20:[&rate=1.44416660336461E-6]206.26815127456996,((19:[&rate=1.44416660336461E-6]151.34143728941308,21:[&rate=1.44416660336461E-6]160.34143728941308):[&rate=1.44416660336461E-6]31.396869893775488,((23:[&rate=1.44416660336461E-6]4.904379896805736,4:[&rate=1.44416660336461E-6]4.904379896805736):[&rate=1.44416660336461E-6]174.67832438931845,(10:[&rate=1.44416660336461E-6]66.75571683077902,(((8:[&rate=1.44416660336461E-6]37.97349965077748,(((17:[&rate=1.44416660336461E-6]19.061541583236966,(16:[&rate=1.44416660336461E-6]4.399287933041496,12:[&rate=1.44416660336461E-6]3.399287933041496):[&rate=1.44416660336461E-6]2.6622536501954706):[&rate=1.44416660336461E-6]21.64801735934156,(13:[&rate=1.44416660336461E-6]28.334122096779318,14:[&rate=1.44416660336461E-6]28.334122096779318):[&rate=1.44416660336461E-6]0.3754368457992072):[&rate=1.44416660336461E-6]0.40755130468419054,6:[&rate=1.44416660336461E-6]20.117110247262715):[&rate=1.44416660336461E-6]13.856389403514761):[&rate=1.44416660336461E-6]3.663120591488962,3:[&rate=1.44416660336461E-6]18.63662024226644):[&rate=1.44416660336461E-6]14.571233779461416,(5:[&rate=1.44416660336461E-6]31.982187849857333,((7:[&rate=1.44416660336461E-6]19.679855868439745,15:[&rate=1.44416660336461E-6]27.679855868439745):[&rate=1.44416660336461E-6]12.647863971016804,9:[&rate=1.44416660336461E-6]36.32771983945655):[&rate=1.44416660336461E-6]2.654468010400784):[&rate=1.44416660336461E-6]18.22566617187052):[&rate=1.44416660336461E-6]6.547862809051168):[&rate=1.44416660336461E-6]135.82698745534515):[&rate=1.44416660336461E-6]46.1556028970644):[&rate=1.44416660336461E-6]16.529844091381392):[&rate=1.44416660336461E-6]24.125700295559398,18:[&rate=1.44416660336461E-6]200.39385157012936):[&rate=1.44416660336461E-6]53.42015151484037):[&rate=1.44416660336461E-6]42.687788497480085,1:[&rate=1.44416660336461E-6]69.50179158244981);
tree STATE_143000 [&lnP=-41858.98882588005,joint=-41858.98882588005] = [&R] ((((11:[&rate=1.436771522557754E-6]207.56489766109908,2:[&rate=1.436771522557754E-6]200.56489766109908):[&rate=1.436771522557754E-6]30.90579469468011,22:[&rate=1.436771522557754E-6]200.4706923557792):[&rate=1.436771522557754E-6]89.6353113940998,((20:[&rate=1.436771522557754E-6]217.1588114627064,((19:[&rate=1.436771522557754E-6]146.83451464767813,21:[&rate=1.436771522557754E-6]155.83451464767813):[&rate=1.436771522557754E-6]9.702186924970874,((23:[&rate=1.436771522557754E-6]20.6986106191953,4:[&rate=1.436771522557754E-6]20.6986106191953):[&rate=1.436771522557754E-6]107.38703847962898,(((((7:[&rate=1.436771522557754E-6]28.807249531736517,9:[&rate=1.436771522557754E-6]32.80724953173652):[&rate=1.436771522557754E-6]4.53527792963002,10:[&rate=1.436771522557754E-6]40.34252746136654):[&rate=1.436771522557754E-6]11.293066359517958,(15:[&rate=1.436771522557754E-6]32.030043182008285,(8:[&rate=1.436771522557754E-6]13.385914995560732,5:[&rate=1.436771522557754E-6]7.385914995560732):[&rate=1.436771522557754E-6]13.644128186447553):[&rate=1.436771522557754E-6]20.60555063887621):[&rate=1.436771522557754E-6]6.484958922465481,((((16:[&rate=1.436771522557754E-6]5.977491656368397,14:[&rate=1.436771522557754E-6]5.977491656368397):[&rate=1.436771522557754E-6]8.955924927694905,13:[&rate=1.436771522557754E-6]14.933416584063302):[&rate=1.436771522557754E-6]2.828640192055161,(12:[&rate=1.436771522557754E-6]13.427377613177168,17:[&rate=1.436771522557754E-6]26.427377613177168):[&rate=1.436771522557754E-6]3.3346791629412955):[&rate=1.436771522557754E-6]5.741646036834844,6:[&rate=1.436771522557754E-6]14.503702812953307):[&rate=1.436771522557754E-6]35.61684993039667):[&rate=1.436771522557754E-6]29.45613023649119,3:[&rate=1.436771522557754E-6]60.576682979841166):[&rate=1.436771522557754E-6]63.508966118983125):[&rate=1.436771522557754E-6]71.45105247382472):[&rate=1.436771522557754E-6]53.6221098900574):[&rate=1.436771522557754E-6]17.553264207853715,18:[&rate=1.436771522557754E-6]204.71207567056013):[&rate=1.436771522557754E-6]34.39392807931887):[&rate=1.436771522557754E-6]46.019072048744476,1:[&rate=1.436771522557754E-6]58.12507579862347);
tree STATE_144000 [&lnP=-41860.17304306034,joint=-41860.17304306034] = [&R] ((((2:[&rate=1.5298673066989637E-6]153.27313793178965,22:[&rate=1.5298673066989637E-6]122.27313793178965):[&rate=1.5298673066989637E-6]18.950178142037885,11:[&rate=1.5298673066989637E-6]179.22331607382753):[&rate=1.5298673066989637E-6]140.3263383692749,((((((23:[&rate=1.5298673066989637E-6]21.834557489241227,4:[&rate=1.5298673066989637E-6]21.834557489241227):[&rate=1.5298673066989637E-6]118.27932096789712,((((5:[&rate=1.5298673066989637E-6]17.891206699756708,7:[&rate=1.5298673066989637E-6]20.891206699756708):[&rate=1.5298673066989637E-6]26.931494764738545,(10:[&rate=1.5298673066989637E-6]28.898442136615735,8:[&rate=1.5298673066989637E-6]24.898442136615735):[&rate=1.5298673066989637E-6]25.92425932787952):[&rate=1.5298673066989637E-6]4.233383131518764,((17:[&rate=1.5298673066989637E-6]54.35063834462821,((13:[&rate=1.5298673066989637E-6]35.04686694391707,(14:[&rate=1.5298673066989637E-6]21.028198717408323,(16:[&rate=1.5298673066989637E-6]6.599298260104131,12:[&rate=1.5298673066989637E-6]5.599298260104131):[&rate=1.5298673066989637E-6]14.428900457304191):[&rate=1.5298673066989637E-6]14.018668226508744):[&rate=1.5298673066989637E-6]2.055622852560539,6:[&rate=1.5298673066989637E-6]28.102489796477606):[&rate=1.5298673066989637E-6]5.248148548150603):[&rate=1.5298673066989637E-6]11.651040251256532,(15:[&rate=1.5298673066989637E-6]43.83780966077971,9:[&rate=1.5298673066989637E-6]39.83780966077971):[&rate=1.5298673066989637E-6]10.163868935105029):[&rate=1.5298673066989637E-6]6.054406000129276):[&rate=1.5298673066989637E-6]27.362877986913645,3:[&rate=1.5298673066989637E-6]59.41896258292766):[&rate=1.5298673066989637E-6]76.6949158742107):[&rate=1.5298673066989637E-6]93.53357239445268,21:[&rate=1.5298673066989637E-6]199.64745085159103):[&rate=1.5298673066989637E-6]6.296075722920023,19:[&rate=1.5298673066989637E-6]196.94352657451105):[&rate=1.5298673066989637E-6]43.19374368534028,20:[&rate=1.5298673066989637E-6]247.13727025985133):[&rate=1.5298673066989637E-6]1.2257485628614404,18:[&rate=1.5298673066989637E-6]218.36301882271277):[&rate=1.5298673066989637E-6]12.186635620389666):[&rate=1.5298673066989637E-6]84.41265106648501,1:[&rate=1.5298673066989637E-6]87.96230550958745);
tree STATE_145000 [&lnP=-41856.62138780673,joint=-41856.62138780673] = [&R] ((((2:[&rate=1.7723154324139431E-6]144.76161949929417,11:[&rate=1.7723154324139431E-6]151.76161949929417):[&rate=1.7723154324139431E-6]5.472230841420071,22:[&rate=1.7723154324139431E-6]119.23385034071424):[&rate=1.7723154324139431E-6]147.67988272662882,(18:[&rate=1.7723154324139431E-6]200.95858820733736,(20:[&rate=1.7723154324139431E-6]202.3342401643958,((((23:[&rate=1.7723154324139431E-6]27.09353881631472,4:[&rate=1.7723154324139431E-6]27.09353881631472):[&rate=1.7723154324139431E-6]108.42027621418555,(3:[&rate=1.7723154324139431E-6]30.122973698058146,(((9:[&rate=1.7723154324139431E-6]26.864103832734322,5:[&rate=1.7723154324139431E-6]19.864103832734322):[&rate=1.7723154324139431E-6]14.799517800196682,15:[&rate=1.7723154324139431E-6]45.663621632931005):[&rate=1.7723154324139431E-6]11.840862009933836,(7:[&rate=1.7723154324139431E-6]46.51292886385137,((10:[&rate=1.7723154324139431E-6]32.21207038970158,8:[&rate=1.7723154324139431E-6]28.21207038970158):[&rate=1.7723154324139431E-6]18.921635969555155,(13:[&rate=1.7723154324139431E-6]36.24351978601568,(6:[&rate=1.7723154324139431E-6]26.547454095388403,((16:[&rate=1.7723154324139431E-6]1.0958680632219355,14:[&rate=1.7723154324139431E-6]1.0958680632219355):[&rate=1.7723154324139431E-6]24.53910120578118,(17:[&rate=1.7723154324139431E-6]22.076173677447635,12:[&rate=1.7723154324139431E-6]9.076173677447635):[&rate=1.7723154324139431E-6]15.55879559155548):[&rate=1.7723154324139431E-6]9.912484826385288):[&rate=1.7723154324139431E-6]0.6960656906272789):[&rate=1.7723154324139431E-6]15.890186573241053):[&rate=1.7723154324139431E-6]2.3792225045946367):[&rate=1.7723154324139431E-6]2.9915547790134696):[&rate=1.7723154324139431E-6]0.6184900551933055):[&rate=1.7723154324139431E-6]101.39084133244212):[&rate=1.7723154324139431E-6]73.24580246172113,19:[&rate=1.7723154324139431E-6]165.7596174922214):[&rate=1.7723154324139431E-6]3.1220080450598005,21:[&rate=1.7723154324139431E-6]177.8816255372812):[&rate=1.7723154324139431E-6]26.4526146271146):[&rate=1.7723154324139431E-6]28.624348042941563):[&rate=1.7723154324139431E-6]14.955144860005703):[&rate=1.7723154324139431E-6]37.61716992186496,1:[&rate=1.7723154324139431E-6]26.530902989208016);
tree STATE_146000 [&lnP=-41860.01637239625,joint=-41860.01637239625] = [&R] ((((22:[&rate=1.7950535076117731E-6]95.54216463737407,2:[&rate=1.7950535076117731E-6]126.54216463737407):[&rate=1.7950535076117731E-6]3.329732587081196,11:[&rate=1.7950535076117731E-6]136.87189722445527):[&rate=1.7950535076117731E-6]114.69536877800516,(((19:[&rate=1.7950535076117731E-6]149.97929494569757,21:[&rate=1.7950535076117731E-6]158.97929494569757):[&rate=1.7950535076117731E-6]2.1789402234834654,((23:[&rate=1.7950535076117731E-6]9.979224159851775,4:[&rate=1.7950535076117731E-6]9.979224159851775):[&rate=1.7950535076117731E-6]118.28623523447197,((((9:[&rate=1.7950535076117731E-6]32.72203997669394,10:[&rate=1.7950535076117731E-6]35.72203997669394):[&rate=1.7950535076117731E-6]7.965620924226684,7:[&rate=1.7950535076117731E-6]36.687660900920626):[&rate=1.7950535076117731E-6]4.9218830146138615,(3:[&rate=1.7950535076117731E-6]15.994153795353064,((6:[&rate=1.7950535076117731E-6]8.34126022958809,16:[&rate=1.7950535076117731E-6]17.34126022958809):[&rate=1.7950535076117731E-6]17.524780629222253,(13:[&rate=1.7950535076117731E-6]33.84446185213143,(12:[&rate=1.7950535076117731E-6]25.270477961601152,(14:[&rate=1.7950535076117731E-6]8.093528348280824,17:[&rate=1.7950535076117731E-6]20.093528348280824):[&rate=1.7950535076117731E-6]18.17694961332033):[&rate=1.7950535076117731E-6]7.573983890530279):[&rate=1.7950535076117731E-6]1.0215790066789125):[&rate=1.7950535076117731E-6]9.12811293654272):[&rate=1.7950535076117731E-6]5.615390120181424):[&rate=1.7950535076117731E-6]7.528079302435543,((15:[&rate=1.7950535076117731E-6]26.354883103167438,5:[&rate=1.7950535076117731E-6]15.354883103167438):[&rate=1.7950535076117731E-6]12.799996174121716,8:[&rate=1.7950535076117731E-6]34.154879277289155):[&rate=1.7950535076117731E-6]17.982743940680876):[&rate=1.7950535076117731E-6]95.12783617635372):[&rate=1.7950535076117731E-6]66.89277577485728):[&rate=1.7950535076117731E-6]30.816700406206422,(20:[&rate=1.7950535076117731E-6]184.3889895946873,18:[&rate=1.7950535076117731E-6]154.3889895946873):[&rate=1.7950535076117731E-6]5.58594598070016):[&rate=1.7950535076117731E-6]2.592330427072966):[&rate=1.7950535076117731E-6]93.46012273683249,1:[&rate=1.7950535076117731E-6]29.027388739292917);
tree STATE_147000 [&lnP=-41861.25751771773,joint=-41861.25751771773] = [&R] ((((2:[&rate=1.5475316148256326E-6]130.1211312231881,11:[&rate=1.5475316148256326E-6]137.1211312231881):[&rate=1.5475316148256326E-6]56.977060874107394,22:[&rate=1.5475316148256326E-6]156.09819209729548):[&rate=1.5475316148256326E-6]138.71340694925547,(18:[&rate=1.5475316148256326E-6]156.7247331972792,(20:[&rate=1.5475316148256326E-6]178.6109261803977,((((23:[&rate=1.5475316148256326E-6]16.82777005330602,4:[&rate=1.5475316148256326E-6]16.82777005330602):[&rate=1.5475316148256326E-6]136.974671038532,((((((13:[&rate=1.5475316148256326E-6]19.58718743504728,6:[&rate=1.5475316148256326E-6]10.58718743504728):[&rate=1.5475316148256326E-6]16.719216316055682,14:[&rate=1.5475316148256326E-6]36.30640375110296):[&rate=1.5475316148256326E-6]5.847870804824112,(17:[&rate=1.5475316148256326E-6]52.753200888616625,16:[&rate=1.5475316148256326E-6]40.753200888616625):[&rate=1.5475316148256326E-6]1.401073667310449):[&rate=1.5475316148256326E-6]1.3549984561638269,12:[&rate=1.5475316148256326E-6]42.5092730120909):[&rate=1.5475316148256326E-6]27.425072143030036,3:[&rate=1.5475316148256326E-6]42.93434515512094):[&rate=1.5475316148256326E-6]1.26972374959972,((((8:[&rate=1.5475316148256326E-6]6.819840187225388,15:[&rate=1.5475316148256326E-6]11.819840187225388):[&rate=1.5475316148256326E-6]14.86416068331171,5:[&rate=1.5475316148256326E-6]15.684000870537098):[&rate=1.5475316148256326E-6]23.087512905601777,(7:[&rate=1.5475316148256326E-6]39.36617240467279,10:[&rate=1.5475316148256326E-6]46.36617240467279):[&rate=1.5475316148256326E-6]2.4053413714660863):[&rate=1.5475316148256326E-6]4.550554587678121,9:[&rate=1.5475316148256326E-6]50.322068363816996):[&rate=1.5475316148256326E-6]17.88200054090366):[&rate=1.5475316148256326E-6]105.59837218711735):[&rate=1.5475316148256326E-6]17.674634724174695,19:[&rate=1.5475316148256326E-6]128.4770758160127):[&rate=1.5475316148256326E-6]27.37686345798602,21:[&rate=1.5475316148256326E-6]164.85393927399872):[&rate=1.5475316148256326E-6]15.756986906398993):[&rate=1.5475316148256326E-6]8.11380701688148):[&rate=1.5475316148256326E-6]87.08686584927176):[&rate=1.5475316148256326E-6]27.892390480105064,1:[&rate=1.5475316148256326E-6]44.70398952665602);
tree STATE_148000 [&lnP=-41851.2648831597,joint=-41851.2648831597] = [&R] ((((22:[&rate=1.5275788626146482E-6]129.12364362272956,2:[&rate=1.5275788626146482E-6]160.12364362272956):[&rate=1.5275788626146482E-6]7.609419574205759,11:[&rate=1.5275788626146482E-6]174.73306319693532):[&rate=1.5275788626146482E-6]111.40193323332696,(((21:[&rate=1.5275788626146482E-6]160.6432372647378,19:[&rate=1.5275788626146482E-6]151.6432372647378):[&rate=1.5275788626146482E-6]6.254848549738597,((23:[&rate=1.5275788626146482E-6]11.815238145125925,4:[&rate=1.5275788626146482E-6]11.815238145125925):[&rate=1.5275788626146482E-6]172.7214041358345,(((12:[&rate=1.5275788626146482E-6]19.87083471597257,(((16:[&rate=1.5275788626146482E-6]9.743287635957117,13:[&rate=1.5275788626146482E-6]9.743287635957117):[&rate=1.5275788626146482E-6]0.3441381123206959,14:[&rate=1.5275788626146482E-6]10.087425748277813):[&rate=1.5275788626146482E-6]7.518318637096716,17:[&rate=1.5275788626146482E-6]29.60574438537453):[&rate=1.5275788626146482E-6]3.265090330598042):[&rate=1.5275788626146482E-6]15.531631563891601,6:[&rate=1.5275788626146482E-6]27.40246627986417):[&rate=1.5275788626146482E-6]41.196748021988924,(((9:[&rate=1.5275788626146482E-6]40.94454398759709,(5:[&rate=1.5275788626146482E-6]11.422795414480923,7:[&rate=1.5275788626146482E-6]14.422795414480923):[&rate=1.5275788626146482E-6]22.52174857311617):[&rate=1.5275788626146482E-6]11.093017806020391,(15:[&rate=1.5275788626146482E-6]29.36043276214778,(10:[&rate=1.5275788626146482E-6]11.4762382073935,8:[&rate=1.5275788626146482E-6]7.4762382073935):[&rate=1.5275788626146482E-6]16.88419455475428):[&rate=1.5275788626146482E-6]26.677129031469704):[&rate=1.5275788626146482E-6]6.689501560260993,3:[&rate=1.5275788626146482E-6]34.72706335387848):[&rate=1.5275788626146482E-6]14.872150947974617):[&rate=1.5275788626146482E-6]130.93742797910733):[&rate=1.5275788626146482E-6]16.361443533515967):[&rate=1.5275788626146482E-6]16.451472311199524,(18:[&rate=1.5275788626146482E-6]143.16285057419773,20:[&rate=1.5275788626146482E-6]173.16285057419773):[&rate=1.5275788626146482E-6]8.186707551478179):[&rate=1.5275788626146482E-6]45.785438304586364):[&rate=1.5275788626146482E-6]51.25325046115586,1:[&rate=1.5275788626146482E-6]21.388246891418135);
tree STATE_149000 [&lnP=-41856.295195953964,joint=-41856.295195953964] = [&R] ((((22:[&rate=1.6290934647312262E-6]126.71374835701238,11:[&rate=1.6290934647312262E-6]164.71374835701238):[&rate=1.6290934647312262E-6]41.40123705357672,2:[&rate=1.6290934647312262E-6]199.1149854105891):[&rate=1.6290934647312262E-6]70.7499518803163,(((((23:[&rate=1.6290934647312262E-6]11.941402584951327,4:[&rate=1.6290934647312262E-6]11.941402584951327):[&rate=1.6290934647312262E-6]115.13368008354698,(3:[&rate=1.6290934647312262E-6]65.62983265818053,(10:[&rate=1.6290934647312262E-6]48.313695479089965,((13:[&rate=1.6290934647312262E-6]37.868011377457464,((12:[&rate=1.6290934647312262E-6]21.34283626479794,(17:[&rate=1.6290934647312262E-6]24.85547230166482,(16:[&rate=1.6290934647312262E-6]11.833643795454265,14:[&rate=1.6290934647312262E-6]11.833643795454265):[&rate=1.6290934647312262E-6]1.0218285062105537):[&rate=1.6290934647312262E-6]9.48736396313312):[&rate=1.6290934647312262E-6]8.744691580567682,6:[&rate=1.6290934647312262E-6]22.08752784536562):[&rate=1.6290934647312262E-6]6.780483532091843):[&rate=1.6290934647312262E-6]7.404928448546173,((9:[&rate=1.6290934647312262E-6]24.406698123603952,(8:[&rate=1.6290934647312262E-6]17.503154660798728,15:[&rate=1.6290934647312262E-6]22.503154660798728):[&rate=1.6290934647312262E-6]5.903543462805224):[&rate=1.6290934647312262E-6]11.175243852960456,(7:[&rate=1.6290934647312262E-6]18.858596560373428,5:[&rate=1.6290934647312262E-6]15.858596560373428):[&rate=1.6290934647312262E-6]12.72334541619098):[&rate=1.6290934647312262E-6]5.690997849439228):[&rate=1.6290934647312262E-6]4.040755653086329):[&rate=1.6290934647312262E-6]44.31613717909057):[&rate=1.6290934647312262E-6]57.44525001031778):[&rate=1.6290934647312262E-6]51.418071703254725,21:[&rate=1.6290934647312262E-6]144.49315437175304):[&rate=1.6290934647312262E-6]29.23649774275134,19:[&rate=1.6290934647312262E-6]164.72965211450438):[&rate=1.6290934647312262E-6]18.3004866080843,(20:[&rate=1.6290934647312262E-6]172.5944933141877,18:[&rate=1.6290934647312262E-6]142.5944933141877):[&rate=1.6290934647312262E-6]17.435645408400973):[&rate=1.6290934647312262E-6]27.834798568316728):[&rate=1.6290934647312262E-6]84.71856434889048,1:[&rate=1.6290934647312262E-6]45.583501639795884);
tree STATE_150000 [&lnP=-41845.52436587857,joint=-41845.52436587857] = [&R] ((((2:[&rate=1.925771767051198E-6]153.37552964688913,22:[&rate=1.925771767051198E-6]122.37552964688913):[&rate=1.925771767051198E-6]10.059075828395294,11:[&rate=1.925771767051198E-6]170.43460547528443):[&rate=1.925771767051198E-6]77.60479915429264,(20:[&rate=1.925771767051198E-6]164.3547925044251,(18:[&rate=1.925771767051198E-6]120.89849442095698,((((23:[&rate=1.925771767051198E-6]8.468860717432811,4:[&rate=1.925771767051198E-6]8.468860717432811):[&rate=1.925771767051198E-6]113.89518034471556,(3:[&rate=1.925771767051198E-6]17.73758541568938,((9:[&rate=1.925771767051198E-6]33.43821459525644,((10:[&rate=1.925771767051198E-6]26.80700976902991,(7:[&rate=1.925771767051198E-6]5.389799148842673,(5:[&rate=1.925771767051198E-6]2.1412994959148612,8:[&rate=1.925771767051198E-6]8.141299495914861):[&rate=1.925771767051198E-6]0.24849965292781206):[&rate=1.925771767051198E-6]14.417210620187237):[&rate=1.925771767051198E-6]4.989286245644507,15:[&rate=1.925771767051198E-6]32.79629601467442):[&rate=1.925771767051198E-6]4.641918580582022):[&rate=1.925771767051198E-6]1.8835684186915032,((17:[&rate=1.925771767051198E-6]19.098463458527313,16:[&rate=1.925771767051198E-6]7.098463458527313):[&rate=1.925771767051198E-6]19.322549262851794,(6:[&rate=1.925771767051198E-6]11.859973594393303,(13:[&rate=1.925771767051198E-6]13.056777864264912,(12:[&rate=1.925771767051198E-6]1.7812053418607068,14:[&rate=1.925771767051198E-6]2.781205341860707):[&rate=1.925771767051198E-6]10.275572522404206):[&rate=1.925771767051198E-6]7.80319573012839):[&rate=1.925771767051198E-6]5.561039126985804):[&rate=1.925771767051198E-6]12.900770292568836):[&rate=1.925771767051198E-6]6.415802401741438):[&rate=1.925771767051198E-6]100.626455646459):[&rate=1.925771767051198E-6]41.10042962891947,19:[&rate=1.925771767051198E-6]120.46447069106785):[&rate=1.925771767051198E-6]2.265790186298517,21:[&rate=1.925771767051198E-6]131.73026087736636):[&rate=1.925771767051198E-6]21.168233543590617):[&rate=1.925771767051198E-6]13.456298083468113):[&rate=1.925771767051198E-6]24.684612125151972):[&rate=1.925771767051198E-6]74.28015026366512,1:[&rate=1.925771767051198E-6]6.319554893242184);
tree STATE_151000 [&lnP=-41848.31557547249,joint=-41848.31557547249] = [&R] ((((11:[&rate=2.5812826591898917E-6]103.15836237629533,2:[&rate=2.5812826591898917E-6]96.15836237629533):[&rate=2.5812826591898917E-6]13.87968654277772,22:[&rate=2.5812826591898917E-6]79.03804891907305):[&rate=2.5812826591898917E-6]106.97463793257924,(20:[&rate=2.5812826591898917E-6]144.60321583783517,(18:[&rate=2.5812826591898917E-6]110.10840826108551,((((23:[&rate=2.5812826591898917E-6]11.523719508220942,4:[&rate=2.5812826591898917E-6]11.523719508220942):[&rate=2.5812826591898917E-6]127.1884879108419,((3:[&rate=2.5812826591898917E-6]22.68736139561426,(5:[&rate=2.5812826591898917E-6]31.616296665846498,(((8:[&rate=2.5812826591898917E-6]9.044959894981762,15:[&rate=2.5812826591898917E-6]14.044959894981762):[&rate=2.5812826591898917E-6]12.365592925467073,(10:[&rate=2.5812826591898917E-6]24.821066123310217,9:[&rate=2.5812826591898917E-6]21.821066123310217):[&rate=2.5812826591898917E-6]0.5894866971386179):[&rate=2.5812826591898917E-6]15.68647861837512,((12:[&rate=2.5812826591898917E-6]18.42879197247864,(16:[&rate=2.5812826591898917E-6]16.566640118152584,6:[&rate=2.5812826591898917E-6]7.566640118152584):[&rate=2.5812826591898917E-6]2.8621518543260542):[&rate=2.5812826591898917E-6]1.0975039318474238,((17:[&rate=2.5812826591898917E-6]14.522627861703572,14:[&rate=2.5812826591898917E-6]2.5226278617035724):[&rate=2.5812826591898917E-6]14.601799682433711,13:[&rate=2.5812826591898917E-6]17.124427544137284):[&rate=2.5812826591898917E-6]3.4018683601887787):[&rate=2.5812826591898917E-6]21.570735534497892):[&rate=2.5812826591898917E-6]0.5192652270225437):[&rate=2.5812826591898917E-6]8.071064729767762):[&rate=2.5812826591898917E-6]1.9523894791282146,7:[&rate=2.5812826591898917E-6]44.639750874742475):[&rate=2.5812826591898917E-6]110.07245654432037):[&rate=2.5812826591898917E-6]19.30367909149149,19:[&rate=2.5812826591898917E-6]115.01588651055434):[&rate=2.5812826591898917E-6]9.967127964757651,21:[&rate=2.5812826591898917E-6]133.983014475312):[&rate=2.5812826591898917E-6]8.125393785773525):[&rate=2.5812826591898917E-6]4.4948075767496505):[&rate=2.5812826591898917E-6]20.409471013817125):[&rate=2.5812826591898917E-6]96.20644084285357,1:[&rate=2.5812826591898917E-6]4.219127694505858);
tree STATE_152000 [&lnP=-41848.68522663926,joint=-41848.68522663926] = [&R] ((((2:[&rate=1.9692157591085517E-6]120.05481258776982,11:[&rate=1.9692157591085517E-6]127.05481258776982):[&rate=1.9692157591085517E-6]3.6263649685300834,22:[&rate=1.9692157591085517E-6]92.6811775562999):[&rate=1.9692157591085517E-6]137.1007570061378,(((((23:[&rate=1.9692157591085517E-6]19.348125923537637,4:[&rate=1.9692157591085517E-6]19.348125923537637):[&rate=1.9692157591085517E-6]117.58251048401381,(((9:[&rate=1.9692157591085517E-6]58.525298100205646,(10:[&rate=1.9692157591085517E-6]38.18499763000326,(7:[&rate=1.9692157591085517E-6]27.311368298889356,((6:[&rate=1.9692157591085517E-6]14.894521046533704,((((16:[&rate=1.9692157591085517E-6]0.3370031206040931,14:[&rate=1.9692157591085517E-6]0.3370031206040931):[&rate=1.9692157591085517E-6]12.804425843115782,17:[&rate=1.9692157591085517E-6]25.141428963719875):[&rate=1.9692157591085517E-6]3.683811068783541,12:[&rate=1.9692157591085517E-6]15.825240032503416):[&rate=1.9692157591085517E-6]4.563931602657327,13:[&rate=1.9692157591085517E-6]21.389171635160743):[&rate=1.9692157591085517E-6]2.5053494113729613):[&rate=1.9692157591085517E-6]11.278098705074015,(8:[&rate=1.9692157591085517E-6]17.52712607868621,5:[&rate=1.9692157591085517E-6]11.527126078686209):[&rate=1.9692157591085517E-6]12.64549367292151):[&rate=1.9692157591085517E-6]0.13874854728163655):[&rate=1.9692157591085517E-6]3.8736293311139036):[&rate=1.9692157591085517E-6]23.340300470202386):[&rate=1.9692157591085517E-6]4.114263378328715,3:[&rate=1.9692157591085517E-6]38.63956147853436):[&rate=1.9692157591085517E-6]0.8032850955586355,15:[&rate=1.9692157591085517E-6]67.442846574093):[&rate=1.9692157591085517E-6]93.48778983345845):[&rate=1.9692157591085517E-6]47.17250610194,21:[&rate=1.9692157591085517E-6]150.10314250949145):[&rate=1.9692157591085517E-6]8.955050286626971,19:[&rate=1.9692157591085517E-6]150.05819279611842):[&rate=1.9692157591085517E-6]17.494259317044396,(18:[&rate=1.9692157591085517E-6]112.77166098051708,20:[&rate=1.9692157591085517E-6]142.77166098051708):[&rate=1.9692157591085517E-6]31.78079113264573):[&rate=1.9692157591085517E-6]34.22948244927488):[&rate=1.9692157591085517E-6]82.44377235379949,1:[&rate=1.9692157591085517E-6]34.225706916237186);
tree STATE_153000 [&lnP=-41850.81550046201,joint=-41850.81550046201] = [&R] (((22:[&rate=1.8962990907589056E-6]134.91071884916926,(11:[&rate=1.8962990907589056E-6]138.50759168208194,2:[&rate=1.8962990907589056E-6]131.50759168208194):[&rate=1.8962990907589056E-6]34.40312716708732):[&rate=1.8962990907589056E-6]80.01537814213276,(((19:[&rate=1.8962990907589056E-6]146.56693454716282,21:[&rate=1.8962990907589056E-6]155.56693454716282):[&rate=1.8962990907589056E-6]1.8304182733793368,((23:[&rate=1.8962990907589056E-6]3.2529165878300716,4:[&rate=1.8962990907589056E-6]3.2529165878300716):[&rate=1.8962990907589056E-6]142.90788510238383,((((10:[&rate=1.8962990907589056E-6]41.3718204814609,(8:[&rate=1.8962990907589056E-6]8.988137144327894,15:[&rate=1.8962990907589056E-6]13.988137144327894):[&rate=1.8962990907589056E-6]28.383683337133007):[&rate=1.8962990907589056E-6]9.967339573896254,(9:[&rate=1.8962990907589056E-6]44.75387894626755,(7:[&rate=1.8962990907589056E-6]21.468722760850447,5:[&rate=1.8962990907589056E-6]18.468722760850447):[&rate=1.8962990907589056E-6]19.2851561854171):[&rate=1.8962990907589056E-6]3.585281109089607):[&rate=1.8962990907589056E-6]1.579418564567689,(6:[&rate=1.8962990907589056E-6]20.428757000066426,(13:[&rate=1.8962990907589056E-6]26.07832469420334,((16:[&rate=1.8962990907589056E-6]9.706299539575756,(14:[&rate=1.8962990907589056E-6]2.855922176140556,12:[&rate=1.8962990907589056E-6]1.855922176140556):[&rate=1.8962990907589056E-6]6.8503773634352):[&rate=1.8962990907589056E-6]2.969335510805923,17:[&rate=1.8962990907589056E-6]24.67563505038168):[&rate=1.8962990907589056E-6]13.40268964382166):[&rate=1.8962990907589056E-6]3.3504323058630874):[&rate=1.8962990907589056E-6]24.489821619858418):[&rate=1.8962990907589056E-6]5.584355525625526,3:[&rate=1.8962990907589056E-6]31.50293414555037):[&rate=1.8962990907589056E-6]110.65786754466353):[&rate=1.8962990907589056E-6]45.23655113032825):[&rate=1.8962990907589056E-6]32.7625895248637,(18:[&rate=1.8962990907589056E-6]140.8748030423334,20:[&rate=1.8962990907589056E-6]170.8748030423334):[&rate=1.8962990907589056E-6]17.28513930307244):[&rate=1.8962990907589056E-6]5.766154645896165):[&rate=1.8962990907589056E-6]94.30156428103538,1:[&rate=1.8962990907589056E-6]31.2276612723374);
tree STATE_154000 [&lnP=-41851.28343864945,joint=-41851.28343864945] = [&R] (((22:[&rate=1.8638207534035852E-6]100.41297755870488,(2:[&rate=1.8638207534035852E-6]126.2079069706476,11:[&rate=1.8638207534035852E-6]133.2079069706476):[&rate=1.8638207534035852E-6]5.205070588057282):[&rate=1.8638207534035852E-6]108.91712710088058,((18:[&rate=1.8638207534035852E-6]136.7756642126422,20:[&rate=1.8638207534035852E-6]166.7756642126422):[&rate=1.8638207534035852E-6]0.4013613565786045,((21:[&rate=1.8638207534035852E-6]150.82196435362292,19:[&rate=1.8638207534035852E-6]141.82196435362292):[&rate=1.8638207534035852E-6]2.1621423504043094,((23:[&rate=1.8638207534035852E-6]28.6755334853099,4:[&rate=1.8638207534035852E-6]28.6755334853099):[&rate=1.8638207534035852E-6]108.9284096001812,((9:[&rate=1.8638207534035852E-6]47.57201855016696,7:[&rate=1.8638207534035852E-6]43.57201855016696):[&rate=1.8638207534035852E-6]6.312545763202436,(((8:[&rate=1.8638207534035852E-6]25.770469649829238,(15:[&rate=1.8638207534035852E-6]11.906332769704363,5:[&rate=1.8638207534035852E-6]0.9063327697043633):[&rate=1.8638207534035852E-6]18.864136880124875):[&rate=1.8638207534035852E-6]14.850664717690762,(3:[&rate=1.8638207534035852E-6]14.596419497297049,10:[&rate=1.8638207534035852E-6]41.59641949729705):[&rate=1.8638207534035852E-6]3.024714870222951):[&rate=1.8638207534035852E-6]10.026041027048862,(6:[&rate=1.8638207534035852E-6]26.4780113382121,((16:[&rate=1.8638207534035852E-6]13.415530045960242,14:[&rate=1.8638207534035852E-6]13.415530045960242):[&rate=1.8638207534035852E-6]8.67534506238874,((17:[&rate=1.8638207534035852E-6]23.069491186009593,12:[&rate=1.8638207534035852E-6]10.069491186009593):[&rate=1.8638207534035852E-6]9.65607144140089,13:[&rate=1.8638207534035852E-6]20.725562627410483):[&rate=1.8638207534035852E-6]1.365312480938499):[&rate=1.8638207534035852E-6]13.387136229863117):[&rate=1.8638207534035852E-6]20.169164056356763):[&rate=1.8638207534035852E-6]2.2373889188005336):[&rate=1.8638207534035852E-6]103.7193787721217):[&rate=1.8638207534035852E-6]49.38016361853613):[&rate=1.8638207534035852E-6]16.192918865193576):[&rate=1.8638207534035852E-6]21.153079090364656):[&rate=1.8638207534035852E-6]69.94783340605323,1:[&rate=1.8638207534035852E-6]1.2779380656386934);
tree STATE_155000 [&lnP=-41855.41203448945,joint=-41855.41203448945] = [&R] (((11:[&rate=1.6542543382555322E-6]155.66876743943172,(2:[&rate=1.6542543382555322E-6]140.1473489583396,22:[&rate=1.6542543382555322E-6]109.14734895833959):[&rate=1.6542543382555322E-6]8.521418481092127):[&rate=1.6542543382555322E-6]63.15006075095974,(((((23:[&rate=1.6542543382555322E-6]15.915134632907623,4:[&rate=1.6542543382555322E-6]15.915134632907623):[&rate=1.6542543382555322E-6]105.18096507784999,(((9:[&rate=1.6542543382555322E-6]28.587279830392227,7:[&rate=1.6542543382555322E-6]24.587279830392227):[&rate=1.6542543382555322E-6]14.548885629211938,(((15:[&rate=1.6542543382555322E-6]13.129418322265199,10:[&rate=1.6542543382555322E-6]12.129418322265199):[&rate=1.6542543382555322E-6]0.02320648416055704,8:[&rate=1.6542543382555322E-6]8.152624806425756):[&rate=1.6542543382555322E-6]7.685452686250322,5:[&rate=1.6542543382555322E-6]9.838077492676078):[&rate=1.6542543382555322E-6]26.298087966928087):[&rate=1.6542543382555322E-6]34.63378998825933,(3:[&rate=1.6542543382555322E-6]34.27818740784292,(12:[&rate=1.6542543382555322E-6]35.144460890794846,((16:[&rate=1.6542543382555322E-6]16.620251573626742,14:[&rate=1.6542543382555322E-6]16.620251573626742):[&rate=1.6542543382555322E-6]17.839839695629056,(13:[&rate=1.6542543382555322E-6]34.109993200368585,(17:[&rate=1.6542543382555322E-6]32.59841756126904,6:[&rate=1.6542543382555322E-6]11.598417561269038):[&rate=1.6542543382555322E-6]13.511575639099547):[&rate=1.6542543382555322E-6]0.3500980688872133):[&rate=1.6542543382555322E-6]1.684369621539048):[&rate=1.6542543382555322E-6]26.133726517048075):[&rate=1.6542543382555322E-6]19.491768040020574):[&rate=1.6542543382555322E-6]63.32614426289412):[&rate=1.6542543382555322E-6]33.05401046803448,(21:[&rate=1.6542543382555322E-6]119.8989927989991,19:[&rate=1.6542543382555322E-6]110.8989927989991):[&rate=1.6542543382555322E-6]0.2511173797929871):[&rate=1.6542543382555322E-6]31.617422740169616,18:[&rate=1.6542543382555322E-6]119.7675329189617):[&rate=1.6542543382555322E-6]1.9522372229493499,20:[&rate=1.6542543382555322E-6]151.71977014191106):[&rate=1.6542543382555322E-6]8.099058048480401):[&rate=1.6542543382555322E-6]101.97401855244306,1:[&rate=1.6542543382555322E-6]4.792846742834513);
tree STATE_156000 [&lnP=-41860.77410114147,joint=-41860.77410114147] = [&R] (((2:[&rate=1.7463911955903672E-6]193.14265650277287,(11:[&rate=1.7463911955903672E-6]152.79225364673255,22:[&rate=1.7463911955903672E-6]114.79225364673255):[&rate=1.7463911955903672E-6]47.35040285604032):[&rate=1.7463911955903672E-6]86.82845558189803,(20:[&rate=1.7463911955903672E-6]184.9237511458557,(((19:[&rate=1.7463911955903672E-6]132.69494620546985,21:[&rate=1.7463911955903672E-6]141.69494620546985):[&rate=1.7463911955903672E-6]7.456154940981662,((23:[&rate=1.7463911955903672E-6]18.234645374989732,4:[&rate=1.7463911955903672E-6]18.234645374989732):[&rate=1.7463911955903672E-6]116.68597662037868,((((9:[&rate=1.7463911955903672E-6]33.68191414169719,(15:[&rate=1.7463911955903672E-6]23.620055192857464,7:[&rate=1.7463911955903672E-6]15.620055192857464):[&rate=1.7463911955903672E-6]14.061858948839728):[&rate=1.7463911955903672E-6]14.573338999543623,(8:[&rate=1.7463911955903672E-6]0.15277224227738273,10:[&rate=1.7463911955903672E-6]4.152772242277383):[&rate=1.7463911955903672E-6]47.102480898963435):[&rate=1.7463911955903672E-6]15.856626858203555,(3:[&rate=1.7463911955903672E-6]16.311665359730064,5:[&rate=1.7463911955903672E-6]33.311665359730064):[&rate=1.7463911955903672E-6]23.800214639714305):[&rate=1.7463911955903672E-6]25.159576443045225,((12:[&rate=1.7463911955903672E-6]53.04450475858374,(17:[&rate=1.7463911955903672E-6]21.429536548737563,14:[&rate=1.7463911955903672E-6]9.429536548737563):[&rate=1.7463911955903672E-6]44.61496820984618):[&rate=1.7463911955903672E-6]1.6850884181600065,(16:[&rate=1.7463911955903672E-6]44.20146571407856,(6:[&rate=1.7463911955903672E-6]29.16898030426706,13:[&rate=1.7463911955903672E-6]38.16898030426706):[&rate=1.7463911955903672E-6]6.0324854098115):[&rate=1.7463911955903672E-6]11.52812746266519):[&rate=1.7463911955903672E-6]37.541863265745846):[&rate=1.7463911955903672E-6]65.64916555287881):[&rate=1.7463911955903672E-6]48.2304791510831):[&rate=1.7463911955903672E-6]24.971336499272553,18:[&rate=1.7463911955903672E-6]142.12243764572406):[&rate=1.7463911955903672E-6]12.801313500131641):[&rate=1.7463911955903672E-6]43.04736093881519):[&rate=1.7463911955903672E-6]56.1498811522693,1:[&rate=1.7463911955903672E-6]27.120993236940194);
tree STATE_157000 [&lnP=-41847.49058606013,joint=-41847.49058606013] = [&R] (((22:[&rate=1.848519532839217E-6]112.09220486085803,(11:[&rate=1.848519532839217E-6]127.58714604161293,2:[&rate=1.848519532839217E-6]120.58714604161293):[&rate=1.848519532839217E-6]22.505058819245107):[&rate=1.848519532839217E-6]123.93536973370789,(((21:[&rate=1.848519532839217E-6]138.39779356146732,19:[&rate=1.848519532839217E-6]129.39779356146732):[&rate=1.848519532839217E-6]2.5175742559262346,((23:[&rate=1.848519532839217E-6]6.082235682449131,4:[&rate=1.848519532839217E-6]6.082235682449131):[&rate=1.848519532839217E-6]109.1095803433079,((3:[&rate=1.848519532839217E-6]36.63564131617866,((6:[&rate=1.848519532839217E-6]26.330940734854536,13:[&rate=1.848519532839217E-6]35.330940734854536):[&rate=1.848519532839217E-6]20.132031367463313,((14:[&rate=1.848519532839217E-6]27.417445906379072,(16:[&rate=1.848519532839217E-6]25.7657671651356,12:[&rate=1.848519532839217E-6]24.7657671651356):[&rate=1.848519532839217E-6]1.6516787412434724):[&rate=1.848519532839217E-6]17.906759592836423,17:[&rate=1.848519532839217E-6]57.324205499215495):[&rate=1.848519532839217E-6]10.138766603102354):[&rate=1.848519532839217E-6]9.172669213860814):[&rate=1.848519532839217E-6]5.979315213869484,(7:[&rate=1.848519532839217E-6]17.392239068506832,(((8:[&rate=1.848519532839217E-6]9.275901238538289,(15:[&rate=1.848519532839217E-6]13.661811950994142,10:[&rate=1.848519532839217E-6]12.661811950994142):[&rate=1.848519532839217E-6]0.6140892875441466):[&rate=1.848519532839217E-6]0.4419222701285115,5:[&rate=1.848519532839217E-6]3.7178235086668003):[&rate=1.848519532839217E-6]8.444522468640901,9:[&rate=1.848519532839217E-6]19.1623459773077):[&rate=1.848519532839217E-6]2.2298930911991306):[&rate=1.848519532839217E-6]45.222717461541315):[&rate=1.848519532839217E-6]68.57685949570887):[&rate=1.848519532839217E-6]59.72355179163654):[&rate=1.848519532839217E-6]33.410646026493254,(18:[&rate=1.848519532839217E-6]126.97389129744616,20:[&rate=1.848519532839217E-6]156.97389129744616):[&rate=1.848519532839217E-6]15.352122546440654):[&rate=1.848519532839217E-6]42.70156075067911):[&rate=1.848519532839217E-6]61.61368003259622,1:[&rate=1.848519532839217E-6]19.64125462716214);
tree STATE_158000 [&lnP=-41849.68704919618,joint=-41849.68704919618] = [&R] (((2:[&rate=1.999980308859759E-6]136.88367061781298,(11:[&rate=1.999980308859759E-6]123.66238313332434,22:[&rate=1.999980308859759E-6]85.66238313332434):[&rate=1.999980308859759E-6]20.22128748448864):[&rate=1.999980308859759E-6]132.91531811690209,(18:[&rate=1.999980308859759E-6]134.41403178203274,(20:[&rate=1.999980308859759E-6]156.54943166011958,((21:[&rate=1.999980308859759E-6]130.99315693331664,((23:[&rate=1.999980308859759E-6]13.056531099583033,4:[&rate=1.999980308859759E-6]13.056531099583033):[&rate=1.999980308859759E-6]104.96268805159951,(3:[&rate=1.999980308859759E-6]45.145390395198206,((15:[&rate=1.999980308859759E-6]32.825860392877104,(((10:[&rate=1.999980308859759E-6]6.78594048808802,8:[&rate=1.999980308859759E-6]2.78594048808802):[&rate=1.999980308859759E-6]14.349047126607271,7:[&rate=1.999980308859759E-6]14.13498761469529):[&rate=1.999980308859759E-6]0.6009109595253292,(9:[&rate=1.999980308859759E-6]18.502402031372597,5:[&rate=1.999980308859759E-6]11.502402031372597):[&rate=1.999980308859759E-6]0.23349654284802313):[&rate=1.999980308859759E-6]10.089961818656484):[&rate=1.999980308859759E-6]32.036048819840815,((12:[&rate=1.999980308859759E-6]51.94058560517945,(16:[&rate=1.999980308859759E-6]23.494319918270243,(14:[&rate=1.999980308859759E-6]19.130478144666167,6:[&rate=1.999980308859759E-6]10.130478144666167):[&rate=1.999980308859759E-6]4.363841773604076):[&rate=1.999980308859759E-6]29.446265686909207):[&rate=1.999980308859759E-6]0.3323282136662016,(17:[&rate=1.999980308859759E-6]45.03515260327815,13:[&rate=1.999980308859759E-6]33.03515260327815):[&rate=1.999980308859759E-6]20.237761215567502):[&rate=1.999980308859759E-6]11.588995393872267):[&rate=1.999980308859759E-6]8.283481182480287):[&rate=1.999980308859759E-6]68.87382875598433):[&rate=1.999980308859759E-6]46.9739377821341):[&rate=1.999980308859759E-6]6.002618454387033,19:[&rate=1.999980308859759E-6]127.99577538770367):[&rate=1.999980308859759E-6]21.553656272415907):[&rate=1.999980308859759E-6]7.864600121913156):[&rate=1.999980308859759E-6]53.38495695268233):[&rate=1.999980308859759E-6]48.29975060027385,1:[&rate=1.999980308859759E-6]9.09873933498892);
tree STATE_159000 [&lnP=-41847.03082056655,joint=-41847.03082056655] = [&R] (((11:[&rate=2.1401676123186564E-6]113.7912951696241,(22:[&rate=2.1401676123186564E-6]73.75994195559467,2:[&rate=2.1401676123186564E-6]104.75994195559467):[&rate=2.1401676123186564E-6]2.031353214029437):[&rate=2.1401676123186564E-6]135.8504091539396,(20:[&rate=2.1401676123186564E-6]161.0879055661055,(((19:[&rate=2.1401676123186564E-6]116.41580973070236,21:[&rate=2.1401676123186564E-6]125.41580973070236):[&rate=2.1401676123186564E-6]3.38067718297944,((23:[&rate=2.1401676123186564E-6]9.95235399419385,4:[&rate=2.1401676123186564E-6]9.95235399419385):[&rate=2.1401676123186564E-6]100.76205948701153,(3:[&rate=2.1401676123186564E-6]45.05462111251293,(((9:[&rate=2.1401676123186564E-6]25.689939692382474,(((10:[&rate=2.1401676123186564E-6]7.438817169172836,8:[&rate=2.1401676123186564E-6]3.438817169172836):[&rate=2.1401676123186564E-6]5.290372970867008,5:[&rate=2.1401676123186564E-6]2.7291901400398437):[&rate=2.1401676123186564E-6]6.078153832552928,15:[&rate=2.1401676123186564E-6]19.807343972592772):[&rate=2.1401676123186564E-6]9.882595719789702):[&rate=2.1401676123186564E-6]0.3512357581289578,7:[&rate=2.1401676123186564E-6]22.04117545051143):[&rate=2.1401676123186564E-6]38.93172908354083,((((6:[&rate=2.1401676123186564E-6]15.113428760543925,16:[&rate=2.1401676123186564E-6]24.113428760543925):[&rate=2.1401676123186564E-6]13.344405178872293,17:[&rate=2.1401676123186564E-6]49.45783393941622):[&rate=2.1401676123186564E-6]6.139715895888365,(14:[&rate=2.1401676123186564E-6]22.57425963151031,12:[&rate=2.1401676123186564E-6]21.57425963151031):[&rate=2.1401676123186564E-6]21.023290203794275):[&rate=2.1401676123186564E-6]2.069383301260352,13:[&rate=2.1401676123186564E-6]45.666933136564936):[&rate=2.1401676123186564E-6]23.305971397487326):[&rate=2.1401676123186564E-6]4.0817165784606715):[&rate=2.1401676123186564E-6]61.65979236869245):[&rate=2.1401676123186564E-6]52.08207343247642):[&rate=2.1401676123186564E-6]6.379189788358985,18:[&rate=2.1401676123186564E-6]103.17567670204079):[&rate=2.1401676123186564E-6]27.9122288640647):[&rate=2.1401676123186564E-6]29.553798757458225):[&rate=2.1401676123186564E-6]70.06633562366068,1:[&rate=2.1401676123186564E-6]3.7080399472243926);
tree STATE_160000 [&lnP=-41849.1053292882,joint=-41849.1053292882] = [&R] (((2:[&rate=1.8640759826638072E-6]125.30003440884937,(11:[&rate=1.8640759826638072E-6]112.21637472148214,22:[&rate=1.8640759826638072E-6]74.21637472148214):[&rate=1.8640759826638072E-6]20.08365968736723):[&rate=1.8640759826638072E-6]98.72298293653287,(((19:[&rate=1.8640759826638072E-6]122.90364933193973,21:[&rate=1.8640759826638072E-6]131.90364933193973):[&rate=1.8640759826638072E-6]19.32160418148939,((23:[&rate=1.8640759826638072E-6]14.933403289364797,4:[&rate=1.8640759826638072E-6]14.933403289364797):[&rate=1.8640759826638072E-6]100.44378218288423,((((10:[&rate=1.8640759826638072E-6]23.449011563620076,5:[&rate=1.8640759826638072E-6]13.449011563620076):[&rate=1.8640759826638072E-6]2.875009614511015,((9:[&rate=1.8640759826638072E-6]10.05081884810869,8:[&rate=1.8640759826638072E-6]9.05081884810869):[&rate=1.8640759826638072E-6]12.326615096982458,(15:[&rate=1.8640759826638072E-6]25.22973680654607,7:[&rate=1.8640759826638072E-6]17.22973680654607):[&rate=1.8640759826638072E-6]1.1476971385450767):[&rate=1.8640759826638072E-6]0.9465872330399421):[&rate=1.8640759826638072E-6]50.230823465776496,((13:[&rate=1.8640759826638072E-6]27.45258029476912,6:[&rate=1.8640759826638072E-6]18.45258029476912):[&rate=1.8640759826638072E-6]0.7605698267272132,(12:[&rate=1.8640759826638072E-6]26.103478324686037,((16:[&rate=1.8640759826638072E-6]2.5301162606175804,14:[&rate=1.8640759826638072E-6]2.5301162606175804):[&rate=1.8640759826638072E-6]4.445779024848063,17:[&rate=1.8640759826638072E-6]18.975895285465644):[&rate=1.8640759826638072E-6]20.127583039220394):[&rate=1.8640759826638072E-6]1.1096717968102965):[&rate=1.8640759826638072E-6]49.34169452241125):[&rate=1.8640759826638072E-6]2.913784785119873,3:[&rate=1.8640759826638072E-6]52.46862942902746):[&rate=1.8640759826638072E-6]58.90855604322158):[&rate=1.8640759826638072E-6]69.84806804118008):[&rate=1.8640759826638072E-6]12.506814664330307,(18:[&rate=1.8640759826638072E-6]99.91111401129731,20:[&rate=1.8640759826638072E-6]129.91111401129731):[&rate=1.8640759826638072E-6]31.820954166462116):[&rate=1.8640759826638072E-6]10.290949167622813):[&rate=1.8640759826638072E-6]119.43958540794642,1:[&rate=1.8640759826638072E-6]34.46260275332867);
tree STATE_161000 [&lnP=-41849.21537088949,joint=-41849.21537088949] = [&R] (((11:[&rate=2.221531342810048E-6]126.13232575100488,(2:[&rate=2.221531342810048E-6]103.22779067025755,22:[&rate=2.221531342810048E-6]72.22779067025755):[&rate=2.221531342810048E-6]15.904535080747337):[&rate=2.221531342810048E-6]76.22427270547357,(18:[&rate=2.221531342810048E-6]100.53795047508237,((19:[&rate=2.221531342810048E-6]105.35534780874133,(21:[&rate=2.221531342810048E-6]108.82445111461558,((23:[&rate=2.221531342810048E-6]12.570725768934068,4:[&rate=2.221531342810048E-6]12.570725768934068):[&rate=2.221531342810048E-6]86.23859622412925,((((10:[&rate=2.221531342810048E-6]15.533910602615038,8:[&rate=2.221531342810048E-6]11.533910602615038):[&rate=2.221531342810048E-6]34.98654146681007,((16:[&rate=2.221531342810048E-6]2.5027443612356706,(12:[&rate=2.221531342810048E-6]0.3653456522491645,17:[&rate=2.221531342810048E-6]13.365345652249164):[&rate=2.221531342810048E-6]1.137398708986506):[&rate=2.221531342810048E-6]24.35653006687707,(6:[&rate=2.221531342810048E-6]11.22241108725737,(14:[&rate=2.221531342810048E-6]14.60090868293372,13:[&rate=2.221531342810048E-6]14.60090868293372):[&rate=2.221531342810048E-6]5.62150240432365):[&rate=2.221531342810048E-6]6.6368633408553706):[&rate=2.221531342810048E-6]24.661177641312364):[&rate=2.221531342810048E-6]12.202952335632645,(((9:[&rate=2.221531342810048E-6]7.404617466469741,15:[&rate=2.221531342810048E-6]11.404617466469741):[&rate=2.221531342810048E-6]1.0168294764541734,7:[&rate=2.221531342810048E-6]4.4214469429239145):[&rate=2.221531342810048E-6]9.538991889009246,5:[&rate=2.221531342810048E-6]10.96043883193316):[&rate=2.221531342810048E-6]41.76296557312459):[&rate=2.221531342810048E-6]2.842879604675602,3:[&rate=2.221531342810048E-6]38.56628400973335):[&rate=2.221531342810048E-6]56.24303798332997):[&rate=2.221531342810048E-6]44.01512912155226):[&rate=2.221531342810048E-6]5.530896694125744):[&rate=2.221531342810048E-6]7.6215878915202495,20:[&rate=2.221531342810048E-6]119.97693570026158):[&rate=2.221531342810048E-6]10.56101477482079):[&rate=2.221531342810048E-6]12.818647981396083):[&rate=2.221531342810048E-6]114.12122945439873,1:[&rate=2.221531342810048E-6]0.47782791087718124);
tree STATE_162000 [&lnP=-41845.39361380161,joint=-41845.39361380161] = [&R] (((2:[&rate=2.196340029585239E-6]102.74792909159846,(11:[&rate=2.196340029585239E-6]109.65276168489602,22:[&rate=2.196340029585239E-6]71.65276168489602):[&rate=2.196340029585239E-6]0.09516740670244417):[&rate=2.196340029585239E-6]97.11033132044638,(18:[&rate=2.196340029585239E-6]96.07767181220242,((19:[&rate=2.196340029585239E-6]106.19969206205951,(((23:[&rate=2.196340029585239E-6]21.235081154515903,4:[&rate=2.196340029585239E-6]21.235081154515903):[&rate=2.196340029585239E-6]91.69594625677684,((3:[&rate=2.196340029585239E-6]15.253115809806914,(7:[&rate=2.196340029585239E-6]26.238906568729092,(((((12:[&rate=2.196340029585239E-6]2.4552748736499463,(16:[&rate=2.196340029585239E-6]3.193214426616988,14:[&rate=2.196340029585239E-6]3.193214426616988):[&rate=2.196340029585239E-6]0.26206044703295817):[&rate=2.196340029585239E-6]0.20311030679793696,17:[&rate=2.196340029585239E-6]15.658385180447883):[&rate=2.196340029585239E-6]11.828894766000428,13:[&rate=2.196340029585239E-6]15.48727994644831):[&rate=2.196340029585239E-6]5.943942889945838,6:[&rate=2.196340029585239E-6]12.431222836394149):[&rate=2.196340029585239E-6]5.916677819809074,(5:[&rate=2.196340029585239E-6]7.496014516628836,(15:[&rate=2.196340029585239E-6]14.620623566135862,(10:[&rate=2.196340029585239E-6]10.49752127247439,8:[&rate=2.196340029585239E-6]6.4975212724743905):[&rate=2.196340029585239E-6]3.1231022936614714):[&rate=2.196340029585239E-6]3.8753909504929744):[&rate=2.196340029585239E-6]8.851886139574386):[&rate=2.196340029585239E-6]6.89100591252587):[&rate=2.196340029585239E-6]9.014209241077822):[&rate=2.196340029585239E-6]20.32378101709149,9:[&rate=2.196340029585239E-6]59.576896826898405):[&rate=2.196340029585239E-6]73.35413058439434):[&rate=2.196340029585239E-6]32.25549702756126,21:[&rate=2.196340029585239E-6]111.18652443885401):[&rate=2.196340029585239E-6]4.013167623205504):[&rate=2.196340029585239E-6]11.197704178566084,20:[&rate=2.196340029585239E-6]124.3973962406256):[&rate=2.196340029585239E-6]1.6802755715768285):[&rate=2.196340029585239E-6]21.780588599842417):[&rate=2.196340029585239E-6]125.42343173418607,1:[&rate=2.196340029585239E-6]16.28169214623091);
tree STATE_163000 [&lnP=-41841.39864945473,joint=-41841.39864945473] = [&R] (((11:[&rate=2.198733479489431E-6]115.70813547865106,(2:[&rate=2.198733479489431E-6]107.96038357021263,22:[&rate=2.198733479489431E-6]76.96038357021263):[&rate=2.198733479489431E-6]0.7477519084384312):[&rate=2.198733479489431E-6]94.5589531552503,(18:[&rate=2.198733479489431E-6]95.02639623660133,(20:[&rate=2.198733479489431E-6]121.273301562346,(((23:[&rate=2.198733479489431E-6]1.836795016757364,4:[&rate=2.198733479489431E-6]1.836795016757364):[&rate=2.198733479489431E-6]87.34573843863535,(((17:[&rate=2.198733479489431E-6]20.574920908850793,((14:[&rate=2.198733479489431E-6]4.418358749115065,16:[&rate=2.198733479489431E-6]4.418358749115065):[&rate=2.198733479489431E-6]2.9456100558258917,12:[&rate=2.198733479489431E-6]6.363968804940956):[&rate=2.198733479489431E-6]1.210952103909836):[&rate=2.198733479489431E-6]21.881882868617396,(6:[&rate=2.198733479489431E-6]11.964262196801577,13:[&rate=2.198733479489431E-6]20.964262196801577):[&rate=2.198733479489431E-6]9.492541580666611):[&rate=2.198733479489431E-6]30.527981795423877,(3:[&rate=2.198733479489431E-6]30.04686838509194,(7:[&rate=2.198733479489431E-6]32.081819410243035,(10:[&rate=2.198733479489431E-6]36.46569725552851,(5:[&rate=2.198733479489431E-6]3.245031842338175,((9:[&rate=2.198733479489431E-6]3.4178424357179864,15:[&rate=2.198733479489431E-6]7.417842435717986):[&rate=2.198733479489431E-6]3.903631998715401,8:[&rate=2.198733479489431E-6]6.321474434433387):[&rate=2.198733479489431E-6]2.923557407904788):[&rate=2.198733479489431E-6]23.220665413190336):[&rate=2.198733479489431E-6]2.6161221547145246):[&rate=2.198733479489431E-6]17.965048974848905):[&rate=2.198733479489431E-6]2.9379171878001245):[&rate=2.198733479489431E-6]52.19774788250065):[&rate=2.198733479489431E-6]54.42997169035327,(19:[&rate=2.198733479489431E-6]98.12582221760928,21:[&rate=2.198733479489431E-6]107.12582221760928):[&rate=2.198733479489431E-6]2.4866829281367018):[&rate=2.198733479489431E-6]13.660796416600022):[&rate=2.198733479489431E-6]3.7530946742553226):[&rate=2.198733479489431E-6]26.240692397300023):[&rate=2.198733479489431E-6]109.54571432263472,1:[&rate=2.198733479489431E-6]3.812802956536075);
tree STATE_164000 [&lnP=-41850.794726781154,joint=-41850.794726781154] = [&R] (((22:[&rate=2.698052826314326E-6]112.17066322794545,(2:[&rate=2.698052826314326E-6]106.83931691159232,11:[&rate=2.698052826314326E-6]113.83931691159232):[&rate=2.698052826314326E-6]36.331346316353134):[&rate=2.698052826314326E-6]56.94106280054601,((18:[&rate=2.698052826314326E-6]92.06644828641544,(((23:[&rate=2.698052826314326E-6]4.185431854799305,4:[&rate=2.698052826314326E-6]4.185431854799305):[&rate=2.698052826314326E-6]117.50070718596874,(3:[&rate=2.698052826314326E-6]43.27081753371304,(((9:[&rate=2.698052826314326E-6]16.539543268119793,8:[&rate=2.698052826314326E-6]15.539543268119793):[&rate=2.698052826314326E-6]19.656863629926583,((15:[&rate=2.698052826314326E-6]33.09419558608227,7:[&rate=2.698052826314326E-6]25.09419558608227):[&rate=2.698052826314326E-6]1.562682163535058,(5:[&rate=2.698052826314326E-6]7.740599993849177,10:[&rate=2.698052826314326E-6]17.740599993849177):[&rate=2.698052826314326E-6]15.916277755768153):[&rate=2.698052826314326E-6]5.539529148429047):[&rate=2.698052826314326E-6]0.9371115075845964,((13:[&rate=2.698052826314326E-6]32.51751492193583,(6:[&rate=2.698052826314326E-6]23.48354040292397,12:[&rate=2.698052826314326E-6]31.48354040292397):[&rate=2.698052826314326E-6]0.03397451901185633):[&rate=2.698052826314326E-6]4.069450304363897,(17:[&rate=2.698052826314326E-6]32.31431985373155,(14:[&rate=2.698052826314326E-6]2.58832464825079,16:[&rate=2.698052826314326E-6]2.58832464825079):[&rate=2.698052826314326E-6]17.725995205480757):[&rate=2.698052826314326E-6]16.272645372568178):[&rate=2.698052826314326E-6]4.546553179331248):[&rate=2.698052826314326E-6]30.13729912808207):[&rate=2.698052826314326E-6]74.415321507055):[&rate=2.698052826314326E-6]27.54266629119965,(19:[&rate=2.698052826314326E-6]102.60283952045077,21:[&rate=2.698052826314326E-6]111.60283952045077):[&rate=2.698052826314326E-6]3.62596581151692):[&rate=2.698052826314326E-6]8.837642954447745):[&rate=2.698052826314326E-6]4.9937345451545525,20:[&rate=2.698052826314326E-6]127.06018283156999):[&rate=2.698052826314326E-6]21.05154319692147):[&rate=2.698052826314326E-6]116.26772753498088,1:[&rate=2.698052826314326E-6]7.379453563472339);
tree STATE_165000 [&lnP=-41851.0331728627,joint=-41851.0331728627] = [&R] (((2:[&rate=2.134515933754098E-6]123.10556508738722,(11:[&rate=2.134515933754098E-6]113.67283591247158,22:[&rate=2.134515933754098E-6]75.67283591247158):[&rate=2.134515933754098E-6]16.432729174915636):[&rate=2.134515933754098E-6]99.5847074477065,((20:[&rate=2.134515933754098E-6]145.95251618212023,(21:[&rate=2.134515933754098E-6]104.13371690131746,(19:[&rate=2.134515933754098E-6]95.11698321373743,((23:[&rate=2.134515933754098E-6]9.311847828483486,4:[&rate=2.134515933754098E-6]9.311847828483486):[&rate=2.134515933754098E-6]98.9048926882511,((3:[&rate=2.134515933754098E-6]49.3833843163419,(((12:[&rate=2.134515933754098E-6]18.45157802054191,((16:[&rate=2.134515933754098E-6]3.1187139256646503,14:[&rate=2.134515933754098E-6]3.1187139256646503):[&rate=2.134515933754098E-6]1.2206989359144806,17:[&rate=2.134515933754098E-6]16.33941286157913):[&rate=2.134515933754098E-6]15.112165158962778):[&rate=2.134515933754098E-6]9.60665158588207,(13:[&rate=2.134515933754098E-6]21.125307518235658,6:[&rate=2.134515933754098E-6]12.125307518235658):[&rate=2.134515933754098E-6]7.93292208818832):[&rate=2.134515933754098E-6]17.28110540298227,((5:[&rate=2.134515933754098E-6]11.466107976357769,10:[&rate=2.134515933754098E-6]21.46610797635777):[&rate=2.134515933754098E-6]9.713739347526761,(9:[&rate=2.134515933754098E-6]1.88079308966406,8:[&rate=2.134515933754098E-6]0.8807930896640599):[&rate=2.134515933754098E-6]26.29905423422047):[&rate=2.134515933754098E-6]14.159487685521718):[&rate=2.134515933754098E-6]31.044049306935655):[&rate=2.134515933754098E-6]0.6307880426936237,(15:[&rate=2.134515933754098E-6]48.44535296951861,7:[&rate=2.134515933754098E-6]40.44535296951861):[&rate=2.134515933754098E-6]29.568819389516918):[&rate=2.134515933754098E-6]54.20256815769905):[&rate=2.134515933754098E-6]29.900242697002852):[&rate=2.134515933754098E-6]0.0167336875800288):[&rate=2.134515933754098E-6]43.81879928080278):[&rate=2.134515933754098E-6]5.522418634923753,18:[&rate=2.134515933754098E-6]121.47493481704399):[&rate=2.134515933754098E-6]19.21533771804974):[&rate=2.134515933754098E-6]99.34441192514728,1:[&rate=2.134515933754098E-6]13.03468446024101);
tree STATE_166000 [&lnP=-41860.71359246496,joint=-41860.71359246496] = [&R] (((22:[&rate=1.742910946393111E-6]134.82775135779525,(11:[&rate=1.742910946393111E-6]133.5012103118867,2:[&rate=1.742910946393111E-6]126.5012103118867):[&rate=1.742910946393111E-6]39.326541045908556):[&rate=1.742910946393111E-6]87.60837883478575,((18:[&rate=1.742910946393111E-6]136.00735231291108,((((23:[&rate=1.742910946393111E-6]29.244592533554922,4:[&rate=1.742910946393111E-6]29.244592533554922):[&rate=1.742910946393111E-6]76.84282239366995,(3:[&rate=1.742910946393111E-6]53.19567436849874,((12:[&rate=1.742910946393111E-6]33.1756483514064,(6:[&rate=1.742910946393111E-6]20.075225824092897,((13:[&rate=1.742910946393111E-6]10.779756920104408,16:[&rate=1.742910946393111E-6]10.779756920104408):[&rate=1.742910946393111E-6]11.558743132335206,(14:[&rate=1.742910946393111E-6]2.919361903820352,17:[&rate=1.742910946393111E-6]14.919361903820352):[&rate=1.742910946393111E-6]19.41913814861926):[&rate=1.742910946393111E-6]6.736725771653283):[&rate=1.742910946393111E-6]5.100422527313505):[&rate=1.742910946393111E-6]43.542777502796405,((5:[&rate=1.742910946393111E-6]54.35339044632579,(10:[&rate=1.742910946393111E-6]53.76003284197883,(15:[&rate=1.742910946393111E-6]34.98288797787914,8:[&rate=1.742910946393111E-6]29.982887977879138):[&rate=1.742910946393111E-6]19.77714486409969):[&rate=1.742910946393111E-6]10.593357604346963):[&rate=1.742910946393111E-6]4.147005354472029,(7:[&rate=1.742910946393111E-6]28.042798973143498,9:[&rate=1.742910946393111E-6]32.0427989731435):[&rate=1.742910946393111E-6]33.45759682765432):[&rate=1.742910946393111E-6]8.218030053404988):[&rate=1.742910946393111E-6]3.477248514295937):[&rate=1.742910946393111E-6]48.89174055872613):[&rate=1.742910946393111E-6]46.60695159986983,21:[&rate=1.742910946393111E-6]118.6943665270947):[&rate=1.742910946393111E-6]12.550122507029016,19:[&rate=1.742910946393111E-6]122.24448903412372):[&rate=1.742910946393111E-6]36.762863278787364):[&rate=1.742910946393111E-6]2.9359213440298504,20:[&rate=1.742910946393111E-6]168.94327365694093):[&rate=1.742910946393111E-6]32.49285653564007):[&rate=1.742910946393111E-6]120.64827699329794,1:[&rate=1.742910946393111E-6]65.08440718587894);
tree STATE_167000 [&lnP=-41860.370516334035,joint=-41860.370516334035] = [&R] (((2:[&rate=1.524585749587858E-6]176.79137187392232,(11:[&rate=1.524585749587858E-6]180.09677023689275,22:[&rate=1.524585749587858E-6]142.09677023689275):[&rate=1.524585749587858E-6]3.694601637029564):[&rate=1.524585749587858E-6]52.640494127473374,((18:[&rate=1.524585749587858E-6]112.2285008517731,20:[&rate=1.524585749587858E-6]142.2285008517731):[&rate=1.524585749587858E-6]14.480978217143843,((19:[&rate=1.524585749587858E-6]112.40847888375393,((23:[&rate=1.524585749587858E-6]5.139161762506028,4:[&rate=1.524585749587858E-6]5.139161762506028):[&rate=1.524585749587858E-6]111.54440803658585,(((15:[&rate=1.524585749587858E-6]42.945793212875536,10:[&rate=1.524585749587858E-6]41.945793212875536):[&rate=1.524585749587858E-6]23.004265463555818,3:[&rate=1.524585749587858E-6]37.950058676431354):[&rate=1.524585749587858E-6]20.440039656057067,((((6:[&rate=1.524585749587858E-6]15.599456678636308,14:[&rate=1.524585749587858E-6]24.599456678636308):[&rate=1.524585749587858E-6]10.922636315854135,(13:[&rate=1.524585749587858E-6]25.825663566404963,(16:[&rate=1.524585749587858E-6]20.566126215787897,(12:[&rate=1.524585749587858E-6]14.027151125880696,17:[&rate=1.524585749587858E-6]27.027151125880696):[&rate=1.524585749587858E-6]5.5389750899072006):[&rate=1.524585749587858E-6]5.259537350617066):[&rate=1.524585749587858E-6]9.69642942808548):[&rate=1.524585749587858E-6]25.821646890067036,(7:[&rate=1.524585749587858E-6]35.89227200008896,8:[&rate=1.524585749587858E-6]38.89227200008896):[&rate=1.524585749587858E-6]17.45146788446852):[&rate=1.524585749587858E-6]22.587807404740317,(9:[&rate=1.524585749587858E-6]47.83443627886308,5:[&rate=1.524585749587858E-6]40.83443627886308):[&rate=1.524585749587858E-6]32.097111010434716):[&rate=1.524585749587858E-6]2.4585510431906243):[&rate=1.524585749587858E-6]54.293471466603464):[&rate=1.524585749587858E-6]38.724909084662045):[&rate=1.524585749587858E-6]4.348980860161646,21:[&rate=1.524585749587858E-6]125.75745974391558):[&rate=1.524585749587858E-6]32.95201932500137):[&rate=1.524585749587858E-6]20.72238693247874):[&rate=1.524585749587858E-6]124.85635373897202,1:[&rate=1.524585749587858E-6]45.28821974036771);
tree STATE_168000 [&lnP=-41855.317108616124,joint=-41855.317108616124] = [&R] (((22:[&rate=1.674439123892871E-6]134.61323647700686,(2:[&rate=1.674439123892871E-6]143.05056165314093,11:[&rate=1.674439123892871E-6]150.05056165314093):[&rate=1.674439123892871E-6]22.562674823865933):[&rate=1.674439123892871E-6]59.64304275016784,((18:[&rate=1.674439123892871E-6]115.82511150320866,((19:[&rate=1.674439123892871E-6]111.9959157532983,21:[&rate=1.674439123892871E-6]120.9959157532983):[&rate=1.674439123892871E-6]9.089231836439097,((23:[&rate=1.674439123892871E-6]4.864045779090532,4:[&rate=1.674439123892871E-6]4.864045779090532):[&rate=1.674439123892871E-6]126.57402787979225,(3:[&rate=1.674439123892871E-6]57.455833715480495,((12:[&rate=1.674439123892871E-6]25.64065256909837,(14:[&rate=1.674439123892871E-6]23.540488222394607,(17:[&rate=1.674439123892871E-6]32.02096356983417,(16:[&rate=1.674439123892871E-6]19.94134982848169,(6:[&rate=1.674439123892871E-6]2.377043565989762,13:[&rate=1.674439123892871E-6]11.377043565989762):[&rate=1.674439123892871E-6]8.564306262491929):[&rate=1.674439123892871E-6]0.07961374135248178):[&rate=1.674439123892871E-6]3.5195246525604347):[&rate=1.674439123892871E-6]3.100164346703764):[&rate=1.674439123892871E-6]42.48398646413073,(7:[&rate=1.674439123892871E-6]49.873084740461096,((5:[&rate=1.674439123892871E-6]18.348829980339715,(10:[&rate=1.674439123892871E-6]6.7145328801463435,15:[&rate=1.674439123892871E-6]7.7145328801463435):[&rate=1.674439123892871E-6]21.634297100193372):[&rate=1.674439123892871E-6]11.365242369042114,(8:[&rate=1.674439123892871E-6]12.759120814447076,9:[&rate=1.674439123892871E-6]13.759120814447076):[&rate=1.674439123892871E-6]22.954951534934754):[&rate=1.674439123892871E-6]17.159012391079266):[&rate=1.674439123892871E-6]11.251554292768006):[&rate=1.674439123892871E-6]16.331194682251393):[&rate=1.674439123892871E-6]69.98223994340229):[&rate=1.674439123892871E-6]32.64707393085462):[&rate=1.674439123892871E-6]17.739963913471257):[&rate=1.674439123892871E-6]9.079826229360606,20:[&rate=1.674439123892871E-6]154.90493773256927):[&rate=1.674439123892871E-6]18.351341494605435):[&rate=1.674439123892871E-6]126.79246850107805,1:[&rate=1.674439123892871E-6]43.04874772825275);
tree STATE_169000 [&lnP=-41849.35070350769,joint=-41849.35070350769] = [&R] (((2:[&rate=2.3157057711163963E-6]170.44301344947695,(22:[&rate=2.3157057711163963E-6]118.68935018784981,11:[&rate=2.3157057711163963E-6]156.6893501878498):[&rate=2.3157057711163963E-6]20.75366326162714):[&rate=2.3157057711163963E-6]50.55072604968365,((20:[&rate=2.3157057711163963E-6]112.1811297740646,18:[&rate=2.3157057711163963E-6]82.1811297740646):[&rate=2.3157057711163963E-6]20.2775905510305,((21:[&rate=2.3157057711163963E-6]119.51892274600374,((23:[&rate=2.3157057711163963E-6]15.925360041593969,4:[&rate=2.3157057711163963E-6]15.925360041593969):[&rate=2.3157057711163963E-6]94.8731887179326,(((13:[&rate=2.3157057711163963E-6]15.197951998369664,17:[&rate=2.3157057711163963E-6]27.197951998369664):[&rate=2.3157057711163963E-6]9.866580400150003,(((14:[&rate=2.3157057711163963E-6]5.529236828874549,16:[&rate=2.3157057711163963E-6]5.529236828874549):[&rate=2.3157057711163963E-6]0.42320020673336955,12:[&rate=2.3157057711163963E-6]4.952437035607918):[&rate=2.3157057711163963E-6]16.761488064125228,6:[&rate=2.3157057711163963E-6]13.713925099733146):[&rate=2.3157057711163963E-6]2.350607298786521):[&rate=2.3157057711163963E-6]46.20209074546653,(3:[&rate=2.3157057711163963E-6]30.238146626973005,((15:[&rate=2.3157057711163963E-6]35.497772543992895,5:[&rate=2.3157057711163963E-6]24.497772543992895):[&rate=2.3157057711163963E-6]13.840424173915231,((10:[&rate=2.3157057711163963E-6]36.15884967275383,7:[&rate=2.3157057711163963E-6]29.15884967275383):[&rate=2.3157057711163963E-6]1.5755149671799984,(9:[&rate=2.3157057711163963E-6]24.016749358625056,8:[&rate=2.3157057711163963E-6]23.016749358625056):[&rate=2.3157057711163963E-6]10.717615281308774):[&rate=2.3157057711163963E-6]10.603832077974296):[&rate=2.3157057711163963E-6]8.89994990906488):[&rate=2.3157057711163963E-6]13.028476517013189):[&rate=2.3157057711163963E-6]63.53192561554037):[&rate=2.3157057711163963E-6]42.72037398647717):[&rate=2.3157057711163963E-6]1.8175000632039087,19:[&rate=2.3157057711163963E-6]112.33642280920765):[&rate=2.3157057711163963E-6]13.122297515887453):[&rate=2.3157057711163963E-6]36.535019174065496):[&rate=2.3157057711163963E-6]104.23820877849886,1:[&rate=2.3157057711163963E-6]16.231948277659455);
tree STATE_170000 [&lnP=-41847.70803833656,joint=-41847.70803833656] = [&R] ((((2:[&rate=2.2680231923396204E-6]143.96919720354686,11:[&rate=2.2680231923396204E-6]150.96919720354686):[&rate=2.2680231923396204E-6]8.915761623057591,22:[&rate=2.2680231923396204E-6]121.88495882660445):[&rate=2.2680231923396204E-6]72.85462967235802,((20:[&rate=2.2680231923396204E-6]150.6263341554606,18:[&rate=2.2680231923396204E-6]120.6263341554606):[&rate=2.2680231923396204E-6]7.890282110713542,((((23:[&rate=2.2680231923396204E-6]26.810541241527382,4:[&rate=2.2680231923396204E-6]26.810541241527382):[&rate=2.2680231923396204E-6]94.9148736729291,(((5:[&rate=2.2680231923396204E-6]28.473198395642797,((15:[&rate=2.2680231923396204E-6]24.324588157845085,9:[&rate=2.2680231923396204E-6]20.324588157845085):[&rate=2.2680231923396204E-6]0.4197580691847591,(7:[&rate=2.2680231923396204E-6]5.913484118781071,(10:[&rate=2.2680231923396204E-6]8.611353180154023,8:[&rate=2.2680231923396204E-6]4.611353180154023):[&rate=2.2680231923396204E-6]4.302130938627048):[&rate=2.2680231923396204E-6]10.830862108248773):[&rate=2.2680231923396204E-6]14.728852168612953):[&rate=2.2680231923396204E-6]29.831103519646945,3:[&rate=2.2680231923396204E-6]41.30430191528974):[&rate=2.2680231923396204E-6]0.14795357099882267,(13:[&rate=2.2680231923396204E-6]29.61334674204432,(((14:[&rate=2.2680231923396204E-6]17.5943344833797,12:[&rate=2.2680231923396204E-6]16.5943344833797):[&rate=2.2680231923396204E-6]0.053583169578161005,16:[&rate=2.2680231923396204E-6]17.64791765295786):[&rate=2.2680231923396204E-6]5.184115071515993,(17:[&rate=2.2680231923396204E-6]28.728238322868215,6:[&rate=2.2680231923396204E-6]7.728238322868215):[&rate=2.2680231923396204E-6]6.10379440160564):[&rate=2.2680231923396204E-6]6.781314017570466):[&rate=2.2680231923396204E-6]39.83890874424424):[&rate=2.2680231923396204E-6]76.27315942816792):[&rate=2.2680231923396204E-6]35.54232841444224,21:[&rate=2.2680231923396204E-6]123.26774332889872):[&rate=2.2680231923396204E-6]11.6280865825197,19:[&rate=2.2680231923396204E-6]125.89582991141842):[&rate=2.2680231923396204E-6]25.620786354755722):[&rate=2.2680231923396204E-6]15.222972232788322):[&rate=2.2680231923396204E-6]95.53227402046343,1:[&rate=2.2680231923396204E-6]12.271862519425895);
tree STATE_171000 [&lnP=-41854.57318237722,joint=-41854.57318237722] = [&R] ((((22:[&rate=1.9528230459569975E-6]89.9405909542574,11:[&rate=1.9528230459569975E-6]127.9405909542574):[&rate=1.9528230459569975E-6]6.573976804180745,2:[&rate=1.9528230459569975E-6]127.51456775843815):[&rate=1.9528230459569975E-6]127.19161124816509,((20:[&rate=1.9528230459569975E-6]143.10247079014192,18:[&rate=1.9528230459569975E-6]113.10247079014192):[&rate=1.9528230459569975E-6]22.25168166216818,(21:[&rate=1.9528230459569975E-6]142.52764804371705,(19:[&rate=1.9528230459569975E-6]128.58875915949912,((23:[&rate=1.9528230459569975E-6]48.99783493863751,4:[&rate=1.9528230459569975E-6]48.99783493863751):[&rate=1.9528230459569975E-6]68.1042254566913,(((16:[&rate=1.9528230459569975E-6]5.795672068211626,14:[&rate=1.9528230459569975E-6]5.795672068211626):[&rate=1.9528230459569975E-6]35.94823471458521,((6:[&rate=1.9528230459569975E-6]20.683938862691086,(12:[&rate=1.9528230459569975E-6]7.033111438686387,17:[&rate=1.9528230459569975E-6]20.033111438686387):[&rate=1.9528230459569975E-6]21.6508274240047):[&rate=1.9528230459569975E-6]1.3068123430610115,13:[&rate=1.9528230459569975E-6]30.990751205752098):[&rate=1.9528230459569975E-6]10.753155577044744):[&rate=1.9528230459569975E-6]31.246615514102402,((((10:[&rate=1.9528230459569975E-6]10.134606798415948,5:[&rate=1.9528230459569975E-6]0.13460679841594825):[&rate=1.9528230459569975E-6]32.26225561046094,((8:[&rate=1.9528230459569975E-6]4.340420583331451,15:[&rate=1.9528230459569975E-6]9.34042058333145):[&rate=1.9528230459569975E-6]13.26097848148354,7:[&rate=1.9528230459569975E-6]14.601399064814991):[&rate=1.9528230459569975E-6]20.795463344061893):[&rate=1.9528230459569975E-6]0.13993741805326465,9:[&rate=1.9528230459569975E-6]39.53679982693015):[&rate=1.9528230459569975E-6]26.8656311552774,3:[&rate=1.9528230459569975E-6]42.40243098220755):[&rate=1.9528230459569975E-6]2.5880913146916953):[&rate=1.9528230459569975E-6]68.11153809842956):[&rate=1.9528230459569975E-6]54.48669876417031):[&rate=1.9528230459569975E-6]4.938888884217931):[&rate=1.9528230459569975E-6]24.826504408593053):[&rate=1.9528230459569975E-6]37.35202655429313):[&rate=1.9528230459569975E-6]85.25079979038549,1:[&rate=1.9528230459569975E-6]30.95697879698872);
tree STATE_172000 [&lnP=-41848.722448870016,joint=-41848.722448870016] = [&R] ((((22:[&rate=1.9183023320068804E-6]100.99633691426726,11:[&rate=1.9183023320068804E-6]138.99633691426726):[&rate=1.9183023320068804E-6]10.163472118876882,2:[&rate=1.9183023320068804E-6]142.15980903314414):[&rate=1.9183023320068804E-6]87.35627690582538,((20:[&rate=1.9183023320068804E-6]141.25116643611597,18:[&rate=1.9183023320068804E-6]111.25116643611597):[&rate=1.9183023320068804E-6]7.431178455833674,(19:[&rate=1.9183023320068804E-6]131.02836000753948,(((23:[&rate=1.9183023320068804E-6]20.289231836683058,4:[&rate=1.9183023320068804E-6]20.289231836683058):[&rate=1.9183023320068804E-6]99.59215975732928,(((8:[&rate=1.9183023320068804E-6]2.2331930935469053,10:[&rate=1.9183023320068804E-6]6.233193093546905):[&rate=1.9183023320068804E-6]62.13420849430848,(((((16:[&rate=1.9183023320068804E-6]2.4186709233497172,14:[&rate=1.9183023320068804E-6]2.4186709233497172):[&rate=1.9183023320068804E-6]10.85862938623241,(13:[&rate=1.9183023320068804E-6]12.644277405327372,17:[&rate=1.9183023320068804E-6]24.644277405327372):[&rate=1.9183023320068804E-6]0.633022904254755):[&rate=1.9183023320068804E-6]8.808068025931117,12:[&rate=1.9183023320068804E-6]21.085368335513245):[&rate=1.9183023320068804E-6]22.138914019530176,6:[&rate=1.9183023320068804E-6]35.22428235504342):[&rate=1.9183023320068804E-6]18.024244394446605,((7:[&rate=1.9183023320068804E-6]35.937810888492734,(15:[&rate=1.9183023320068804E-6]28.3410733526446,9:[&rate=1.9183023320068804E-6]24.3410733526446):[&rate=1.9183023320068804E-6]15.596737535848135):[&rate=1.9183023320068804E-6]0.8139118342366487,5:[&rate=1.9183023320068804E-6]33.75172272272938):[&rate=1.9183023320068804E-6]17.496804026760643):[&rate=1.9183023320068804E-6]7.1188748383653575):[&rate=1.9183023320068804E-6]3.6949119184139647,3:[&rate=1.9183023320068804E-6]45.06231350626935):[&rate=1.9183023320068804E-6]70.819078087743):[&rate=1.9183023320068804E-6]38.909077398102596,21:[&rate=1.9183023320068804E-6]124.79046899211494):[&rate=1.9183023320068804E-6]15.237891015424537):[&rate=1.9183023320068804E-6]10.653984884410164):[&rate=1.9183023320068804E-6]28.833741047019885):[&rate=1.9183023320068804E-6]122.90168565219608,1:[&rate=1.9183023320068804E-6]43.417771591165604);
tree STATE_173000 [&lnP=-41845.36583461051,joint=-41845.36583461051] = [&R] ((((11:[&rate=2.3708643416392483E-6]92.84217903071423,2:[&rate=2.3708643416392483E-6]85.84217903071423):[&rate=2.3708643416392483E-6]14.61382993622766,22:[&rate=2.3708643416392483E-6]69.4560089669419):[&rate=2.3708643416392483E-6]132.87375568520656,((20:[&rate=2.3708643416392483E-6]119.40790119901641,18:[&rate=2.3708643416392483E-6]89.40790119901641):[&rate=2.3708643416392483E-6]21.4279324444355,(((23:[&rate=2.3708643416392483E-6]20.2686259334875,4:[&rate=2.3708643416392483E-6]20.2686259334875):[&rate=2.3708643416392483E-6]89.07485720587749,((((6:[&rate=2.3708643416392483E-6]15.993382688750557,12:[&rate=2.3708643416392483E-6]23.993382688750557):[&rate=2.3708643416392483E-6]1.940122946194407,(13:[&rate=2.3708643416392483E-6]19.166352902715754,((14:[&rate=2.3708643416392483E-6]8.128361111166427,17:[&rate=2.3708643416392483E-6]20.128361111166427):[&rate=2.3708643416392483E-6]0.14820788726010647,16:[&rate=2.3708643416392483E-6]8.276568998426534):[&rate=2.3708643416392483E-6]10.88978390428922):[&rate=2.3708643416392483E-6]7.76715273222921):[&rate=2.3708643416392483E-6]31.88644970447666,3:[&rate=2.3708643416392483E-6]30.819955339421625):[&rate=2.3708643416392483E-6]10.142406553148348,(((7:[&rate=2.3708643416392483E-6]9.026534276307537,15:[&rate=2.3708643416392483E-6]17.026534276307537):[&rate=2.3708643416392483E-6]7.128710880610619,(5:[&rate=2.3708643416392483E-6]10.672486336982935,(8:[&rate=2.3708643416392483E-6]4.479124954054047,10:[&rate=2.3708643416392483E-6]8.479124954054047):[&rate=2.3708643416392483E-6]12.193361382928888):[&rate=2.3708643416392483E-6]2.4827588199352206):[&rate=2.3708643416392483E-6]28.735692115862875,9:[&rate=2.3708643416392483E-6]48.89093727278103):[&rate=2.3708643416392483E-6]16.071424619788942):[&rate=2.3708643416392483E-6]64.38112124679502):[&rate=2.3708643416392483E-6]30.3419014705664,(19:[&rate=2.3708643416392483E-6]90.439791219807,21:[&rate=2.3708643416392483E-6]99.439791219807):[&rate=2.3708643416392483E-6]6.245593390124384):[&rate=2.3708643416392483E-6]37.150449033520516):[&rate=2.3708643416392483E-6]40.493931008696535):[&rate=2.3708643416392483E-6]82.96758564978543,1:[&rate=2.3708643416392483E-6]7.297350301933875);
tree STATE_174000 [&lnP=-41843.31673246198,joint=-41843.31673246198] = [&R] ((((11:[&rate=2.4526713058002477E-6]134.9844177107345,2:[&rate=2.4526713058002477E-6]127.9844177107345):[&rate=2.4526713058002477E-6]1.2137760648433868,22:[&rate=2.4526713058002477E-6]98.19819377557789):[&rate=2.4526713058002477E-6]90.95822615734951,((20:[&rate=2.4526713058002477E-6]137.9223434161126,18:[&rate=2.4526713058002477E-6]107.9223434161126):[&rate=2.4526713058002477E-6]17.97699431251877,((((23:[&rate=2.4526713058002477E-6]17.35327343234396,4:[&rate=2.4526713058002477E-6]17.35327343234396):[&rate=2.4526713058002477E-6]88.59477140975443,((3:[&rate=2.4526713058002477E-6]14.644561018526332,((5:[&rate=2.4526713058002477E-6]7.92042639106997,((7:[&rate=2.4526713058002477E-6]3.8182687944033944,15:[&rate=2.4526713058002477E-6]11.818268794403394):[&rate=2.4526713058002477E-6]1.3854970264291815,(8:[&rate=2.4526713058002477E-6]1.7387383684502744,10:[&rate=2.4526713058002477E-6]5.738738368450274):[&rate=2.4526713058002477E-6]6.4650274523823015):[&rate=2.4526713058002477E-6]5.716660570237394):[&rate=2.4526713058002477E-6]23.545790257071264,(((13:[&rate=2.4526713058002477E-6]10.358945162256955,((16:[&rate=2.4526713058002477E-6]3.9606147252094406,14:[&rate=2.4526713058002477E-6]3.9606147252094406):[&rate=2.4526713058002477E-6]1.5842266445129471,17:[&rate=2.4526713058002477E-6]17.544841369722388):[&rate=2.4526713058002477E-6]4.814103792534567):[&rate=2.4526713058002477E-6]6.227482582571351,6:[&rate=2.4526713058002477E-6]7.586427744828306):[&rate=2.4526713058002477E-6]2.4857798868295014,12:[&rate=2.4526713058002477E-6]18.072207631657808):[&rate=2.4526713058002477E-6]23.394009016483427):[&rate=2.4526713058002477E-6]0.17834437038509776):[&rate=2.4526713058002477E-6]7.763141039492844,9:[&rate=2.4526713058002477E-6]46.407702058019176):[&rate=2.4526713058002477E-6]79.54034278407923):[&rate=2.4526713058002477E-6]40.42750833659181,21:[&rate=2.4526713058002477E-6]112.37555317869021):[&rate=2.4526713058002477E-6]13.728189262095128,19:[&rate=2.4526713058002477E-6]117.10374244078534):[&rate=2.4526713058002477E-6]31.795595287846027):[&rate=2.4526713058002477E-6]12.25708220429604):[&rate=2.4526713058002477E-6]91.40316570635633,1:[&rate=2.4526713058002477E-6]2.559585639283739);
tree STATE_175000 [&lnP=-41853.20866303387,joint=-41853.20866303387] = [&R] ((((22:[&rate=1.9040795777248227E-6]105.35528197127661,2:[&rate=1.9040795777248227E-6]136.3552819712766):[&rate=1.9040795777248227E-6]11.178241498523306,11:[&rate=1.9040795777248227E-6]154.53352346979992):[&rate=1.9040795777248227E-6]121.90238421209696,((20:[&rate=1.9040795777248227E-6]149.7551831787057,18:[&rate=1.9040795777248227E-6]119.75518317870569):[&rate=1.9040795777248227E-6]15.920698029626124,(19:[&rate=1.9040795777248227E-6]132.36435968985734,(((23:[&rate=1.9040795777248227E-6]13.348301286058849,4:[&rate=1.9040795777248227E-6]13.348301286058849):[&rate=1.9040795777248227E-6]55.08614653036893,(9:[&rate=1.9040795777248227E-6]48.35514576764275,((((6:[&rate=1.9040795777248227E-6]14.669462826312717,(14:[&rate=1.9040795777248227E-6]19.661073325334275,(13:[&rate=1.9040795777248227E-6]18.391812908064523,(16:[&rate=1.9040795777248227E-6]6.825396309409413,(17:[&rate=1.9040795777248227E-6]14.624763839325881,12:[&rate=1.9040795777248227E-6]1.6247638393258814):[&rate=1.9040795777248227E-6]4.200632470083532):[&rate=1.9040795777248227E-6]11.56641659865511):[&rate=1.9040795777248227E-6]1.2692604172697521):[&rate=1.9040795777248227E-6]4.008389500978442):[&rate=1.9040795777248227E-6]10.841865502601323,((5:[&rate=1.9040795777248227E-6]6.541712082614261,15:[&rate=1.9040795777248227E-6]17.54171208261426):[&rate=1.9040795777248227E-6]13.013520983155132,7:[&rate=1.9040795777248227E-6]22.555233065769393):[&rate=1.9040795777248227E-6]3.956095263144647):[&rate=1.9040795777248227E-6]8.46563124589148,3:[&rate=1.9040795777248227E-6]14.97695957480552):[&rate=1.9040795777248227E-6]0.8519447964602662,(8:[&rate=1.9040795777248227E-6]5.618450440580379,10:[&rate=1.9040795777248227E-6]9.618450440580379):[&rate=1.9040795777248227E-6]33.210453930685404):[&rate=1.9040795777248227E-6]8.526241396376967):[&rate=1.9040795777248227E-6]40.079302048785024):[&rate=1.9040795777248227E-6]79.94062555118116,21:[&rate=1.9040795777248227E-6]114.37507336760893):[&rate=1.9040795777248227E-6]26.989286322248404):[&rate=1.9040795777248227E-6]26.31152151847448):[&rate=1.9040795777248227E-6]51.76002647356506):[&rate=1.9040795777248227E-6]81.54237780475307,1:[&rate=1.9040795777248227E-6]41.97828548664995);
tree STATE_176000 [&lnP=-41845.6563406506,joint=-41845.6563406506] = [&R] ((((22:[&rate=2.5373070508028862E-6]68.00176007653424,11:[&rate=2.5373070508028862E-6]106.00176007653424):[&rate=2.5373070508028862E-6]3.484031233130949,2:[&rate=2.5373070508028862E-6]102.48579130966519):[&rate=2.5373070508028862E-6]101.20945390825764,((18:[&rate=2.5373070508028862E-6]76.18736350985586,20:[&rate=2.5373070508028862E-6]106.18736350985586):[&rate=2.5373070508028862E-6]9.991562552682524,(21:[&rate=2.5373070508028862E-6]114.01814091785661,(19:[&rate=2.5373070508028862E-6]96.1236032734148,((23:[&rate=2.5373070508028862E-6]14.03774337900667,4:[&rate=2.5373070508028862E-6]14.03774337900667):[&rate=2.5373070508028862E-6]85.79134557774263,((((16:[&rate=2.5373070508028862E-6]14.961806941293347,(17:[&rate=2.5373070508028862E-6]12.35970022038282,14:[&rate=2.5373070508028862E-6]0.3597002203828197):[&rate=2.5373070508028862E-6]14.602106720910527):[&rate=2.5373070508028862E-6]20.27623329641542,(12:[&rate=2.5373070508028862E-6]21.527899900854166,(13:[&rate=2.5373070508028862E-6]12.888142425660362,6:[&rate=2.5373070508028862E-6]3.8881424256603623):[&rate=2.5373070508028862E-6]9.639757475193804):[&rate=2.5373070508028862E-6]12.7101403368546):[&rate=2.5373070508028862E-6]16.156899861644185,(((5:[&rate=2.5373070508028862E-6]3.329204636602885,7:[&rate=2.5373070508028862E-6]6.329204636602885):[&rate=2.5373070508028862E-6]3.322426566076736,(8:[&rate=2.5373070508028862E-6]5.791280485196346,10:[&rate=2.5373070508028862E-6]9.791280485196346):[&rate=2.5373070508028862E-6]6.860350717483275):[&rate=2.5373070508028862E-6]6.343779477171903,(15:[&rate=2.5373070508028862E-6]23.02434471194445,9:[&rate=2.5373070508028862E-6]19.02434471194445):[&rate=2.5373070508028862E-6]0.971065967907073):[&rate=2.5373070508028862E-6]27.399529419501427):[&rate=2.5373070508028862E-6]0.49834129967054963,3:[&rate=2.5373070508028862E-6]23.8932813990235):[&rate=2.5373070508028862E-6]71.93580755772581):[&rate=2.5373070508028862E-6]39.2945143166655):[&rate=2.5373070508028862E-6]8.894537644441812):[&rate=2.5373070508028862E-6]4.160785144681768):[&rate=2.5373070508028862E-6]35.51631915538445):[&rate=2.5373070508028862E-6]114.3447313542627,1:[&rate=2.5373070508028862E-6]9.039976572185537);
[truncated: 44,575,834 more chars]
