# Supplementary material for: Phylodynamics of a regional SARS-CoV-2 rapid spreading event in Colorado in late 2020
Source: PLoS One. 2022 Oct 4;17(10):e0274050. doi: 10.1371/journal.pone.0274050 (PMC9531818; doi:10.1371/journal.pone.0274050)
Supplement: S1 Dataset — (ZIP) [file pone.0274050.s016.zip › SDataSet1/covidGenomes22Ref_2_allAFonly_2m_exp_stats_2m.trees]

#NEXUS

Begin taxa;
	Dimensions ntax=23;
	Taxlabels
		'NC_045512.2'
		hCoV_19/USA/CO_BMG_AD
		hCoV_19/USA/CO_BMG_AE
		hCoV_19/USA/CO_BMG_AF
		hCoV_19/USA/CO_BMG_AG
		hCoV_19/USA/CO_BMG_AH
		hCoV_19/USA/CO_BMG_AJ
		hCoV_19/USA/CO_BMG_AK
		hCoV_19/USA/CO_BMG_AL
		hCoV_19/USA/CO_BMG_AM
		hCoV_19/USA/CO_BMG_AN
		hCoV_19/USA/CO_BMG_AO
		hCoV_19/USA/CO_BMG_AQ
		hCoV_19/USA/CO_BMG_AR
		hCoV_19/USA/CO_BMG_AS
		hCoV_19/USA/CO_BMG_AT
		hCoV_19/USA/CO_BMG_AV
		hCoV_19/USA/CO_BMG_Q
		hCoV_19/USA/CO_BMG_S
		hCoV_19/USA/CO_BMG_T
		hCoV_19/USA/CO_BMG_U
		hCoV_19/USA/CO_BMG_V
		hCoV_19/USA/CO_BMG_W
		;
End;

Begin trees;
	Translate
		1 'NC_045512.2',
		2 hCoV_19/USA/CO_BMG_AD,
		3 hCoV_19/USA/CO_BMG_AE,
		4 hCoV_19/USA/CO_BMG_AF,
		5 hCoV_19/USA/CO_BMG_AG,
		6 hCoV_19/USA/CO_BMG_AH,
		7 hCoV_19/USA/CO_BMG_AJ,
		8 hCoV_19/USA/CO_BMG_AK,
		9 hCoV_19/USA/CO_BMG_AL,
		10 hCoV_19/USA/CO_BMG_AM,
		11 hCoV_19/USA/CO_BMG_AN,
		12 hCoV_19/USA/CO_BMG_AO,
		13 hCoV_19/USA/CO_BMG_AQ,
		14 hCoV_19/USA/CO_BMG_AR,
		15 hCoV_19/USA/CO_BMG_AS,
		16 hCoV_19/USA/CO_BMG_AT,
		17 hCoV_19/USA/CO_BMG_AV,
		18 hCoV_19/USA/CO_BMG_Q,
		19 hCoV_19/USA/CO_BMG_S,
		20 hCoV_19/USA/CO_BMG_T,
		21 hCoV_19/USA/CO_BMG_U,
		22 hCoV_19/USA/CO_BMG_V,
		23 hCoV_19/USA/CO_BMG_W
		;
tree TREE1 = [&R] (1[&length_range={4.279747399777989E-4,3837.0737833799567},height_95%_HPD={328.9999999999999,329.0000000000001},rate_95%_HPD={4.2640086163540924E-7,2.6636153470774612E-6},length_95%_HPD={4.279747399777989E-4,203.0854549226351},rate=6.586444789228361E-5,length=65.1190649513553,rate_median=1.699414912216778E-6,length_median=37.745769234725856,height_median=329.0,rate_range={4.7996791403872594E-8,1.0},height_range={328.9999999999991,329.0000000000009},height=329.0]:1.3972685738786481,((19[&length_range={0.046350471838337626,7785.089724791255},height_95%_HPD={78.99999999999989,79.00000000000011},rate_95%_HPD={4.2640086163540924E-7,2.6636153470774612E-6},length_95%_HPD={55.7188303551481,654.1898580904077},rate=6.586444789228361E-5,length=233.89473453126348,rate_median=1.699414912216778E-6,length_median=149.65446947091502,height_median=79.0,rate_range={4.7996791403872594E-8,1.0},height_range={78.99999999999909,79.00000000000091},height=79.0]:1.4755450807362962,((21[&length_range={0.017854129092739868,7373.781505344879},height_95%_HPD={69.99999999999989,70.00000000000011},rate_95%_HPD={4.2640086163540924E-7,2.6636153470774612E-6},length_95%_HPD={64.86254892604973,624.8721064156646},rate=6.586444789228361E-5,length=233.35986805248828,rate_median=1.699414912216778E-6,length_median=155.5955207844059,height_median=70.0,rate_range={4.7996791403872594E-8,1.0},height_range={69.99999999999909,70.00000000000091},height=70.0]:0.9261971206107802,(22[&length_range={0.051146313773060115,2921.9427410926537},height_95%_HPD={50.999999999999886,51.000000000000114},rate_95%_HPD={4.2640086163540924E-7,2.6636153470774612E-6},length_95%_HPD={46.95029626626933,350.5756477256008},rate=6.586444789228361E-5,length=169.15514413062476,rate_median=1.699414912216778E-6,length_median=139.18388156362937,height_median=51.0,rate_range={4.7996791403872594E-8,1.0},height_range={50.99999999999909,51.00000000000091},height=51.0]:0.29615901755450835,(3[&length_range={0.04920409343697685,2210.0463252814498},height_95%_HPD={39.999999999999886,40.000000000000114},rate_95%_HPD={4.2640086163540924E-7,2.6636153470774612E-6},length_95%_HPD={4.178654370585569,145.71040672904172},rate=6.586444789228361E-5,length=54.15086379115233,rate_median=1.699414912216778E-6,length_median=38.026454482729534,height_median=40.0,rate_range={4.7996791403872594E-8,1.0},height_range={39.999999999999545,40.00000000000091},height=40.0]:0.5097115859936068,(4[&length_range={8.207617970157344E-4,975.2761863916515},height_95%_HPD={35.999999999999886,36.000000000000114},rate_95%_HPD={4.2640086163540924E-7,2.6636153470774612E-6},length_95%_HPD={0.04944115567766971,60.0492012831902},rate=6.586444789228361E-5,length=20.98860099503768,rate_median=1.699414912216778E-6,length_median=14.391728826961852,height_median=36.0,rate_range={4.7996791403872594E-8,1.0},height_range={35.99999999999909,36.00000000000091},height=36.0]:0.6616904648905759,((((7[&length_range={0.005186825905330039,1895.0909558494704},height_95%_HPD={19.999999999999886,20.000000000000114},rate_95%_HPD={4.2640086163540924E-7,2.6636153470774612E-6},length_95%_HPD={0.005186825905330039,94.95846041305651},rate=6.586444789228361E-5,length=34.11623135107678,rate_median=1.699414912216778E-6,length_median=23.885717796574532,height_median=20.0,rate_range={4.7996791403872594E-8,1.0},height_range={19.99999999999909,20.00000000000091},height=20.0]:0.8990465833284915,(((9[&length_range={0.03904725563173628,1719.7762632048298},height_95%_HPD={15.999999999999886,16.000000000000114},rate_95%_HPD={4.2640086163540924E-7,2.6636153470774612E-6},length_95%_HPD={1.4402859042710858,118.56964976496027},rate=6.586444789228361E-5,length=45.23826030128927,rate_median=1.699414912216778E-6,length_median=34.27818174729322,height_median=16.0,rate_range={4.7996791403872594E-8,1.0},height_range={15.99999999999909,16.00000000000091},height=16.0]:0.6404263750948047,(12[&length_range={6.395140945922861E-4,923.9827569718971},height_95%_HPD={12.999999999999886,13.000000000000057},rate_95%_HPD={4.2640086163540924E-7,2.6636153470774612E-6},length_95%_HPD={6.395140945922861E-4,68.07128310490032},rate=6.586444789228361E-5,length=25.81155554506797,rate_median=1.699414912216778E-6,length_median=19.34783631388934,height_median=13.0,rate_range={4.7996791403872594E-8,1.0},height_range={12.99999999999909,13.00000000000091},height=13.0]:0.6040896004360459,(10[&length_range={0.02132886912902343,1275.2291321973253},height_95%_HPD={12.999999999999886,13.000000000000114},rate_95%_HPD={4.2640086163540924E-7,2.6636153470774612E-6},length_95%_HPD={3.979302360517014,91.01134859644408},rate=6.586444789228361E-5,length=32.32657839960551,rate_median=1.699414912216778E-6,length_median=22.61246216347952,height_median=13.0,rate_range={4.7996791403872594E-8,1.0},height_range={12.99999999999909,13.00000000000091},height=13.0]:0.38835473308844115,((17[&length_range={12.000118793002406,1587.4428357332147},rate_95%_HPD={4.2640086163540924E-7,2.6636153470774612E-6},length_95%_HPD={12.012221479421765,89.92593001105895},rate=6.586444789228361E-5,length=40.15568487775491,rate_median=1.699414912216778E-6,length_median=32.516494051260466,rate_range={4.7996791403872594E-8,1.0},height=0.0]:13.057614038357977,(11[&length_range={0.03631008060551544,2959.9427410926537},height_95%_HPD={12.999999999999886,13.000000000000114},rate_95%_HPD={4.2640086163540924E-7,2.6636153470774612E-6},length_95%_HPD={77.74480396152303,385.6626215926994},rate=6.586444789228361E-5,length=201.96957062827457,rate_median=1.699414912216778E-6,length_median=171.9566838313605,height_median=13.0,rate_range={4.7996791403872594E-8,1.0},height_range={12.99999999999909,13.00000000000091},height=13.0]:0.03631008060551544,13[&length_range={0.0233337757303147,980.4166660230223},height_95%_HPD={11.999999999999886,12.000000000000057},rate_95%_HPD={4.2640086163540924E-7,2.6636153470774612E-6},length_95%_HPD={2.560606329191776,82.73091607747851},rate=6.586444789228361E-5,length=32.635866380777664,rate_median=1.699414912216778E-6,length_median=24.78354610165141,height_median=12.0,rate_range={4.7996791403872594E-8,1.0},height_range={11.999999999999545,12.00000000000091},height=12.0]:1.0363100806055154)[&rate=1.0,length=0.021303957752461855,posterior=4.999750012499375E-5,height=13.036310080605517]:0.021303957752461855)[&rate=1.0,length=0.1206125255752184,posterior=4.999750012499375E-5,height=13.057614038357997]:0.1206125255752184,((16[&length_range={1.1879300240558166E-4,757.3074568319204},height_95%_HPD={11.999999999999886,12.000000000000057},rate_95%_HPD={4.2640086163540924E-7,2.6636153470774612E-6},length_95%_HPD={1.1879300240558166E-4,52.75631851211023},rate=6.586444789228361E-5,length=18.174254211776002,rate_median=1.699414912216778E-6,length_median=12.316290518724248,height_median=12.0,rate_range={4.7996791403872594E-8,1.0},height_range={11.99999999999909,12.000000000001819},height=12.0]:0.21672620569283474,14[&length_range={3.9593874263310624E-4,1127.784602859744},height_95%_HPD={11.999999999999886,12.000000000000057},rate_95%_HPD={4.2640086163540924E-7,2.6636153470774612E-6},length_95%_HPD={3.9593874263310624E-4,53.4828147803274},rate=6.586444789228361E-5,length=18.266771104848743,rate_median=1.699414912216778E-6,length_median=12.474701641542598,height_median=12.0,rate_range={4.7996791403872594E-8,1.0},height_range={11.999999999999545,12.000000000001819},height=12.0]:0.21672620569283474)[&length_range={0.0098213021221909,277.3891880264662},rate_95%_HPD={4.387627528503479E-7,2.662281583675198E-6},length_95%_HPD={0.0098213021221909,52.104510686373736},length=18.1071657699881,posterior=0.376281185940703,height_median=18.58247536484967,rate_range={4.7996791403872594E-8,1.0},height_range={12.0003959387426,346.1751744008561},height_95%_HPD={12.0003959387426,44.45321494503037},rate=1.69599310823423E-4,rate_median=1.697077216242004E-6,length_median=12.869807689959348,height=22.3449664820292]:0.43098630057341936,15[&length_range={0.029003255711662845,1225.5035903750484},height_95%_HPD={11.999999999999886,12.000000000000114},rate_95%_HPD={4.2640086163540924E-7,2.6636153470774612E-6},length_95%_HPD={4.3871185688623555,98.75403174350038},rate=6.586444789228361E-5,length=37.57433738817834,rate_median=1.699414912216778E-6,length_median=27.39872298628751,height_median=12.0,rate_range={4.7996791403872594E-8,1.0},height_range={11.99999999999909,12.000000000001819},height=12.0]:0.6477125062662541)[&rate=1.0,length=0.5305140576669416,posterior=4.999750012499375E-5,height=12.64771250626626]:0.5305140576669416)[&rate=1.0,length=0.21012816915524546,posterior=4.999750012499375E-5,height=13.178226563933208]:0.21012816915524546)[&rate=1.0,length=0.21573486734760472,posterior=4.999750012499375E-5,height=13.388354733088477]:0.21573486734760472)[&length_range={1.6522006521298156,3.036336774658759},rate_95%_HPD={6.422628325296825E-4,1.0},length_95%_HPD={1.6522006521298156,3.036336774658759},length=2.354808782226042,posterior=2.999850007499625E-4,height_median=13.654664070087875,rate_range={6.422628325296825E-4,1.0},height_range={13.532187337009873,14.771945934336827},height_95%_HPD={13.532187337009873,14.771945934336827},rate=0.21416719209003662,rate_median=0.03932984530661322,length_median=2.4490834456699977,height=13.883215295986332]:3.036336774658759)[&length_range={0.622257184017716,1.717506173778709},rate_95%_HPD={6.422628325296825E-4,1.0},length_95%_HPD={0.622257184017716,1.717506173778709},length=1.0366357679214555,posterior=2.999850007499625E-4,height_median=16.130630115685534,rate_range={6.422628325296825E-4,1.0},height_range={16.039047255631772,16.64042637509482},height_95%_HPD={16.039047255631772,16.64042637509482},rate=0.21416719209003662,rate_median=0.03932984530661322,length_median=0.9600952038786552,height=16.238024078212373]:1.717506173778709,8[&length_range={0.0060651739231616375,669.3295451647475},height_95%_HPD={16.999999999999886,17.000000000000114},rate_95%_HPD={4.2640086163540924E-7,2.6636153470774612E-6},length_95%_HPD={0.0060651739231616375,64.55499100114694},rate=6.586444789228361E-5,length=21.2517893273907,rate_median=1.699414912216778E-6,length_median=13.65598105472462,height_median=17.0,rate_range={4.7996791403872594E-8,1.0},height_range={16.99999999999909,17.00000000000182},height=17.0]:1.3579325488735137)[&length_range={1.941564616447355,3.0020104766666442},rate_95%_HPD={5.1865488683796885E-5,1.0},length_95%_HPD={1.941564616447355,3.0020104766666442},length=2.690610356726182,posterior=3.4998250087495624E-4,height_median=17.091904152967402,rate_range={5.1865488683796885E-5,1.0},height_range={17.02789158792342,19.09642862468712},height_95%_HPD={17.02789158792342,19.09642862468712},rate=0.18357928828984335,rate_median=0.01775952940393392,length_median=2.931155424995822,height=17.5349125287843]:2.0854657739479165,2[&length_range={0.4433983228214302,3246.7467952283428},height_95%_HPD={19.999999999999886,20.000000000000114},rate_95%_HPD={4.2640086163540924E-7,2.6636153470774612E-6},length_95%_HPD={72.2166074040939,386.02533595406044},rate=6.586444789228361E-5,length=198.1185267459016,rate_median=1.699414912216778E-6,length_median=167.9189732111176,height_median=20.0,rate_range={4.7996791403872594E-8,1.0},height_range={19.99999999999909,20.00000000000091},height=20.0]:0.4433983228214302)[&rate=1.0,length=0.4556482605070613,posterior=4.999750012499375E-5,height=20.44339832282145]:0.4556482605070613)[&length_range={0.2075129454663518,0.7896628150785574},rate_95%_HPD={6.422628325296825E-4,1.0},length_95%_HPD={0.2075129454663518,0.7896628150785574},length=0.5175375510922636,posterior=2.999850007499625E-4,height_median=20.761358646382064,rate_range={6.422628325296825E-4,1.0},height_range={20.503790003268136,21.039542553511126},height_95%_HPD={20.503790003268136,21.039542553511126},rate=0.21416719209003662,rate_median=0.03932984530661322,length_median=0.54185861115592,height=20.76578360918529]:0.7896628150785574,6[&length_range={0.003765203896143987,1566.4428357332147},height_95%_HPD={20.999999999999886,21.000000000000057},rate_95%_HPD={4.2640086163540924E-7,2.6636153470774612E-6},length_95%_HPD={0.030639452345003093,73.88665573359445},rate=6.586444789228361E-5,length=27.109194421978863,rate_median=1.699414912216778E-6,length_median=19.450510024693607,height_median=21.0,rate_range={4.7996791403872594E-8,1.0},height_range={20.99999999999909,21.00000000000091},height=21.0]:0.6887093984070489)[&length_range={1.6041137427004095,2.6565824617216265},rate_95%_HPD={6.422628325296825E-4,1.0},length_95%_HPD={1.6041137427004095,2.6565824617216265},length=2.1036687417349538,posterior=2.999850007499625E-4,height_median=21.227935389911437,rate_range={6.422628325296825E-4,1.0},height_range={21.0670238408091,21.68870939840707},height_95%_HPD={21.0670238408091,21.68870939840707},rate=0.21416719209003662,rate_median=0.03932984530661322,length_median=1.959059782939912,height=21.283321160277563]:2.6191108460157437,5[&length_range={0.0011921747888479217,634.824747814959},height_95%_HPD={22.999999999999886,23.000000000000114},rate_95%_HPD={4.2640086163540924E-7,2.6636153470774612E-6},length_95%_HPD={0.0011921747888479217,64.92205835925274},rate=6.586444789228361E-5,length=20.597314236756365,rate_median=1.699414912216778E-6,length_median=12.427470325281377,height_median=23.0,rate_range={4.7996791403872594E-8,1.0},height_range={22.99999999999909,23.00000000000091},height=23.0]:1.3078202444227927)[&length_range={5.693623042687051,14.403070678267486},rate_95%_HPD={5.1865488683796885E-5,1.0},length_95%_HPD={5.693623042687051,14.403070678267486},length=11.970426787321157,posterior=3.4998250087495624E-4,height_median=23.123144154369356,rate_range={5.1865488683796885E-5,1.0},height_range={23.023669305665862,32.5520843752829},height_95%_HPD={23.023669305665862,32.5520843752829},rate=0.18357928828984335,rate_median=0.01775952940393392,length_median=12.96246425632679,height=24.696289112479715]:12.066435922483649,23[&length_range={8.207617970157344E-4,975.2761863916515},height_95%_HPD={35.999999999999886,36.000000000000114},rate_95%_HPD={4.2640086163540924E-7,2.6636153470774612E-6},length_95%_HPD={0.04944115567766971,60.0492012831902},rate=6.586444789228361E-5,length=20.98858828598895,rate_median=1.699414912216778E-6,length_median=14.391728826961852,height_median=36.0,rate_range={4.7996791403872594E-8,1.0},height_range={35.99999999999909,36.00000000000091},height=36.0]:0.3742561669064415)[&rate=1.0,length=0.28743429798413445,posterior=4.999750012499375E-5,height=36.37425616690649]:0.28743429798413445)[&length_range={2.7115880766128555,6.194401943245467},rate_95%_HPD={5.1865488683796885E-5,1.0},length_95%_HPD={2.7115880766128555,6.194401943245467},length=4.080278199607265,posterior=3.4998250087495624E-4,height_median=36.42210106250337,rate_range={5.1865488683796885E-5,1.0},height_range={36.060230460209425,38.24570741796998},height_95%_HPD={36.060230460209425,38.24570741796998},rate=0.18357928828984335,rate_median=0.01775952940393392,length_median=3.9635956827409373,height=36.71252660155699]:3.848021121103031)[&length_range={10.786447431560902,12.223951308813454},rate_95%_HPD={5.1865488683796885E-5,1.0},length_95%_HPD={10.786447431560902,12.223951308813454},length=11.205130148087507,posterior=3.4998250087495624E-4,height_median=40.13832806054626,rate_range={5.1865488683796885E-5,1.0},height_range={40.04920409343708,44.440109361215434},height_95%_HPD={40.04920409343708,44.440109361215434},rate=0.18357928828984335,rate_median=0.01775952940393392,length_median=11.010842544938015,height=40.79280480116426]:10.786447431560902)[&length_range={17.263564798060308,19.630038103056272},rate_95%_HPD={5.1865488683796885E-5,1.0},length_95%_HPD={17.263564798060308,19.630038103056272},length=18.834168220211104,posterior=3.4998250087495624E-4,height_median=51.23555875532054,rate_range={5.1865488683796885E-5,1.0},height_range={51.051146313773074,56.6640606700289},height_95%_HPD={51.051146313773074,56.6640606700289},rate=0.18357928828984335,rate_median=0.01775952940393392,length_median=18.980781391120907,height=51.99793494925177]:19.630038103056272)[&length_range={1.2297082410186135,16.820964371639576},rate_95%_HPD={1.4908708754476919E-5,1.0},length_95%_HPD={1.2297082410186135,16.820964371639576},length=3.6921080329314258,posterior=3.9998000099995E-4,height_median=70.40035543116065,rate_range={1.4908708754476919E-5,1.0},height_range={70.01785412909271,78.48719102284838},height_95%_HPD={70.01785412909271,78.48719102284838},rate=0.16063374084220725,rate_median=0.010039902047467504,length_median=2.0763903623491515,height=71.78898915113606]:1.2335767075126682,20[&length_range={0.15977382812344842,4864.766828717972},height_95%_HPD={71.99999999999989,72.00000000000011},rate_95%_HPD={4.2640086163540924E-7,2.6636153470774612E-6},length_95%_HPD={90.28616512797723,574.9382110520133},rate=6.586444789228361E-5,length=257.9078558970999,rate_median=1.699414912216778E-6,length_median=191.3815015853994,height_median=72.0,rate_range={4.7996791403872594E-8,1.0},height_range={71.99999999999909,72.00000000000091},height=72.0]:0.15977382812344842)[&length_range={6.8322155753673,11.02397109055002},rate_95%_HPD={1.4908708754476919E-5,1.0},length_95%_HPD={6.8322155753673,11.02397109055002},length=8.063869630912011,posterior=3.9998000099995E-4,height_median=72.2482468016465,rate_range={1.4908708754476919E-5,1.0},height_range={72.15977382812343,95.30815539448795},height_95%_HPD={72.15977382812343,95.30815539448795},rate=0.16063374084220725,rate_median=0.010039902047467504,length_median=7.21397170256202,height=75.4810971840675]:8.315771252612848)[&length_range={5.147297908633533,23.0412019905837},rate_95%_HPD={1.4908708754476919E-5,1.0},length_95%_HPD={5.147297908633533,23.0412019905837},length=19.726565478899904,posterior=3.9998000099995E-4,height_median=79.52754386111594,rate_range={1.4908708754476919E-5,1.0},height_range={79.04635047183831,106.33212648503797},height_95%_HPD={79.04635047183831,106.33212648503797},rate=0.16063374084220725,rate_median=0.010039902047467504,length_median=22.560008601306116,height=83.54496681497949]:21.691974102094747,18[&length_range={0.08755246242203896,4602.133337888261},height_95%_HPD={101.99999999999989,102.00000000000011},rate_95%_HPD={4.2640086163540924E-7,2.6636153470774612E-6},length_95%_HPD={62.765701721668535,536.2043674509263},rate=6.586444789228361E-5,length=225.55927099644506,rate_median=1.699414912216778E-6,length_median=161.00321987302448,height_median=102.0,rate_range={4.7996791403872594E-8,1.0},height_range={101.99999999999909,102.00000000000091},height=102.0]:0.16751918283104317)[&length_range={0.2957411537121857,228.22974939104762},rate_95%_HPD={1.1475050901530286E-6,2.7547255750688724E-6},length_95%_HPD={13.421965003570733,129.6681385187923},length=72.18403234697857,posterior=0.7014649267536623,height_median=282.8706156769011,rate_range={5.357808770679886E-7,1.0},height_range={102.08755246242202,732.8349757321456},height_95%_HPD={201.91081819187067,389.23459809396326},rate=9.352718528556245E-5,rate_median=1.9155695809404794E-6,length_median=71.79765840460863,height=289.62940386460485]:228.22974939104762)[&height_95%_HPD={329.00042797474003,828.6452428666919},length=0.0,posterior=1.0,height_median=369.21938670261454,height_range={329.00042797474003,8675.41329774983},height=452.69877535522437];
End;
